# Supplementary material for: ﻿First report of the Euconnus Thomson subgenus Cladoconnus Reitter in the New World, represented by thirteen new Appalachian species (Coleoptera, Staphylinidae, Scydmaeninae)
Source: Zookeys. 2022 Dec 22;1137:133–75. doi: 10.3897/zookeys.1137.97068 (PMC9836504; doi:10.3897/zookeys.1137.97068)
Supplement: XML Treatment for Cladoconnus [file zookeys.1137.97068-treatment1.xml]

<!DOCTYPE tp:taxon-treatment
  PUBLIC "-//TaxonX//DTD Taxonomic Treatment Publishing DTD v0 20100105//EN" "tax-treatment-NSO.dtd">
<tp:taxon-treatment xmlns:tp="http://www.plazi.org/taxpub"><tp:treatment-meta><kwd-group><label>Taxon classification</label><kwd>
                <named-content content-type="kingdom">Animalia</named-content>
              </kwd><kwd>
                <named-content content-type="order">Coleoptera</named-content>
              </kwd><kwd>
                <named-content content-type="family">Staphylinidae</named-content>
              </kwd></kwd-group><mixed-citation publication-type="journal"><person-group><name><surname>Caterino</surname><given-names>Michael S.</given-names></name></person-group><article-title>﻿First report of the <italic><tp:taxon-name><tp:taxon-name-part taxon-name-part-type="genus" reg="Euconnus">Euconnus</tp:taxon-name-part></tp:taxon-name></italic> Thomson subgenus  <italic><tp:taxon-name><tp:taxon-name-part taxon-name-part-type="genus" reg="Euconnus"/><tp:taxon-name-part taxon-name-part-type="subgenus" reg="Cladoconnus">Cladoconnus</tp:taxon-name-part></tp:taxon-name></italic> Reitter in the New World, represented by thirteen new Appalachian species (<tp:taxon-name><tp:taxon-name-part taxon-name-part-type="order">Coleoptera</tp:taxon-name-part></tp:taxon-name>, <tp:taxon-name><tp:taxon-name-part taxon-name-part-type="family">Staphylinidae</tp:taxon-name-part></tp:taxon-name>, <tp:taxon-name><tp:taxon-name-part taxon-name-part-type="subfamily">Scydmaeninae</tp:taxon-name-part></tp:taxon-name>)</article-title><source>Zookeys</source><day>22</day><month>12</month><year>2022</year><volume>1137</volume><fpage>133</fpage><lpage>175</lpage><pub-id pub-id-type="doi">10.3897/zookeys.1137.97068</pub-id></mixed-citation></tp:treatment-meta><tp:nomenclature><label>﻿Subgenus</label><tp:taxon-name>
              <object-id xmlns:xlink="http://www.w3.org/1999/xlink" content-type="arpha" xlink:type="simple">457818E2-6B0F-5801-BBA8-8C70B58D362E</object-id>
              <tp:taxon-name-part taxon-name-part-type="genus" reg="Euconnus"/>
              <tp:taxon-name-part taxon-name-part-type="subgenus" reg="Cladoconnus">Cladoconnus</tp:taxon-name-part>
            </tp:taxon-name><tp:taxon-authority>Reitter, 1909</tp:taxon-authority><tp:nomenclature-citation-list><tp:nomenclature-citation><tp:taxon-name>
                  <tp:taxon-name-part taxon-name-part-type="genus" reg="Cladoconnus">Cladoconnus</tp:taxon-name-part>
                </tp:taxon-name><comment>Reitter, 1909: 226, as subgenus of <tp:taxon-name><tp:taxon-name-part taxon-name-part-type="genus" reg="Euconnus">Euconnus</tp:taxon-name-part></tp:taxon-name> Thomson. Type species: <tp:taxon-name><tp:taxon-name-part taxon-name-part-type="genus" reg="Scydmaenus">Scydmaenus</tp:taxon-name-part><tp:taxon-name-part taxon-name-part-type="species" reg="motschulskii">motschulskii</tp:taxon-name-part></tp:taxon-name> Motschulsky, 1837 (subsequent designation by <xref ref-type="bibr" rid="B25">Newton and Franz 1998</xref>: 145).</comment></tp:nomenclature-citation><tp:nomenclature-citation><tp:taxon-name><tp:taxon-name-part taxon-name-part-type="genus" reg="Euconnus">Euconnus</tp:taxon-name-part> (<tp:taxon-name-part taxon-name-part-type="subgenus" reg="Cladoconnus">Cladoconnus</tp:taxon-name-part>)</tp:taxon-name><comment>Reitter: Hlavác and Stevanović 2013 (diagnosis); <xref ref-type="bibr" rid="B15">Jałoszyński 2018</xref> (diagnosis).</comment></tp:nomenclature-citation></tp:nomenclature-citation-list></tp:nomenclature><tp:treatment-sec sec-type="diagnosis" id="SECID0ELFAE"><title>Diagnosis.</title><p>Previous diagnoses of Palaearctic <italic><tp:taxon-name><tp:taxon-name-part taxon-name-part-type="genus" reg="Cladoconnus">Cladoconnus</tp:taxon-name-part></tp:taxon-name></italic> have focused primarily on the presence in males of serrulate carinae on the inner margins of antennomeres VIII and IX, a character not known elsewhere in <italic><tp:taxon-name><tp:taxon-name-part taxon-name-part-type="genus" reg="Euconnus">Euconnus</tp:taxon-name-part></tp:taxon-name></italic>. <xref ref-type="bibr" rid="B15">Jałoszyński (2018)</xref> further noted the unique presence of a bell-shaped, setose pronotum with 3 basal foveae in an inward-pointing triangular arrangement on each side of a short median basal pronotal carina, straddling short sublateral carinae. He also noted a unique mandibular shape in which the outer margin is interrupted where the apical portion narrows abruptly. The species described here do not entirely conform to this diagnosis, showing variability in most of these characters among them. All are small, with total body lengths ranging from 1.3 to 1.7 mm, not differing much between the sexes (Table <xref ref-type="table" rid="T1">1</xref>). The highly distinctive male antennal carinae are evident in most of these species (Figs <xref ref-type="fig" rid="F4">4E</xref>, <xref ref-type="fig" rid="F6">6</xref>, <xref ref-type="fig" rid="F9">9E</xref>, <xref ref-type="fig" rid="F14">14C</xref>, <xref ref-type="fig" rid="F16">16C</xref>), but are completely absent in a couple that otherwise seem to be related by other morphological characters and by DNA sequences (Figs <xref ref-type="fig" rid="F1">1E</xref>, <xref ref-type="fig" rid="F8">8A</xref>, <xref ref-type="fig" rid="F13">13E</xref>). Most are consistent in having a bell-shaped pronotum, narrowed basally in some, with the triangle pattern of posterior foveae and at least short sublateral carinae (Figs <xref ref-type="fig" rid="F4">4F</xref>, <xref ref-type="fig" rid="F9">9F</xref>). A median basal pronotal carina is evident in several (e.g., Fig. <xref ref-type="fig" rid="F4">4F</xref>), but in others it is so weak as to be essentially absent (e.g., Fig. <xref ref-type="fig" rid="F9">9F</xref>). Only one species (<italic><tp:taxon-name><tp:taxon-name-part taxon-name-part-type="genus" reg="Euconnus">E.</tp:taxon-name-part><tp:taxon-name-part taxon-name-part-type="species" reg="vetustus">vetustus</tp:taxon-name-part></tp:taxon-name></italic>) exhibits the distinctive bi-arcuate mandible, the others appearing to have simply arcuate mandibles. Similar to all Palaearctic species, American <italic><tp:taxon-name><tp:taxon-name-part taxon-name-part-type="genus" reg="Cladoconnus">Cladoconnus</tp:taxon-name-part></tp:taxon-name></italic> have male genitalia with complex, asymmetrical endophallic armature. Metathoracic wings have not been described for European species, but illustrations and descriptions of body and metathoracic shape suggest that most described species are fully winged in both sexes. <xref ref-type="bibr" rid="B12">Hoshina et al. (2018)</xref> notes apparent sexual dimorphism in wingedness in three Asian species. Several of the new American species are flightless in both sexes, and some appear to be flightless in females only. Females associated by sequencing show reduced eyes relative to males, and have smaller, unmodified antennomeres, in several species having the club reduced to only three antennomeres (e.g., Fig. <xref ref-type="fig" rid="F9">9D</xref>). Due to this variability, it is likely that future revision of <italic><tp:taxon-name><tp:taxon-name-part taxon-name-part-type="genus" reg="Cladoconnus">Cladoconnus</tp:taxon-name-part></tp:taxon-name></italic> will be necessary, but for now these new species seem to have clear relationships to those in the Old World, and are relatively easy to recognize among New World <italic><tp:taxon-name><tp:taxon-name-part taxon-name-part-type="genus" reg="Euconnus">Euconnus</tp:taxon-name-part></tp:taxon-name></italic>.</p><table-wrap id="T1" position="float" orientation="portrait"><label>Table 1.</label><caption><p>Measurements of <tp:taxon-name><tp:taxon-name-part taxon-name-part-type="genus" reg="Euconnus">E.</tp:taxon-name-part> (<tp:taxon-name-part taxon-name-part-type="subgenus" reg="Cladoconnus">Cladoconnus</tp:taxon-name-part>)</tp:taxon-name> species, in mm. Each cell has separate averages for males / females, with total number measured in the last column.</p></caption><table id="TID0ELSBG" rules="all"><tbody><tr><th rowspan="1" colspan="1"/><th rowspan="1" colspan="1">HL</th><th rowspan="1" colspan="1">
                      <abbrev xmlns:xlink="http://www.w3.org/1999/xlink" xlink:title="width of head" id="ABBRID0ECKAE" xlink:type="simple">HW</abbrev>
                    </th><th rowspan="1" colspan="1">
                      <abbrev xmlns:xlink="http://www.w3.org/1999/xlink" xlink:title="pronotal length" id="ABBRID0EKKAE" xlink:type="simple">PL</abbrev>
                    </th><th rowspan="1" colspan="1">
                      <abbrev xmlns:xlink="http://www.w3.org/1999/xlink" xlink:title="pronotal width" id="ABBRID0ESKAE" xlink:type="simple">PW</abbrev>
                    </th><th rowspan="1" colspan="1">
                      <abbrev xmlns:xlink="http://www.w3.org/1999/xlink" xlink:title="length of elytra" id="ABBRID0E1KAE" xlink:type="simple">EL</abbrev>
                    </th><th rowspan="1" colspan="1">
                      <abbrev xmlns:xlink="http://www.w3.org/1999/xlink" xlink:title="elytral width" id="ABBRID0ECLAE" xlink:type="simple">EW</abbrev>
                    </th><th rowspan="1" colspan="1">
                      <abbrev xmlns:xlink="http://www.w3.org/1999/xlink" xlink:title="total body length" id="ABBRID0EKLAE" xlink:type="simple">BL</abbrev>
                    </th><th rowspan="1" colspan="1">n</th></tr><tr><td rowspan="1" colspan="1">
                      <italic>
                        <tp:taxon-name><tp:taxon-name-part taxon-name-part-type="genus" reg="Euconnus">E.</tp:taxon-name-part><tp:taxon-name-part taxon-name-part-type="species" reg="megalops">megalops</tp:taxon-name-part></tp:taxon-name>
                      </italic>
                    </td><td rowspan="1" colspan="1">0.4/0.4</td><td rowspan="1" colspan="1">0.3/0.3</td><td rowspan="1" colspan="1">0.4/0.4</td><td rowspan="1" colspan="1">0.3/0.4</td><td rowspan="1" colspan="1">0.9/0.9</td><td rowspan="1" colspan="1">0.6/0.6</td><td rowspan="1" colspan="1">1.7/1.7</td><td rowspan="1" colspan="1">3 / 3</td></tr><tr><td rowspan="1" colspan="1">
                      <italic>
                        <tp:taxon-name><tp:taxon-name-part taxon-name-part-type="genus" reg="Euconnus">E.</tp:taxon-name-part><tp:taxon-name-part taxon-name-part-type="species" reg="falcatus">falcatus</tp:taxon-name-part></tp:taxon-name>
                      </italic>
                    </td><td rowspan="1" colspan="1">0.3/0.3</td><td rowspan="1" colspan="1">0.2/0.2</td><td rowspan="1" colspan="1">0.3/0.3</td><td rowspan="1" colspan="1">0.3/0.3</td><td rowspan="1" colspan="1">0.7/0.7</td><td rowspan="1" colspan="1">0.5/0.5</td><td rowspan="1" colspan="1">1.3/1.3</td><td rowspan="1" colspan="1">3 / 3</td></tr><tr><td rowspan="1" colspan="1">
                      <italic>
                        <tp:taxon-name><tp:taxon-name-part taxon-name-part-type="genus" reg="Euconnus">E.</tp:taxon-name-part><tp:taxon-name-part taxon-name-part-type="species" reg="cataloochee">cataloochee</tp:taxon-name-part></tp:taxon-name>
                      </italic>
                    </td><td rowspan="1" colspan="1">0.3/0.3</td><td rowspan="1" colspan="1">0.2/0.2</td><td rowspan="1" colspan="1">0.3/0.3</td><td rowspan="1" colspan="1">0.3/0.3</td><td rowspan="1" colspan="1">0.7/0.7</td><td rowspan="1" colspan="1">0.5/0.5</td><td rowspan="1" colspan="1">1.4/1.3</td><td rowspan="1" colspan="1">3 / 3</td></tr><tr><td rowspan="1" colspan="1">
                      <italic>
                        <tp:taxon-name><tp:taxon-name-part taxon-name-part-type="genus" reg="Euconnus">E.</tp:taxon-name-part><tp:taxon-name-part taxon-name-part-type="species" reg="tusquitee">tusquitee</tp:taxon-name-part></tp:taxon-name>
                      </italic>
                    </td><td rowspan="1" colspan="1">0.3</td><td rowspan="1" colspan="1">0.3</td><td rowspan="1" colspan="1">0.3</td><td rowspan="1" colspan="1">0.3</td><td rowspan="1" colspan="1">0.7</td><td rowspan="1" colspan="1">0.4</td><td rowspan="1" colspan="1">1.3</td><td rowspan="1" colspan="1">1 / 0</td></tr><tr><td rowspan="1" colspan="1">
                      <italic>
                        <tp:taxon-name><tp:taxon-name-part taxon-name-part-type="genus" reg="Euconnus">E.</tp:taxon-name-part><tp:taxon-name-part taxon-name-part-type="species" reg="kilmeri">kilmeri</tp:taxon-name-part></tp:taxon-name>
                      </italic>
                    </td><td rowspan="1" colspan="1">0.3</td><td rowspan="1" colspan="1">0.3</td><td rowspan="1" colspan="1">0.3</td><td rowspan="1" colspan="1">0.3</td><td rowspan="1" colspan="1">0.7</td><td rowspan="1" colspan="1">0.4</td><td rowspan="1" colspan="1">1.3</td><td rowspan="1" colspan="1">1 / 0</td></tr><tr><td rowspan="1" colspan="1">
                      <italic>
                        <tp:taxon-name><tp:taxon-name-part taxon-name-part-type="genus" reg="Euconnus">E.</tp:taxon-name-part><tp:taxon-name-part taxon-name-part-type="species" reg="draco">draco</tp:taxon-name-part></tp:taxon-name>
                      </italic>
                    </td><td rowspan="1" colspan="1">0.3/0.3</td><td rowspan="1" colspan="1">0.2/0.2</td><td rowspan="1" colspan="1">0.3/0.3</td><td rowspan="1" colspan="1">0.3/0.3</td><td rowspan="1" colspan="1">0.7/0.7</td><td rowspan="1" colspan="1">0.5/0.5</td><td rowspan="1" colspan="1">1.3/1.3</td><td rowspan="1" colspan="1">3 /2</td></tr><tr><td rowspan="1" colspan="1">
                      <italic>
                        <tp:taxon-name><tp:taxon-name-part taxon-name-part-type="genus" reg="Euconnus">E.</tp:taxon-name-part><tp:taxon-name-part taxon-name-part-type="species" reg="vetustus">vetustus</tp:taxon-name-part></tp:taxon-name>
                      </italic>
                    </td><td rowspan="1" colspan="1">0.3/0.4</td><td rowspan="1" colspan="1">0.3/0.3</td><td rowspan="1" colspan="1">0.3/0.4</td><td rowspan="1" colspan="1">0.4/0.4</td><td rowspan="1" colspan="1">0.9/0.8</td><td rowspan="1" colspan="1">0.6/0.6</td><td rowspan="1" colspan="1">1.5/1.5</td><td rowspan="1" colspan="1">3 / 3</td></tr><tr><td rowspan="1" colspan="1">
                      <italic>
                        <tp:taxon-name><tp:taxon-name-part taxon-name-part-type="genus" reg="Euconnus">E.</tp:taxon-name-part><tp:taxon-name-part taxon-name-part-type="species" reg="attritus">attritus</tp:taxon-name-part></tp:taxon-name>
                      </italic>
                    </td><td rowspan="1" colspan="1">0.3/0.3</td><td rowspan="1" colspan="1">0.3/0.3</td><td rowspan="1" colspan="1">0.4/0.4</td><td rowspan="1" colspan="1">0.3/0.3</td><td rowspan="1" colspan="1">0.8/0.8</td><td rowspan="1" colspan="1">0.5/0.5</td><td rowspan="1" colspan="1">1.5/1.5</td><td rowspan="1" colspan="1">3 / 3</td></tr><tr><td rowspan="1" colspan="1">
                      <italic>
                        <tp:taxon-name><tp:taxon-name-part taxon-name-part-type="genus" reg="Euconnus">E.</tp:taxon-name-part><tp:taxon-name-part taxon-name-part-type="species" reg="astrus">astrus</tp:taxon-name-part></tp:taxon-name>
                      </italic>
                    </td><td rowspan="1" colspan="1">0.4/0.4</td><td rowspan="1" colspan="1">0.3/0.3</td><td rowspan="1" colspan="1">0.3/0.4</td><td rowspan="1" colspan="1">0.3/0.3</td><td rowspan="1" colspan="1">0.8/0.9</td><td rowspan="1" colspan="1">0.6/0.6</td><td rowspan="1" colspan="1">1.5/1.6</td><td rowspan="1" colspan="1">3 / 3</td></tr><tr><td rowspan="1" colspan="1">
                      <italic>
                        <tp:taxon-name><tp:taxon-name-part taxon-name-part-type="genus" reg="Euconnus">E.</tp:taxon-name-part><tp:taxon-name-part taxon-name-part-type="species" reg="vexillus">vexillus</tp:taxon-name-part></tp:taxon-name>
                      </italic>
                    </td><td rowspan="1" colspan="1">0.4/0.4</td><td rowspan="1" colspan="1">0.3/0.3</td><td rowspan="1" colspan="1">0.4/0.4</td><td rowspan="1" colspan="1">0.4/0.4</td><td rowspan="1" colspan="1">0.9/0.9</td><td rowspan="1" colspan="1">0.7/0.7</td><td rowspan="1" colspan="1">1.7/1.7</td><td rowspan="1" colspan="1">3 / 3</td></tr><tr><td rowspan="1" colspan="1">
                      <italic>
                        <tp:taxon-name><tp:taxon-name-part taxon-name-part-type="genus" reg="Euconnus">E.</tp:taxon-name-part><tp:taxon-name-part taxon-name-part-type="species" reg="adversus">adversus</tp:taxon-name-part></tp:taxon-name>
                      </italic>
                    </td><td rowspan="1" colspan="1">0.4/0.4</td><td rowspan="1" colspan="1">0.3/0.3</td><td rowspan="1" colspan="1">0.4/0.4</td><td rowspan="1" colspan="1">0.3/0.4</td><td rowspan="1" colspan="1">0.9/0.9</td><td rowspan="1" colspan="1">0.6/0.6</td><td rowspan="1" colspan="1">1.6/1.6</td><td rowspan="1" colspan="1">3 / 3</td></tr><tr><td rowspan="1" colspan="1">
                      <italic>
                        <tp:taxon-name><tp:taxon-name-part taxon-name-part-type="genus" reg="Euconnus">E.</tp:taxon-name-part><tp:taxon-name-part taxon-name-part-type="species" reg="cumberlandus">cumberlandus</tp:taxon-name-part></tp:taxon-name>
                      </italic>
                    </td><td rowspan="1" colspan="1">0.4/0.4</td><td rowspan="1" colspan="1">0.3/0.3</td><td rowspan="1" colspan="1">0.4/0.4</td><td rowspan="1" colspan="1">0.4/0.4</td><td rowspan="1" colspan="1">0.9/0.9</td><td rowspan="1" colspan="1">0.6/0.6</td><td rowspan="1" colspan="1">1.7/1.7</td><td rowspan="1" colspan="1">3 / 3</td></tr><tr><td rowspan="1" colspan="1">
                      <italic>
                        <tp:taxon-name><tp:taxon-name-part taxon-name-part-type="genus" reg="Euconnus">E.</tp:taxon-name-part><tp:taxon-name-part taxon-name-part-type="species" reg="cultellus">cultellus</tp:taxon-name-part></tp:taxon-name>
                      </italic>
                    </td><td rowspan="1" colspan="1">0.3/0.3</td><td rowspan="1" colspan="1">0.3/0.2</td><td rowspan="1" colspan="1">0.3/0.3</td><td rowspan="1" colspan="1">0.3/0.3</td><td rowspan="1" colspan="1">0.7/0.7</td><td rowspan="1" colspan="1">0.5/0.5</td><td rowspan="1" colspan="1">1.3/1.3</td><td rowspan="1" colspan="1">3 / 3</td></tr></tbody></table></table-wrap><p>There is little point writing a key to these species because most can only definitely be identified by male genitalia, with a few externally similar species even sympatric in a few places. There are three main morphotypes, dark and stout (<italic><tp:taxon-name><tp:taxon-name-part taxon-name-part-type="genus" reg="Euconnus">Euconnus</tp:taxon-name-part><tp:taxon-name-part taxon-name-part-type="species" reg="vexillus">vexillus</tp:taxon-name-part></tp:taxon-name></italic> and <italic><tp:taxon-name><tp:taxon-name-part taxon-name-part-type="genus" reg="Euconnus">E.</tp:taxon-name-part><tp:taxon-name-part taxon-name-part-type="species" reg="vetustus">vetustus</tp:taxon-name-part></tp:taxon-name></italic>), dark with rufescent highlights, more gracile (<italic><tp:taxon-name><tp:taxon-name-part taxon-name-part-type="genus" reg="Euconnus">Euconnus</tp:taxon-name-part><tp:taxon-name-part taxon-name-part-type="species" reg="megalops">megalops</tp:taxon-name-part></tp:taxon-name></italic>), and small and pale (flightless), with a mix of modified and non-modified male antennomeres (all remaining species). All share a generally similar form of male genitalia: the basal bulb is large and voluminous, narrowing at the shoulders to a variously tapered median lobe (sensu <xref ref-type="bibr" rid="B29">Stephan et al. 2021</xref>; equivalent to the dorsal apical projection of <xref ref-type="bibr" rid="B13">Jałoszyński 2012</xref>. The opposite side (morphologically ventral) exhibits a thin, weakly sclerotized compressor plate (sensu <xref ref-type="bibr" rid="B29">Stephan et al. 2021</xref>; equivalent to the ventral apical projection of <xref ref-type="bibr" rid="B13">Jałoszyński 2012</xref>). They all have a crescent-shaped diaphragm plate sclerite, and relatively thin, weakly curving parameres, bearing a small number of apical setae. They vary much more, however, in the sclerites of the endophallus, which are always asymmetrical, including two or more long, curving, often opposing hooks or spikes. These may bear secondary hook-like processes, or other variously acute projections. In descriptions ‘upper’ and ‘lower’ are used to refer to the diaphragm and foramen sides, respectively, and ‘left’ and ‘right’ referring to the structures as drawn (upper side up), not to true morphological position.</p></tp:treatment-sec><tp:treatment-sec><!--Section generated to contain objects referenced in tp:taxon-treatment.--><fig id="F4" position="float" orientation="portrait"><object-id xmlns:xlink="http://www.w3.org/1999/xlink" content-type="doi" xlink:type="simple">10.3897/zookeys.1137.97068.figure4</object-id><object-id xmlns:xlink="http://www.w3.org/1999/xlink" content-type="arpha" xlink:type="simple">2EDAE51E-63E0-5D14-AFEA-ED2D5B397390</object-id><label>Figure 4.</label><caption><p>Habitus and character photos of <italic><tp:taxon-name><tp:taxon-name-part taxon-name-part-type="genus" reg="Euconnus">Euconnus</tp:taxon-name-part><tp:taxon-name-part taxon-name-part-type="species" reg="vexillus">vexillus</tp:taxon-name-part></tp:taxon-name></italic><bold>A</bold> male, dorsal view <bold>B</bold> female, dorsal view <bold>C</bold> SEM of mouthparts, ventral view <bold>D</bold> SEM of female head, lateral <bold>E</bold> SEM of male antenna, lateral <bold>F</bold> SEM of elytra and pronotum <bold>G</bold> SEM of meta- and mesoventrites.</p></caption><graphic xmlns:xlink="http://www.w3.org/1999/xlink" xlink:href="zookeys-1137-133_article-97068__-g004.jpg" position="float" orientation="portrait" xlink:type="simple" id="oo_786415.jpg"><uri content-type="original_file" xlink:type="simple">https://binary.pensoft.net/fig/786415</uri></graphic></fig><fig id="F6" position="float" orientation="portrait"><object-id xmlns:xlink="http://www.w3.org/1999/xlink" content-type="doi" xlink:type="simple">10.3897/zookeys.1137.97068.figure6</object-id><object-id xmlns:xlink="http://www.w3.org/1999/xlink" content-type="arpha" xlink:type="simple">FBA79EC4-9137-5A21-AFA2-BEEEECD81A69</object-id><label>Figure 6.</label><caption><p>Antennal carina of <italic><tp:taxon-name><tp:taxon-name-part taxon-name-part-type="genus" reg="Euconnus">E.</tp:taxon-name-part><tp:taxon-name-part taxon-name-part-type="species" reg="cumberlandus">cumberlandus</tp:taxon-name-part></tp:taxon-name></italic>.</p></caption><graphic xmlns:xlink="http://www.w3.org/1999/xlink" xlink:href="zookeys-1137-133_article-97068__-g006.jpg" position="float" orientation="portrait" xlink:type="simple" id="oo_786417.jpg"><uri content-type="original_file" xlink:type="simple">https://binary.pensoft.net/fig/786417</uri></graphic></fig><fig id="F9" position="float" orientation="portrait"><object-id xmlns:xlink="http://www.w3.org/1999/xlink" content-type="doi" xlink:type="simple">10.3897/zookeys.1137.97068.figure9</object-id><object-id xmlns:xlink="http://www.w3.org/1999/xlink" content-type="arpha" xlink:type="simple">3D15DB13-8140-5136-B136-95ED6A735D03</object-id><label>Figure 9.</label><caption><p>Habitus and character photos of <italic><tp:taxon-name><tp:taxon-name-part taxon-name-part-type="genus" reg="Euconnus">Euconnus</tp:taxon-name-part><tp:taxon-name-part taxon-name-part-type="species" reg="falcatus">falcatus</tp:taxon-name-part></tp:taxon-name></italic><bold>A</bold> male, lateral view <bold>B</bold> female, lateral view <bold>C</bold> male, dorsal view <bold>D</bold> female, dorsal view <bold>E</bold> SEM, male antenna <bold>F</bold> SEM, pronotum and elytra <bold>G</bold> SEM, female head, lateral view <bold>H</bold> SEM, male head, anterior view.</p></caption><graphic xmlns:xlink="http://www.w3.org/1999/xlink" xlink:href="zookeys-1137-133_article-97068__-g009.jpg" position="float" orientation="portrait" xlink:type="simple" id="oo_786420.jpg"><uri content-type="original_file" xlink:type="simple">https://binary.pensoft.net/fig/786420</uri></graphic></fig><fig id="F14" position="float" orientation="portrait"><object-id xmlns:xlink="http://www.w3.org/1999/xlink" content-type="doi" xlink:type="simple">10.3897/zookeys.1137.97068.figure14</object-id><object-id xmlns:xlink="http://www.w3.org/1999/xlink" content-type="arpha" xlink:type="simple">1E06C49F-E93A-5EE6-87A0-1D02819ECA31</object-id><label>Figure 14.</label><caption><p>Habitus and character photos of <italic><tp:taxon-name><tp:taxon-name-part taxon-name-part-type="genus" reg="Euconnus">Euconnus</tp:taxon-name-part><tp:taxon-name-part taxon-name-part-type="species" reg="adversus">adversus</tp:taxon-name-part></tp:taxon-name></italic><bold>A</bold> male, lateral view <bold>B</bold> male, dorsal view (NT.A.009) <bold>C</bold> SEM of male antenna.</p></caption><graphic xmlns:xlink="http://www.w3.org/1999/xlink" xlink:href="zookeys-1137-133_article-97068__-g014.jpg" position="float" orientation="portrait" xlink:type="simple" id="oo_786425.jpg"><uri content-type="original_file" xlink:type="simple">https://binary.pensoft.net/fig/786425</uri></graphic></fig><fig id="F16" position="float" orientation="portrait"><object-id xmlns:xlink="http://www.w3.org/1999/xlink" content-type="doi" xlink:type="simple">10.3897/zookeys.1137.97068.figure16</object-id><object-id xmlns:xlink="http://www.w3.org/1999/xlink" content-type="arpha" xlink:type="simple">5DB0C571-D01F-5B6A-BDE1-B28EE7D3F360</object-id><label>Figure 16.</label><caption><p>Habitus and character photos of <italic><tp:taxon-name><tp:taxon-name-part taxon-name-part-type="genus" reg="Euconnus">Euconnus</tp:taxon-name-part><tp:taxon-name-part taxon-name-part-type="species" reg="cultellus">cultellus</tp:taxon-name-part></tp:taxon-name></italic><bold>A</bold> male, dorsal view <bold>B</bold> female, dorsal view <bold>C</bold> SEM of male antenna.</p></caption><graphic xmlns:xlink="http://www.w3.org/1999/xlink" xlink:href="zookeys-1137-133_article-97068__-g016.jpg" position="float" orientation="portrait" xlink:type="simple" id="oo_786427.jpg"><uri content-type="original_file" xlink:type="simple">https://binary.pensoft.net/fig/786427</uri></graphic></fig><fig id="F1" position="float" orientation="portrait"><object-id xmlns:xlink="http://www.w3.org/1999/xlink" content-type="doi" xlink:type="simple">10.3897/zookeys.1137.97068.figure1</object-id><object-id xmlns:xlink="http://www.w3.org/1999/xlink" content-type="arpha" xlink:type="simple">95CF04AE-2D1C-5C29-9181-FFBED57DD3A6</object-id><label>Figure 1.</label><caption><p>Habitus and character photos of <italic><tp:taxon-name><tp:taxon-name-part taxon-name-part-type="genus" reg="Euconnus">Euconnus</tp:taxon-name-part><tp:taxon-name-part taxon-name-part-type="species" reg="megalops">megalops</tp:taxon-name-part></tp:taxon-name></italic><bold>A</bold> male, lateral view <bold>B</bold> female, lateral view <bold>C</bold> male, dorsal view <bold>D</bold> female, dorsal view (BgBld.B.349) <bold>E</bold> SEM of male head, lateral <bold>F</bold> SEM of female head, lateral.</p></caption><graphic xmlns:xlink="http://www.w3.org/1999/xlink" xlink:href="zookeys-1137-133_article-97068__-g001.jpg" position="float" orientation="portrait" xlink:type="simple" id="oo_786412.jpg"><uri content-type="original_file" xlink:type="simple">https://binary.pensoft.net/fig/786412</uri></graphic></fig><fig id="F8" position="float" orientation="portrait"><object-id xmlns:xlink="http://www.w3.org/1999/xlink" content-type="doi" xlink:type="simple">10.3897/zookeys.1137.97068.figure8</object-id><object-id xmlns:xlink="http://www.w3.org/1999/xlink" content-type="arpha" xlink:type="simple">82A4B1D8-A405-56A4-BA65-E96406D6981F</object-id><label>Figure 8.</label><caption><p>Habitus and character photos of <italic><tp:taxon-name><tp:taxon-name-part taxon-name-part-type="genus" reg="Euconnus">Euconnus</tp:taxon-name-part><tp:taxon-name-part taxon-name-part-type="species" reg="vetustus">vetustus</tp:taxon-name-part></tp:taxon-name></italic><bold>A</bold> male habitus, dorsal (BBK.A.020) <bold>B</bold> male habitus, lateral (GRB.A.336) <bold>C</bold> SEM of protibial setae.</p></caption><graphic xmlns:xlink="http://www.w3.org/1999/xlink" xlink:href="zookeys-1137-133_article-97068__-g008.jpg" position="float" orientation="portrait" xlink:type="simple" id="oo_786419.jpg"><uri content-type="original_file" xlink:type="simple">https://binary.pensoft.net/fig/786419</uri></graphic></fig><fig id="F13" position="float" orientation="portrait"><object-id xmlns:xlink="http://www.w3.org/1999/xlink" content-type="doi" xlink:type="simple">10.3897/zookeys.1137.97068.figure13</object-id><object-id xmlns:xlink="http://www.w3.org/1999/xlink" content-type="arpha" xlink:type="simple">A6953DEC-9C84-5860-AC1D-2B4B9351BA7D</object-id><label>Figure 13.</label><caption><p>Habitus and character photos of <italic><tp:taxon-name><tp:taxon-name-part taxon-name-part-type="genus" reg="Euconnus">Euconnus</tp:taxon-name-part><tp:taxon-name-part taxon-name-part-type="species" reg="attritus">attritus</tp:taxon-name-part></tp:taxon-name></italic><bold>A</bold> male, lateral view <bold>B</bold> male, dorsal view <bold>C</bold> female, lateral view <bold>D</bold> female, dorsal view <bold>E</bold> SEM of male antenna <bold>F</bold> SEM of venter of head.</p></caption><graphic xmlns:xlink="http://www.w3.org/1999/xlink" xlink:href="zookeys-1137-133_article-97068__-g013.jpg" position="float" orientation="portrait" xlink:type="simple" id="oo_786424.jpg"><uri content-type="original_file" xlink:type="simple">https://binary.pensoft.net/fig/786424</uri></graphic></fig></tp:treatment-sec><ref-list><ref id="B25"><mixed-citation xmlns:xlink="http://www.w3.org/1999/xlink" xlink:type="simple"><person-group><name name-style="western"><surname>Newton</surname><given-names>AF</given-names></name><name name-style="western"><surname>Franz</surname><given-names>H</given-names></name></person-group> (<year>1998</year>) <article-title>World catalog of the genera of <tp:taxon-name><tp:taxon-name-part taxon-name-part-type="family">Scydmaenidae</tp:taxon-name-part></tp:taxon-name> (<tp:taxon-name><tp:taxon-name-part taxon-name-part-type="order">Coleoptera</tp:taxon-name-part></tp:taxon-name>).</article-title><source>Koleopterologische Rundschau</source><volume>68</volume>: <fpage>137</fpage>–<lpage>165</lpage>.</mixed-citation></ref><ref id="B15"><mixed-citation xmlns:xlink="http://www.w3.org/1999/xlink" xlink:type="simple"><person-group><name name-style="western"><surname>Jałoszyński</surname><given-names>P</given-names></name></person-group> (<year>2018</year>) <article-title>Taxonomy of “<italic><tp:taxon-name><tp:taxon-name-part taxon-name-part-type="genus">Euconnus</tp:taxon-name-part></tp:taxon-name></italic> complex”. Part XVII. Status of subgenera defined by male antennal characters: <italic><tp:taxon-name><tp:taxon-name-part taxon-name-part-type="genus">Androconnus</tp:taxon-name-part></tp:taxon-name></italic> Franz and <italic><tp:taxon-name><tp:taxon-name-part taxon-name-part-type="genus">Cladoconnus</tp:taxon-name-part></tp:taxon-name></italic> Reitter (<tp:taxon-name><tp:taxon-name-part taxon-name-part-type="order">Coleoptera</tp:taxon-name-part></tp:taxon-name>, <tp:taxon-name><tp:taxon-name-part taxon-name-part-type="family">Staphylinidae</tp:taxon-name-part></tp:taxon-name>, <tp:taxon-name><tp:taxon-name-part taxon-name-part-type="subfamily">Scydmaeninae</tp:taxon-name-part></tp:taxon-name>).</article-title><source>Zootaxa</source><volume>4415</volume>(<issue>2</issue>): <fpage>369</fpage>–<lpage>380</lpage>. <ext-link xlink:type="simple" ext-link-type="doi" xlink:href="10.11646/zootaxa.4415.2.7">https://doi.org/10.11646/zootaxa.4415.2.7</ext-link></mixed-citation></ref><ref id="B12"><mixed-citation xmlns:xlink="http://www.w3.org/1999/xlink" xlink:type="simple"><person-group><name name-style="western"><surname>Hoshina</surname><given-names>H</given-names></name><name name-style="western"><surname>Miyata</surname><given-names>T</given-names></name><name name-style="western"><surname>Miyata</surname><given-names>T</given-names></name></person-group> (<year>2018</year>) <article-title>Second new species of the subgenus <tp:taxon-name><tp:taxon-name-part taxon-name-part-type="genus"/><tp:taxon-name-part taxon-name-part-type="subgenus">Cladoconnus</tp:taxon-name-part></tp:taxon-name> of the genus <italic><tp:taxon-name><tp:taxon-name-part taxon-name-part-type="genus">Euconnus</tp:taxon-name-part></tp:taxon-name></italic> from Japan (<tp:taxon-name><tp:taxon-name-part taxon-name-part-type="order">Coleoptera</tp:taxon-name-part></tp:taxon-name>: <tp:taxon-name><tp:taxon-name-part taxon-name-part-type="family">Staphylinidae</tp:taxon-name-part></tp:taxon-name>: <tp:taxon-name><tp:taxon-name-part taxon-name-part-type="subfamily">Scydmaeninae</tp:taxon-name-part></tp:taxon-name>).</article-title><source>Japanese Journal of Systematic Entomology</source><volume>24</volume>: <fpage>296</fpage>–<lpage>298</lpage>.</mixed-citation></ref><ref id="B29"><mixed-citation xmlns:xlink="http://www.w3.org/1999/xlink" xlink:type="simple"><person-group><name name-style="western"><surname>Stephan</surname><given-names>K</given-names></name><name name-style="western"><surname>Chandler</surname><given-names>DS</given-names></name><name name-style="western"><surname>O’Keefe</surname><given-names>ST</given-names></name><name name-style="western"><surname>Riley</surname><given-names>EG</given-names></name></person-group> (<year>2021</year>) <article-title>A revision of the North American species of <tp:taxon-name><tp:taxon-name-part taxon-name-part-type="genus">Euconnus</tp:taxon-name-part> (<tp:taxon-name-part taxon-name-part-type="subgenus">Napochus</tp:taxon-name-part>)</tp:taxon-name> Thomson, north of Mexico (<tp:taxon-name><tp:taxon-name-part taxon-name-part-type="order">Coleoptera</tp:taxon-name-part></tp:taxon-name>: <tp:taxon-name><tp:taxon-name-part taxon-name-part-type="family">Staphylinidae</tp:taxon-name-part></tp:taxon-name>: <tp:taxon-name><tp:taxon-name-part taxon-name-part-type="subfamily">Scydmaeninae</tp:taxon-name-part></tp:taxon-name>).</article-title><source>Memoirs of the American Entomological Society</source><volume>51</volume>: <fpage>1</fpage>–<lpage>319</lpage>. <ext-link xlink:type="simple" ext-link-type="doi" xlink:href="10.1649/0010-065X-75.4.868">https://doi.org/10.1649/0010-065X-75.4.868</ext-link></mixed-citation></ref><ref id="B13"><mixed-citation xmlns:xlink="http://www.w3.org/1999/xlink" xlink:type="simple"><person-group><name name-style="western"><surname>Jałoszyński</surname><given-names>P</given-names></name></person-group> (<year>2012</year>) <article-title>Taxonomy of “<italic><tp:taxon-name><tp:taxon-name-part taxon-name-part-type="genus">Euconnus</tp:taxon-name-part></tp:taxon-name></italic> complex”. Part I. Morphology of <italic><tp:taxon-name><tp:taxon-name-part taxon-name-part-type="genus">Euconnus</tp:taxon-name-part></tp:taxon-name></italic> s. str. and revision of <italic><tp:taxon-name><tp:taxon-name-part taxon-name-part-type="genus">Euconnomorphus</tp:taxon-name-part></tp:taxon-name></italic> Franz and <italic><tp:taxon-name><tp:taxon-name-part taxon-name-part-type="genus">Venezolanoconnus</tp:taxon-name-part></tp:taxon-name></italic> Franz (<tp:taxon-name><tp:taxon-name-part taxon-name-part-type="order">Coleoptera</tp:taxon-name-part></tp:taxon-name>: <tp:taxon-name><tp:taxon-name-part taxon-name-part-type="family">Staphylinidae</tp:taxon-name-part></tp:taxon-name>: <tp:taxon-name><tp:taxon-name-part taxon-name-part-type="subfamily">Scydmaeninae</tp:taxon-name-part></tp:taxon-name>).</article-title><source>Zootaxa</source><volume>3555</volume>(<issue>1</issue>): <fpage>55</fpage>–<lpage>82</lpage>. <ext-link xlink:type="simple" ext-link-type="doi" xlink:href="10.11646/zootaxa.3555.1.3">https://doi.org/10.11646/zootaxa.3555.1.3</ext-link></mixed-citation></ref></ref-list></tp:taxon-treatment>
