# Supplementary material for: ﻿First report of the Euconnus Thomson subgenus Cladoconnus Reitter in the New World, represented by thirteen new Appalachian species (Coleoptera, Staphylinidae, Scydmaeninae)
Source: Zookeys. 2022 Dec 22;1137:133–75. doi: 10.3897/zookeys.1137.97068 (PMC9836504; doi:10.3897/zookeys.1137.97068)
Supplement: XML Treatment for Euconnus vexillus [file zookeys.1137.97068-treatment3.xml]

<!DOCTYPE tp:taxon-treatment
  PUBLIC "-//TaxonX//DTD Taxonomic Treatment Publishing DTD v0 20100105//EN" "tax-treatment-NSO.dtd">
<tp:taxon-treatment xmlns:tp="http://www.plazi.org/taxpub"><tp:treatment-meta><kwd-group><label>Taxon classification</label><kwd>
                <named-content content-type="kingdom">Animalia</named-content>
              </kwd><kwd>
                <named-content content-type="order">Coleoptera</named-content>
              </kwd><kwd>
                <named-content content-type="family">Staphylinidae</named-content>
              </kwd></kwd-group><mixed-citation publication-type="journal"><person-group><name><surname>Caterino</surname><given-names>Michael S.</given-names></name></person-group><article-title>﻿First report of the <italic><tp:taxon-name><tp:taxon-name-part taxon-name-part-type="genus" reg="Euconnus">Euconnus</tp:taxon-name-part></tp:taxon-name></italic> Thomson subgenus  <italic><tp:taxon-name><tp:taxon-name-part taxon-name-part-type="genus" reg="Euconnus"/><tp:taxon-name-part taxon-name-part-type="subgenus" reg="Cladoconnus">Cladoconnus</tp:taxon-name-part></tp:taxon-name></italic> Reitter in the New World, represented by thirteen new Appalachian species (<tp:taxon-name><tp:taxon-name-part taxon-name-part-type="order">Coleoptera</tp:taxon-name-part></tp:taxon-name>, <tp:taxon-name><tp:taxon-name-part taxon-name-part-type="family">Staphylinidae</tp:taxon-name-part></tp:taxon-name>, <tp:taxon-name><tp:taxon-name-part taxon-name-part-type="subfamily">Scydmaeninae</tp:taxon-name-part></tp:taxon-name>)</article-title><source>Zookeys</source><day>22</day><month>12</month><year>2022</year><volume>1137</volume><fpage>133</fpage><lpage>175</lpage><pub-id pub-id-type="doi">10.3897/zookeys.1137.97068</pub-id></mixed-citation></tp:treatment-meta><tp:nomenclature><label>﻿</label><tp:taxon-name>
              <object-id xmlns:xlink="http://www.w3.org/1999/xlink" content-type="arpha" xlink:type="simple">D9670F02-E3A8-5A71-953F-42B11CFD350C</object-id>
              <tp:taxon-name-part taxon-name-part-type="genus" reg="Euconnus">Euconnus</tp:taxon-name-part>
              <tp:taxon-name-part taxon-name-part-type="species" reg="vexillus">vexillus</tp:taxon-name-part>
              <object-id xmlns:xlink="http://www.w3.org/1999/xlink" content-type="zoobank" xlink:type="simple">https://zoobank.org/47ED180B-4423-46AC-8CA4-3BB1FEDCDB19</object-id>
            </tp:taxon-name><tp:taxon-status xmlns:xlink="http://www.w3.org/1999/xlink" xlink:type="simple">sp. nov.</tp:taxon-status><xref ref-type="fig" rid="F2">Figs 2B</xref><xref ref-type="fig" rid="F4">, 4</xref><xref ref-type="fig" rid="F5">, 5</xref></tp:nomenclature><tp:treatment-sec sec-type="type material" id="SECID0EGKAG"><title>Type material.</title><p><bold><italic>Holotype</italic></bold> ♂, deposited in <named-content xmlns:xlink="http://www.w3.org/1999/xlink" content-type="dwc:institutional_code" xlink:title="The Field Museum, Chicago" xlink:href="http://grbio.org/institution/field-museum-natural-history" xlink:type="simple">FMNH</named-content>: “USA:SC: Greenville Co. <named-content xmlns:xlink="http://www.w3.org/1999/xlink" content-type="dwc:verbatimCoordinates" xlink:type="simple"><named-content content-type="geo-json" specific-use="{&#34;type&#34;:&#34;Point&#34;,&#34;coordinates&#34;:[-82.281400,35.152300]}" id="NCID0EYKAG" xlink:type="simple">35.1523°N, 82.2814°W</named-content></named-content>, Chestnut Ridge Heritage Preserve, vi.05.2015, S. Myers, Hardwood litter” / “[QR code] CLEMSON ENT CUAC000026944”. <bold><italic>Paratypes</italic></bold> (10, <named-content xmlns:xlink="http://www.w3.org/1999/xlink" content-type="dwc:institutional_code" xlink:title="The Clemson University Arthropod Collection" xlink:href="http://grbio.org/institution/clemson-university-arthropod-collection" xlink:type="simple">CUAC</named-content>, <named-content xmlns:xlink="http://www.w3.org/1999/xlink" content-type="dwc:institutional_code" xlink:title="The Field Museum, Chicago" xlink:href="http://grbio.org/institution/field-museum-natural-history" xlink:type="simple">FMNH</named-content>) – 2 ♂, 2 ♀: same data as type; 1 ♂, 1 ♀: “USA:SC: Greenville Co. <named-content xmlns:xlink="http://www.w3.org/1999/xlink" content-type="dwc:verbatimCoordinates" xlink:type="simple"><named-content content-type="geo-json" specific-use="{&#34;type&#34;:&#34;Point&#34;,&#34;coordinates&#34;:[-82.283900,35.151800]}" id="NCID0ELLAG" xlink:type="simple">35.1518°N, 82.2839°W</named-content></named-content>, Chestnut Ridge Heritage Preserve, vi.05.2015, S. Myers, Hardwood litter”; 1 ♀: “USA:SC: Greenville Co. <named-content xmlns:xlink="http://www.w3.org/1999/xlink" content-type="dwc:verbatimCoordinates" xlink:type="simple"><named-content content-type="geo-json" specific-use="{&#34;type&#34;:&#34;Point&#34;,&#34;coordinates&#34;:[-82.282000,35.150100]}" id="NCID0ETLAG" xlink:type="simple">35.1501°N, 82.2820°W</named-content></named-content>, Chestnut Ridge Heritage Preserve, vi.05.2015, S. Myers, Hardwood litter”; 2 ♀: “USA:SC: Greenville Co. <named-content xmlns:xlink="http://www.w3.org/1999/xlink" content-type="dwc:verbatimCoordinates" xlink:type="simple"><named-content content-type="geo-json" specific-use="{&#34;type&#34;:&#34;Point&#34;,&#34;coordinates&#34;:[-82.279000,35.140600]}" id="NCID0E2LAG" xlink:type="simple">35.1406°N, 82.2790°W</named-content></named-content>, Chestnut Ridge Heritage Preserve, vi.05.2015, S. Myers, Hardwood litter”; 1 ♀: “USA:SC: Greenville Co. <named-content xmlns:xlink="http://www.w3.org/1999/xlink" content-type="dwc:verbatimCoordinates" xlink:type="simple"><named-content content-type="geo-json" specific-use="{&#34;type&#34;:&#34;Point&#34;,&#34;coordinates&#34;:[-82.279900,35.150600]}" id="NCID0EDMAG" xlink:type="simple">35.1506°N, 82.2799°W</named-content></named-content> Chestnut Ridge Heritage Preserve, iv.08.2018, M. Caterino &amp; L. Vásquez-Vélez, sifted litter”.</p></tp:treatment-sec><tp:treatment-sec sec-type="material" id="SECID0EIMAG"><title>Other material.</title><p>(26) <bold>WV</bold>: Mercer Co., Camp Creek State Forest, 23-Jul-1971, leaf litter (4 ♂, 11 ♀); ‘Black Mts’, x.1901 (3 ♂); <bold>NC</bold>: Caldwell Co., Grandfather Mt. State Park, Nuwati Trail, 4020 ft., 17-May-2021 (1 ♂); McDowell Co., Pisgah National Forest, Mackey Mountain Trail, 3433 ft., 25-Aug-2015 (2 ♂); McDowell Co., Pisgah National Forest, Snooks Nose Trail, 1998 ft., 25-Aug-2015 (3 ♀, 1 ♂); Polk Co., Green River Game Lands, 1740 ft., 18-Mar-2018 (1 ♂).</p></tp:treatment-sec><tp:treatment-sec sec-type="description" id="SECID0ESMAG"><title>Diagnostic description.</title><p>This species is very similar to the preceding species and can best be distinguished by male genitalic and antennal characters. Like the preceding, males are winged, while females appear not to be. A few noteworthy external differences can also be cited: males with distinct carinae on antennomeres VIII and IX (Fig. <xref ref-type="fig" rid="F4">4E</xref>); female antennae less distinctly tetramerous, with antennomere VIII intermediate in size between antennomeres VII and IX (Fig. <xref ref-type="fig" rid="F4">4D</xref>); body darker, stout, with only faintly rufescent elytral humeri, most distinctly lighter along posterior half of elytral suture; male eyes smaller, less protuberant, with only ~ 25 ommatidia; median basal carina of pronotum slightly better developed to base (Fig. <xref ref-type="fig" rid="F4">4F</xref>); aedeagus (Fig. <xref ref-type="fig" rid="F2">2B</xref>) with median lobe broadly truncate at apex; parameres short, tapered, bearing three apical setae; compressor plate strongly asymmetrical, rather short; endophallic armature with strong pair of upper processes: the left long and strongly hooked apically, with a thin inner laminar blade, its inner edge concave; the right shorter, more strongly curved toward middle of longer process; lower endophallic armature consisting of three hook-like processes of varying lengths, the lateral-most rather short and strongly curved, the medial-most of intermediate length, the one between them the longest, its tip just visible between bases of upper processes (in ‘dorsal’ view).</p><fig id="F4" position="float" orientation="portrait"><object-id xmlns:xlink="http://www.w3.org/1999/xlink" content-type="doi" xlink:type="simple">10.3897/zookeys.1137.97068.figure4</object-id><object-id xmlns:xlink="http://www.w3.org/1999/xlink" content-type="arpha" xlink:type="simple">2EDAE51E-63E0-5D14-AFEA-ED2D5B397390</object-id><label>Figure 4.</label><caption><p>Habitus and character photos of <italic><tp:taxon-name><tp:taxon-name-part taxon-name-part-type="genus" reg="Euconnus">Euconnus</tp:taxon-name-part><tp:taxon-name-part taxon-name-part-type="species" reg="vexillus">vexillus</tp:taxon-name-part></tp:taxon-name></italic><bold>A</bold> male, dorsal view <bold>B</bold> female, dorsal view <bold>C</bold> SEM of mouthparts, ventral view <bold>D</bold> SEM of female head, lateral <bold>E</bold> SEM of male antenna, lateral <bold>F</bold> SEM of elytra and pronotum <bold>G</bold> SEM of meta- and mesoventrites.</p></caption><graphic xmlns:xlink="http://www.w3.org/1999/xlink" xlink:href="zookeys-1137-133_article-97068__-g004.jpg" position="float" orientation="portrait" xlink:type="simple" id="oo_786415.jpg"><uri content-type="original_file" xlink:type="simple">https://binary.pensoft.net/fig/786415</uri></graphic></fig><fig id="F5" position="float" orientation="portrait"><object-id xmlns:xlink="http://www.w3.org/1999/xlink" content-type="doi" xlink:type="simple">10.3897/zookeys.1137.97068.figure5</object-id><object-id xmlns:xlink="http://www.w3.org/1999/xlink" content-type="arpha" xlink:type="simple">EB4E61DA-87A8-5996-9C86-5AE67A4728BA</object-id><label>Figure 5.</label><caption><p>Map of collecting records for <tp:taxon-name><tp:taxon-name-part taxon-name-part-type="genus" reg="Euconnus">Euconnus</tp:taxon-name-part> (<tp:taxon-name-part taxon-name-part-type="subgenus" reg="Cladoconnus">Cladoconnus</tp:taxon-name-part>) <tp:taxon-name-part taxon-name-part-type="species" reg="vexillus">vexillus</tp:taxon-name-part></tp:taxon-name> (squares), <tp:taxon-name><tp:taxon-name-part taxon-name-part-type="genus" reg="Euconnus">E.</tp:taxon-name-part> (<tp:taxon-name-part taxon-name-part-type="subgenus" reg="Cladoconnus">C.</tp:taxon-name-part>) <tp:taxon-name-part taxon-name-part-type="species" reg="vetustus">vetustus</tp:taxon-name-part></tp:taxon-name> (stars), and <tp:taxon-name><tp:taxon-name-part taxon-name-part-type="genus" reg="Euconnus">E.</tp:taxon-name-part> (<tp:taxon-name-part taxon-name-part-type="subgenus" reg="Cladoconnus">C.</tp:taxon-name-part>) <tp:taxon-name-part taxon-name-part-type="species" reg="adversus">adversus</tp:taxon-name-part></tp:taxon-name> (circles).</p></caption><graphic xmlns:xlink="http://www.w3.org/1999/xlink" xlink:href="zookeys-1137-133_article-97068__-g005.jpg" position="float" orientation="portrait" xlink:type="simple" id="oo_786416.jpg"><uri content-type="original_file" xlink:type="simple">https://binary.pensoft.net/fig/786416</uri></graphic></fig></tp:treatment-sec><tp:treatment-sec sec-type="distribution" id="SECID0EFQAG"><title>Distribution.</title><p>This species has been found at several widely scattered localities east and northeast of the Asheville Depression, from the headwaters of the French Broad near the southern end of its range, at Chestnut Ridge, South Carolina, to southern West Virginia in the northeast. Most of its occurrences are at middle elevations, from 1090 to 4020 ft, most below 2000.</p></tp:treatment-sec><tp:treatment-sec sec-type="remarks" id="SECID0EKQAG"><title>Remarks.</title><p>This species is similar and, judging by male genitalia, closely related to <italic><tp:taxon-name><tp:taxon-name-part taxon-name-part-type="genus" reg="Euconnus">E.</tp:taxon-name-part><tp:taxon-name-part taxon-name-part-type="species" reg="megalops">megalops</tp:taxon-name-part></tp:taxon-name></italic>. Both have similar opposing hooked upper endophallic sclerites, though the shorter right one (Fig. <xref ref-type="fig" rid="F2">2B</xref>) of <italic><tp:taxon-name><tp:taxon-name-part taxon-name-part-type="genus" reg="Euconnus">E.</tp:taxon-name-part><tp:taxon-name-part taxon-name-part-type="species" reg="vexillus">vexillus</tp:taxon-name-part></tp:taxon-name></italic> is distinctive. Moreover, the lower trio of endophallic sclerites are quite distinct in <italic><tp:taxon-name><tp:taxon-name-part taxon-name-part-type="genus" reg="Euconnus">E.</tp:taxon-name-part><tp:taxon-name-part taxon-name-part-type="species" reg="vexillus">vexillus</tp:taxon-name-part></tp:taxon-name></italic>, with three hooks projecting distad to varying lengths. In males, the carinae of antennomeres VII and IX will immediately distinguish this species from <italic><tp:taxon-name><tp:taxon-name-part taxon-name-part-type="genus" reg="Euconnus">E.</tp:taxon-name-part><tp:taxon-name-part taxon-name-part-type="species" reg="megalops">megalops</tp:taxon-name-part></tp:taxon-name></italic>, and the only weakly tetramerous club of females can be used to distinguish most of those, although they are similar to darker females of <italic><tp:taxon-name><tp:taxon-name-part taxon-name-part-type="genus" reg="Euconnus">E.</tp:taxon-name-part><tp:taxon-name-part taxon-name-part-type="species" reg="adversus">adversus</tp:taxon-name-part></tp:taxon-name></italic>.</p><p>This species name means ‘standard (or flag)-bearer’, referring to its possession of <italic><tp:taxon-name><tp:taxon-name-part taxon-name-part-type="genus" reg="Cladoconnus">Cladoconnus</tp:taxon-name-part></tp:taxon-name></italic>-typical carinae, borne proudly on its antennae.</p></tp:treatment-sec><tp:treatment-sec><!--Section generated to contain objects referenced in tp:taxon-treatment.--><fig id="F2" position="float" orientation="portrait"><object-id xmlns:xlink="http://www.w3.org/1999/xlink" content-type="doi" xlink:type="simple">10.3897/zookeys.1137.97068.figure2</object-id><object-id xmlns:xlink="http://www.w3.org/1999/xlink" content-type="arpha" xlink:type="simple">B82D2273-0213-57FC-B46C-3853046EF126</object-id><label>Figure 2.</label><caption><p>Aedeagus <bold>A</bold><italic><tp:taxon-name><tp:taxon-name-part taxon-name-part-type="genus" reg="Euconnus">Euconnus</tp:taxon-name-part><tp:taxon-name-part taxon-name-part-type="species" reg="megalops">megalops</tp:taxon-name-part></tp:taxon-name></italic><bold>B</bold><italic><tp:taxon-name><tp:taxon-name-part taxon-name-part-type="genus" reg="Euconnus">Euconnus</tp:taxon-name-part><tp:taxon-name-part taxon-name-part-type="species" reg="vexillus">vexillus</tp:taxon-name-part></tp:taxon-name></italic><bold>C</bold><italic><tp:taxon-name><tp:taxon-name-part taxon-name-part-type="genus" reg="Euconnus">Euconnus</tp:taxon-name-part><tp:taxon-name-part taxon-name-part-type="species" reg="cumberlandus">cumberlandus</tp:taxon-name-part></tp:taxon-name></italic><bold>D</bold><italic><tp:taxon-name><tp:taxon-name-part taxon-name-part-type="genus" reg="Euconnus">Euconnus</tp:taxon-name-part><tp:taxon-name-part taxon-name-part-type="species" reg="vetustus">vetustus</tp:taxon-name-part></tp:taxon-name></italic>.</p></caption><graphic xmlns:xlink="http://www.w3.org/1999/xlink" xlink:href="zookeys-1137-133_article-97068__-g002.jpg" position="float" orientation="portrait" xlink:type="simple" id="oo_786413.jpg"><uri content-type="original_file" xlink:type="simple">https://binary.pensoft.net/fig/786413</uri></graphic></fig></tp:treatment-sec></tp:taxon-treatment>
