# Supplementary material for: ﻿First report of the Euconnus Thomson subgenus Cladoconnus Reitter in the New World, represented by thirteen new Appalachian species (Coleoptera, Staphylinidae, Scydmaeninae)
Source: Zookeys. 2022 Dec 22;1137:133–75. doi: 10.3897/zookeys.1137.97068 (PMC9836504; doi:10.3897/zookeys.1137.97068)
Supplement: XML Treatment for Euconnus cumberlandus [file zookeys.1137.97068-treatment4.xml]

<!DOCTYPE tp:taxon-treatment
  PUBLIC "-//TaxonX//DTD Taxonomic Treatment Publishing DTD v0 20100105//EN" "tax-treatment-NSO.dtd">
<tp:taxon-treatment xmlns:tp="http://www.plazi.org/taxpub"><tp:treatment-meta><kwd-group><label>Taxon classification</label><kwd>
                <named-content content-type="kingdom">Animalia</named-content>
              </kwd><kwd>
                <named-content content-type="order">Coleoptera</named-content>
              </kwd><kwd>
                <named-content content-type="family">Staphylinidae</named-content>
              </kwd></kwd-group><mixed-citation publication-type="journal"><person-group><name><surname>Caterino</surname><given-names>Michael S.</given-names></name></person-group><article-title>﻿First report of the <italic><tp:taxon-name><tp:taxon-name-part taxon-name-part-type="genus" reg="Euconnus">Euconnus</tp:taxon-name-part></tp:taxon-name></italic> Thomson subgenus  <italic><tp:taxon-name><tp:taxon-name-part taxon-name-part-type="genus" reg="Euconnus"/><tp:taxon-name-part taxon-name-part-type="subgenus" reg="Cladoconnus">Cladoconnus</tp:taxon-name-part></tp:taxon-name></italic> Reitter in the New World, represented by thirteen new Appalachian species (<tp:taxon-name><tp:taxon-name-part taxon-name-part-type="order">Coleoptera</tp:taxon-name-part></tp:taxon-name>, <tp:taxon-name><tp:taxon-name-part taxon-name-part-type="family">Staphylinidae</tp:taxon-name-part></tp:taxon-name>, <tp:taxon-name><tp:taxon-name-part taxon-name-part-type="subfamily">Scydmaeninae</tp:taxon-name-part></tp:taxon-name>)</article-title><source>Zookeys</source><day>22</day><month>12</month><year>2022</year><volume>1137</volume><fpage>133</fpage><lpage>175</lpage><pub-id pub-id-type="doi">10.3897/zookeys.1137.97068</pub-id></mixed-citation></tp:treatment-meta><tp:nomenclature><label>﻿</label><tp:taxon-name>
              <object-id xmlns:xlink="http://www.w3.org/1999/xlink" content-type="arpha" xlink:type="simple">C07CBB04-7ACC-57E7-8381-FA4224B24578</object-id>
              <tp:taxon-name-part taxon-name-part-type="genus" reg="Euconnus">Euconnus</tp:taxon-name-part>
              <tp:taxon-name-part taxon-name-part-type="species" reg="cumberlandus">cumberlandus</tp:taxon-name-part>
              <object-id xmlns:xlink="http://www.w3.org/1999/xlink" content-type="zoobank" xlink:type="simple">https://zoobank.org/8E94B9B6-C01A-4460-AC19-4E34FFFE452D</object-id>
            </tp:taxon-name><tp:taxon-status xmlns:xlink="http://www.w3.org/1999/xlink" xlink:type="simple">sp. nov.</tp:taxon-status><xref ref-type="fig" rid="F2">Figs 2C</xref><xref ref-type="fig" rid="F6">, 6</xref><xref ref-type="fig" rid="F7">, 7</xref></tp:nomenclature><tp:treatment-sec sec-type="type material" id="SECID0EJUAG"><title>Type material.</title><p><bold><italic>Holotype</italic></bold> ♂, deposited in <named-content xmlns:xlink="http://www.w3.org/1999/xlink" content-type="dwc:institutional_code" xlink:title="The Field Museum, Chicago" xlink:href="http://grbio.org/institution/field-museum-natural-history" xlink:type="simple">FMNH</named-content>: “Fall Creek Falls S.Pk., Van Buren Co., TENN, 13.X.1962” / “<italic><tp:taxon-name><tp:taxon-name-part taxon-name-part-type="genus" reg="Rhododendron">Rhododendron</tp:taxon-name-part></tp:taxon-name></italic> duff, H.R.Steeves, leg.” / “Caterino DNA Voucher Extraction MSC12284”. <bold><italic>Paratypes</italic></bold> (9, <named-content xmlns:xlink="http://www.w3.org/1999/xlink" content-type="dwc:institutional_code" xlink:title="The Field Museum, Chicago" xlink:href="http://grbio.org/institution/field-museum-natural-history" xlink:type="simple">FMNH</named-content>, <named-content xmlns:xlink="http://www.w3.org/1999/xlink" content-type="dwc:institutional_code" xlink:title="The Clemson University Arthropod Collection" xlink:href="http://grbio.org/institution/clemson-university-arthropod-collection" xlink:type="simple">CUAC</named-content>, CMNC): 2 ♂, 2 ♀: same data as type; 3 ♀, 2 ♂: “Fall Creek Falls S.Pk., Fall Creek Falls Pit, Bledsoe Co., TENN., 14.X.1961” / “<italic><tp:taxon-name><tp:taxon-name-part taxon-name-part-type="genus" reg="Rhododendron">Rhododendron</tp:taxon-name-part></tp:taxon-name></italic> duff, H.R.Steeves, leg.”.</p></tp:treatment-sec><tp:treatment-sec sec-type="material" id="SECID0ERVAG"><title>Other material.</title><p>(12, CMNC, <named-content xmlns:xlink="http://www.w3.org/1999/xlink" content-type="dwc:institutional_code" xlink:title="The Clemson University Arthropod Collection" xlink:href="http://grbio.org/institution/clemson-university-arthropod-collection" xlink:type="simple">CUAC</named-content>, <named-content xmlns:xlink="http://www.w3.org/1999/xlink" content-type="dwc:institutional_code" xlink:title="The Field Museum, Chicago" xlink:href="http://grbio.org/institution/field-museum-natural-history" xlink:type="simple">FMNH</named-content>) <bold>TN</bold>: Grundy Co., Savage Gulf State Natural Area, 1150ft., 4-May-2021, Litter – bottom of canyon (2 ♀); Pickett Co., Jamestown, Jordan Motel, 16-Jun-1962, forest floor near falls (1 ♀); <bold>GA</bold>: Dade Co., Cloudland Canyon State Park, 16-May-1972, rhododendron litter (2 ♂, 5 ♀); Dade Co., Cloudland Canyon State Park, 7-Aug-1962, forest floor (1 ♂, 1 ♀).</p></tp:treatment-sec><tp:treatment-sec sec-type="description" id="SECID0EDWAG"><title>Diagnostic description.</title><p>This species is very similar to the preceding species and can best be distinguished by male genitalic characters. Like the preceding, males are winged, while females appear not to be. The antennal carinae of male antennomeres VIII and IX are present but rather weakly developed (Fig. <xref ref-type="fig" rid="F6">6</xref>), with neither quite spanning the entire length of the antennomere itself; female antennae less distinctly tetramerous, with antennomere VIII intermediate in size between antennomeres VII and IX; body darker, stout, with only faintly rufescent elytral humeri, most distinctly lighter along posterior half of elytral suture; male eyes smaller, less protuberant, with only ~ 25 ommatidia; aedeagus (Fig. <xref ref-type="fig" rid="F2">2C</xref>) with median lobe broad, apex weakly rounded, slightly narrowed subapically; parameres short, tapered, bearing three apical setae; compressor plate asymmetrical, produced to subacute tip on right side; endophallic armature with strong pair of upper processes: the left long and strongly hooked apically; the right shorter, strongly bifid, its apices extending beneath left process; lower endophallic armature consisting of four hook-like processes of varying lengths, two longer and moderately to strongly hooked, two shorter ones borne on a single sclerite, apices directed distad.</p><fig id="F6" position="float" orientation="portrait"><object-id xmlns:xlink="http://www.w3.org/1999/xlink" content-type="doi" xlink:type="simple">10.3897/zookeys.1137.97068.figure6</object-id><object-id xmlns:xlink="http://www.w3.org/1999/xlink" content-type="arpha" xlink:type="simple">FBA79EC4-9137-5A21-AFA2-BEEEECD81A69</object-id><label>Figure 6.</label><caption><p>Antennal carina of <italic><tp:taxon-name><tp:taxon-name-part taxon-name-part-type="genus" reg="Euconnus">E.</tp:taxon-name-part><tp:taxon-name-part taxon-name-part-type="species" reg="cumberlandus">cumberlandus</tp:taxon-name-part></tp:taxon-name></italic>.</p></caption><graphic xmlns:xlink="http://www.w3.org/1999/xlink" xlink:href="zookeys-1137-133_article-97068__-g006.jpg" position="float" orientation="portrait" xlink:type="simple" id="oo_786417.jpg"><uri content-type="original_file" xlink:type="simple">https://binary.pensoft.net/fig/786417</uri></graphic></fig><fig id="F7" position="float" orientation="portrait"><object-id xmlns:xlink="http://www.w3.org/1999/xlink" content-type="doi" xlink:type="simple">10.3897/zookeys.1137.97068.figure7</object-id><object-id xmlns:xlink="http://www.w3.org/1999/xlink" content-type="arpha" xlink:type="simple">EDCD0BCD-3DF2-5912-93F4-4D75031623CA</object-id><label>Figure 7.</label><caption><p>Map of collecting records for <tp:taxon-name><tp:taxon-name-part taxon-name-part-type="genus" reg="Euconnus">Euconnus</tp:taxon-name-part> (<tp:taxon-name-part taxon-name-part-type="subgenus" reg="Cladoconnus">Cladoconnus</tp:taxon-name-part>) <tp:taxon-name-part taxon-name-part-type="species" reg="cumberlandus">cumberlandus</tp:taxon-name-part></tp:taxon-name> (circles) and <tp:taxon-name><tp:taxon-name-part taxon-name-part-type="genus" reg="Euconnus">E.</tp:taxon-name-part> (<tp:taxon-name-part taxon-name-part-type="subgenus" reg="Cladoconnus">C.</tp:taxon-name-part>) <tp:taxon-name-part taxon-name-part-type="species" reg="astrus">astrus</tp:taxon-name-part></tp:taxon-name> (stars).</p></caption><graphic xmlns:xlink="http://www.w3.org/1999/xlink" xlink:href="zookeys-1137-133_article-97068__-g007.jpg" position="float" orientation="portrait" xlink:type="simple" id="oo_786418.jpg"><uri content-type="original_file" xlink:type="simple">https://binary.pensoft.net/fig/786418</uri></graphic></fig></tp:treatment-sec><tp:treatment-sec sec-type="distribution" id="SECID0ESYAG"><title>Distribution.</title><p>This species is known from northwestern Georgia to north-central Tennessee. Two of the Tennessee localities, including the northernmost, are represented only by females, and they can be assigned only tentatively to this species.</p></tp:treatment-sec><tp:treatment-sec sec-type="remarks" id="SECID0EXYAG"><title>Remarks.</title><p>This species is similar to and apparently closely related to <italic><tp:taxon-name><tp:taxon-name-part taxon-name-part-type="genus" reg="Euconnus">E.</tp:taxon-name-part><tp:taxon-name-part taxon-name-part-type="species" reg="megalops">megalops</tp:taxon-name-part></tp:taxon-name></italic> and <italic><tp:taxon-name><tp:taxon-name-part taxon-name-part-type="genus" reg="Euconnus">E.</tp:taxon-name-part><tp:taxon-name-part taxon-name-part-type="species" reg="vexillus">vexillus</tp:taxon-name-part></tp:taxon-name></italic>. The only sequenced specimen of this species is a female from Savage Gulf, TN, a locality not yet represented by males. Sequences from other localities, including the type locality would help confirm the species’ unity as circumscribed here.</p></tp:treatment-sec><tp:treatment-sec><!--Section generated to contain objects referenced in tp:taxon-treatment.--><fig id="F2" position="float" orientation="portrait"><object-id xmlns:xlink="http://www.w3.org/1999/xlink" content-type="doi" xlink:type="simple">10.3897/zookeys.1137.97068.figure2</object-id><object-id xmlns:xlink="http://www.w3.org/1999/xlink" content-type="arpha" xlink:type="simple">B82D2273-0213-57FC-B46C-3853046EF126</object-id><label>Figure 2.</label><caption><p>Aedeagus <bold>A</bold><italic><tp:taxon-name><tp:taxon-name-part taxon-name-part-type="genus" reg="Euconnus">Euconnus</tp:taxon-name-part><tp:taxon-name-part taxon-name-part-type="species" reg="megalops">megalops</tp:taxon-name-part></tp:taxon-name></italic><bold>B</bold><italic><tp:taxon-name><tp:taxon-name-part taxon-name-part-type="genus" reg="Euconnus">Euconnus</tp:taxon-name-part><tp:taxon-name-part taxon-name-part-type="species" reg="vexillus">vexillus</tp:taxon-name-part></tp:taxon-name></italic><bold>C</bold><italic><tp:taxon-name><tp:taxon-name-part taxon-name-part-type="genus" reg="Euconnus">Euconnus</tp:taxon-name-part><tp:taxon-name-part taxon-name-part-type="species" reg="cumberlandus">cumberlandus</tp:taxon-name-part></tp:taxon-name></italic><bold>D</bold><italic><tp:taxon-name><tp:taxon-name-part taxon-name-part-type="genus" reg="Euconnus">Euconnus</tp:taxon-name-part><tp:taxon-name-part taxon-name-part-type="species" reg="vetustus">vetustus</tp:taxon-name-part></tp:taxon-name></italic>.</p></caption><graphic xmlns:xlink="http://www.w3.org/1999/xlink" xlink:href="zookeys-1137-133_article-97068__-g002.jpg" position="float" orientation="portrait" xlink:type="simple" id="oo_786413.jpg"><uri content-type="original_file" xlink:type="simple">https://binary.pensoft.net/fig/786413</uri></graphic></fig></tp:treatment-sec></tp:taxon-treatment>
