# Supplementary material for: ﻿First report of the Euconnus Thomson subgenus Cladoconnus Reitter in the New World, represented by thirteen new Appalachian species (Coleoptera, Staphylinidae, Scydmaeninae)
Source: Zookeys. 2022 Dec 22;1137:133–75. doi: 10.3897/zookeys.1137.97068 (PMC9836504; doi:10.3897/zookeys.1137.97068)
Supplement: XML Treatment for Euconnus vetustus [file zookeys.1137.97068-treatment5.xml]

<!DOCTYPE tp:taxon-treatment
  PUBLIC "-//TaxonX//DTD Taxonomic Treatment Publishing DTD v0 20100105//EN" "tax-treatment-NSO.dtd">
<tp:taxon-treatment xmlns:tp="http://www.plazi.org/taxpub"><tp:treatment-meta><kwd-group><label>Taxon classification</label><kwd>
                <named-content content-type="kingdom">Animalia</named-content>
              </kwd><kwd>
                <named-content content-type="order">Coleoptera</named-content>
              </kwd><kwd>
                <named-content content-type="family">Staphylinidae</named-content>
              </kwd></kwd-group><mixed-citation publication-type="journal"><person-group><name><surname>Caterino</surname><given-names>Michael S.</given-names></name></person-group><article-title>﻿First report of the <italic><tp:taxon-name><tp:taxon-name-part taxon-name-part-type="genus" reg="Euconnus">Euconnus</tp:taxon-name-part></tp:taxon-name></italic> Thomson subgenus  <italic><tp:taxon-name><tp:taxon-name-part taxon-name-part-type="genus" reg="Euconnus"/><tp:taxon-name-part taxon-name-part-type="subgenus" reg="Cladoconnus">Cladoconnus</tp:taxon-name-part></tp:taxon-name></italic> Reitter in the New World, represented by thirteen new Appalachian species (<tp:taxon-name><tp:taxon-name-part taxon-name-part-type="order">Coleoptera</tp:taxon-name-part></tp:taxon-name>, <tp:taxon-name><tp:taxon-name-part taxon-name-part-type="family">Staphylinidae</tp:taxon-name-part></tp:taxon-name>, <tp:taxon-name><tp:taxon-name-part taxon-name-part-type="subfamily">Scydmaeninae</tp:taxon-name-part></tp:taxon-name>)</article-title><source>Zookeys</source><day>22</day><month>12</month><year>2022</year><volume>1137</volume><fpage>133</fpage><lpage>175</lpage><pub-id pub-id-type="doi">10.3897/zookeys.1137.97068</pub-id></mixed-citation></tp:treatment-meta><tp:nomenclature><label>﻿</label><tp:taxon-name>
              <object-id xmlns:xlink="http://www.w3.org/1999/xlink" content-type="arpha" xlink:type="simple">61EC56A5-1D78-5C29-9A4D-5F2ECF2B1677</object-id>
              <tp:taxon-name-part taxon-name-part-type="genus" reg="Euconnus">Euconnus</tp:taxon-name-part>
              <tp:taxon-name-part taxon-name-part-type="species" reg="vetustus">vetustus</tp:taxon-name-part>
              <object-id xmlns:xlink="http://www.w3.org/1999/xlink" content-type="zoobank" xlink:type="simple">https://zoobank.org/417B9BE8-BE69-4792-926B-3B4FA19CD3DD</object-id>
            </tp:taxon-name><tp:taxon-status xmlns:xlink="http://www.w3.org/1999/xlink" xlink:type="simple">sp. nov.</tp:taxon-status><xref ref-type="fig" rid="F2">Figs 2D</xref><xref ref-type="fig" rid="F5">, 5</xref><xref ref-type="fig" rid="F8">, 8</xref></tp:nomenclature><tp:treatment-sec sec-type="type material" id="SECID0EI2AG"><title>Type material.</title><p><bold><italic>Holotype</italic></bold> ♂, deposited in <named-content xmlns:xlink="http://www.w3.org/1999/xlink" content-type="dwc:institutional_code" xlink:title="The Field Museum, Chicago" xlink:href="http://grbio.org/institution/field-museum-natural-history" xlink:type="simple">FMNH</named-content>: “USA: NC: Mitchell Co., <named-content xmlns:xlink="http://www.w3.org/1999/xlink" content-type="dwc:verbatimCoordinates" xlink:type="simple"><named-content content-type="geo-json" specific-use="{&#34;type&#34;:&#34;Point&#34;,&#34;coordinates&#34;:[-82.080900,36.103800]}" id="NCID0E12AG" xlink:type="simple">36.1038°N, 82.0809°W</named-content></named-content>, PisgahNF, vi.8.2020 Grassy Ridge Bald, 6083’, M. Caterino, deciduous shrub litter” / “[QR code] CLEMSON-ENT CUAC000004025” / “Caterino DNA Voucher Extraction MSC4491, Morphosp. GrB.A.336”. <bold><italic>Paratypes</italic> (4)</bold> – 2 ♀, 2 ♂: same data as type.</p></tp:treatment-sec><tp:treatment-sec sec-type="material" id="SECID0ED3AG"><title>Other material.</title><p>(7) – <bold>NC</bold>: Graham Co., Nantahala National Forest, Huckleberry Knob, 5511 ft., 13-Oct-2020 (1 ♂); Haywood Co., Pisgah National Forest, Black Balsam Knob, 6072 ft., 7-May-2018 (1 ♂); Yancey Co., Pisgah National Forest, Devils Gap, 3813 ft., 24-Aug-2015 (2 ♂); ‘Black Mts’ (1 ♀); <bold>TN</bold>: Unicoi Co., Cherokee National Forest, Big Bald, 5430–5464 ft., 5-Aug-2020 &amp; 21-May-2021 (1 ♀, 2 ♂); Sevier Co., Great Smoky Mountains National Park, Off Hwy 441, 4575 ft., 12-Mar-2020 (1 ♀).</p></tp:treatment-sec><tp:treatment-sec sec-type="description" id="SECID0EN3AG"><title>Diagnostic description.</title><p>This species is similar to the preceding species being dark in color and wing-dimorphic, and can best be distinguished by male genitalic characters. External differences, however, include smaller body size, entirely dark coloration (Fig. <xref ref-type="fig" rid="F8">8A</xref>); head, especially crest of vertex, rounder; frons only weakly depressed between antennal bases; male and female eyes do not differ appreciably in size, both having ~ 20 ommatidia; the protibia of both sexes is shorter, widened apically, and bears conspicuously modified setae on the apical half (Fig. <xref ref-type="fig" rid="F8">8C</xref>); male antennal club tetramerous, with the club segments slightly longer than wide (Fig. <xref ref-type="fig" rid="F8">8A</xref>), no antennomeres bearing carinae; female antenna shorter, with club 4-segmented, club segments ca. as long as wide (Fig. <xref ref-type="fig" rid="F8">8B</xref>); aedeagus (Fig. <xref ref-type="fig" rid="F2">2D</xref>) with median lobe narrowed to narrowly rounded apex; rather straight parameres bear two apical setae extending just to apex of median lobe, these setae finely bent inward at apex; compressor plate symmetrical, narrow, reaching nearly to apex of median lobe; upper endophallic armature with one short curved hook, not extending beyond shoulders of tegmen, its apex blunt and distinctly fringed (at higher magnification); immediately internal to it is a rather broadly rounded thin plate (the apical margin of which is strongly sclerotized, appearing as if maybe a second opposing hook); lower endophallic armature with a long bifid process extending from deep in the basal bulb to beyond its shoulders, the inner blade thin, curving weakly upward, the outer blade longer, reaching to near apex of compressor plate, its apex finely fimbriate.</p><fig id="F8" position="float" orientation="portrait"><object-id xmlns:xlink="http://www.w3.org/1999/xlink" content-type="doi" xlink:type="simple">10.3897/zookeys.1137.97068.figure8</object-id><object-id xmlns:xlink="http://www.w3.org/1999/xlink" content-type="arpha" xlink:type="simple">82A4B1D8-A405-56A4-BA65-E96406D6981F</object-id><label>Figure 8.</label><caption><p>Habitus and character photos of <italic><tp:taxon-name><tp:taxon-name-part taxon-name-part-type="genus" reg="Euconnus">Euconnus</tp:taxon-name-part><tp:taxon-name-part taxon-name-part-type="species" reg="vetustus">vetustus</tp:taxon-name-part></tp:taxon-name></italic><bold>A</bold> male habitus, dorsal (BBK.A.020) <bold>B</bold> male habitus, lateral (GRB.A.336) <bold>C</bold> SEM of protibial setae.</p></caption><graphic xmlns:xlink="http://www.w3.org/1999/xlink" xlink:href="zookeys-1137-133_article-97068__-g008.jpg" position="float" orientation="portrait" xlink:type="simple" id="oo_786419.jpg"><uri content-type="original_file" xlink:type="simple">https://binary.pensoft.net/fig/786419</uri></graphic></fig></tp:treatment-sec><tp:treatment-sec sec-type="distribution" id="SECID0EF5AG"><title>Distribution.</title><p>This species occurs over a relatively broad but disparate range, spanning the Asheville Depression, from the Unicois (Huckleberry Knob) in the southwest to the Roan Highlands and Big Bald in the northeast. So far it has not been found in the Black Mts or on Grandfather Mountain. Known occurrences are all at higher elevations, from 4575 to 6100 ft.</p></tp:treatment-sec><tp:treatment-sec sec-type="remarks" id="SECID0EK5AG"><title>Remarks.</title><p>Individuals from across the broad range of this species show considerable genetic variation, and the male genitalia do show slight variation. Northern examples (Big Bald, Roan Highlands) exhibit a more strongly hooked upper endophallic process. A few specimens, from scattered localities (e.g., Smokies, Balsam Mts., and Roan Highlands), have the bi-arcuate mandibles described for European <italic><tp:taxon-name><tp:taxon-name-part taxon-name-part-type="genus" reg="Cladoconnus">Cladoconnus</tp:taxon-name-part></tp:taxon-name></italic>. But this character varies as well; specimens from Big Bald, NC, have mandibles that are less distinctly arcuate, as well as longer and more slender. Male genitalia have been reexamined with this in mind, but no corresponding differences emerge. Further genetic work and longer series of males may justify separating some of these. Females from Devil’s Gap, NC are light in color (perhaps teneral) but match in other characters, including DNA.</p><p>The name of this species comes from the Latin for ‘old’, referring to the possibility the species has inhabited the area for a long time, as judging by its broad distribution, only distant relation to the rest of the species described here, and deep genetic divergences among populations.</p></tp:treatment-sec><tp:treatment-sec><!--Section generated to contain objects referenced in tp:taxon-treatment.--><fig id="F2" position="float" orientation="portrait"><object-id xmlns:xlink="http://www.w3.org/1999/xlink" content-type="doi" xlink:type="simple">10.3897/zookeys.1137.97068.figure2</object-id><object-id xmlns:xlink="http://www.w3.org/1999/xlink" content-type="arpha" xlink:type="simple">B82D2273-0213-57FC-B46C-3853046EF126</object-id><label>Figure 2.</label><caption><p>Aedeagus <bold>A</bold><italic><tp:taxon-name><tp:taxon-name-part taxon-name-part-type="genus" reg="Euconnus">Euconnus</tp:taxon-name-part><tp:taxon-name-part taxon-name-part-type="species" reg="megalops">megalops</tp:taxon-name-part></tp:taxon-name></italic><bold>B</bold><italic><tp:taxon-name><tp:taxon-name-part taxon-name-part-type="genus" reg="Euconnus">Euconnus</tp:taxon-name-part><tp:taxon-name-part taxon-name-part-type="species" reg="vexillus">vexillus</tp:taxon-name-part></tp:taxon-name></italic><bold>C</bold><italic><tp:taxon-name><tp:taxon-name-part taxon-name-part-type="genus" reg="Euconnus">Euconnus</tp:taxon-name-part><tp:taxon-name-part taxon-name-part-type="species" reg="cumberlandus">cumberlandus</tp:taxon-name-part></tp:taxon-name></italic><bold>D</bold><italic><tp:taxon-name><tp:taxon-name-part taxon-name-part-type="genus" reg="Euconnus">Euconnus</tp:taxon-name-part><tp:taxon-name-part taxon-name-part-type="species" reg="vetustus">vetustus</tp:taxon-name-part></tp:taxon-name></italic>.</p></caption><graphic xmlns:xlink="http://www.w3.org/1999/xlink" xlink:href="zookeys-1137-133_article-97068__-g002.jpg" position="float" orientation="portrait" xlink:type="simple" id="oo_786413.jpg"><uri content-type="original_file" xlink:type="simple">https://binary.pensoft.net/fig/786413</uri></graphic></fig><fig id="F5" position="float" orientation="portrait"><object-id xmlns:xlink="http://www.w3.org/1999/xlink" content-type="doi" xlink:type="simple">10.3897/zookeys.1137.97068.figure5</object-id><object-id xmlns:xlink="http://www.w3.org/1999/xlink" content-type="arpha" xlink:type="simple">EB4E61DA-87A8-5996-9C86-5AE67A4728BA</object-id><label>Figure 5.</label><caption><p>Map of collecting records for <tp:taxon-name><tp:taxon-name-part taxon-name-part-type="genus" reg="Euconnus">Euconnus</tp:taxon-name-part> (<tp:taxon-name-part taxon-name-part-type="subgenus" reg="Cladoconnus">Cladoconnus</tp:taxon-name-part>) <tp:taxon-name-part taxon-name-part-type="species" reg="vexillus">vexillus</tp:taxon-name-part></tp:taxon-name> (squares), <tp:taxon-name><tp:taxon-name-part taxon-name-part-type="genus" reg="Euconnus">E.</tp:taxon-name-part> (<tp:taxon-name-part taxon-name-part-type="subgenus" reg="Cladoconnus">C.</tp:taxon-name-part>) <tp:taxon-name-part taxon-name-part-type="species" reg="vetustus">vetustus</tp:taxon-name-part></tp:taxon-name> (stars), and <tp:taxon-name><tp:taxon-name-part taxon-name-part-type="genus" reg="Euconnus">E.</tp:taxon-name-part> (<tp:taxon-name-part taxon-name-part-type="subgenus" reg="Cladoconnus">C.</tp:taxon-name-part>) <tp:taxon-name-part taxon-name-part-type="species" reg="adversus">adversus</tp:taxon-name-part></tp:taxon-name> (circles).</p></caption><graphic xmlns:xlink="http://www.w3.org/1999/xlink" xlink:href="zookeys-1137-133_article-97068__-g005.jpg" position="float" orientation="portrait" xlink:type="simple" id="oo_786416.jpg"><uri content-type="original_file" xlink:type="simple">https://binary.pensoft.net/fig/786416</uri></graphic></fig></tp:treatment-sec></tp:taxon-treatment>
