# Supplementary material for: ﻿First report of the Euconnus Thomson subgenus Cladoconnus Reitter in the New World, represented by thirteen new Appalachian species (Coleoptera, Staphylinidae, Scydmaeninae)
Source: Zookeys. 2022 Dec 22;1137:133–75. doi: 10.3897/zookeys.1137.97068 (PMC9836504; doi:10.3897/zookeys.1137.97068)
Supplement: XML Treatment for Euconnus falcatus [file zookeys.1137.97068-treatment6.xml]

<!DOCTYPE tp:taxon-treatment
  PUBLIC "-//TaxonX//DTD Taxonomic Treatment Publishing DTD v0 20100105//EN" "tax-treatment-NSO.dtd">
<tp:taxon-treatment xmlns:tp="http://www.plazi.org/taxpub"><tp:treatment-meta><kwd-group><label>Taxon classification</label><kwd>
                <named-content content-type="kingdom">Animalia</named-content>
              </kwd><kwd>
                <named-content content-type="order">Coleoptera</named-content>
              </kwd><kwd>
                <named-content content-type="family">Staphylinidae</named-content>
              </kwd></kwd-group><mixed-citation publication-type="journal"><person-group><name><surname>Caterino</surname><given-names>Michael S.</given-names></name></person-group><article-title>﻿First report of the <italic><tp:taxon-name><tp:taxon-name-part taxon-name-part-type="genus" reg="Euconnus">Euconnus</tp:taxon-name-part></tp:taxon-name></italic> Thomson subgenus  <italic><tp:taxon-name><tp:taxon-name-part taxon-name-part-type="genus" reg="Euconnus"/><tp:taxon-name-part taxon-name-part-type="subgenus" reg="Cladoconnus">Cladoconnus</tp:taxon-name-part></tp:taxon-name></italic> Reitter in the New World, represented by thirteen new Appalachian species (<tp:taxon-name><tp:taxon-name-part taxon-name-part-type="order">Coleoptera</tp:taxon-name-part></tp:taxon-name>, <tp:taxon-name><tp:taxon-name-part taxon-name-part-type="family">Staphylinidae</tp:taxon-name-part></tp:taxon-name>, <tp:taxon-name><tp:taxon-name-part taxon-name-part-type="subfamily">Scydmaeninae</tp:taxon-name-part></tp:taxon-name>)</article-title><source>Zookeys</source><day>22</day><month>12</month><year>2022</year><volume>1137</volume><fpage>133</fpage><lpage>175</lpage><pub-id pub-id-type="doi">10.3897/zookeys.1137.97068</pub-id></mixed-citation></tp:treatment-meta><tp:nomenclature><label>﻿</label><tp:taxon-name>
              <object-id xmlns:xlink="http://www.w3.org/1999/xlink" content-type="arpha" xlink:type="simple">C4BD2E93-F75A-595D-9556-70DDDE36384F</object-id>
              <tp:taxon-name-part taxon-name-part-type="genus" reg="Euconnus">Euconnus</tp:taxon-name-part>
              <tp:taxon-name-part taxon-name-part-type="species" reg="falcatus">falcatus</tp:taxon-name-part>
              <object-id xmlns:xlink="http://www.w3.org/1999/xlink" content-type="zoobank" xlink:type="simple">https://zoobank.org/868CC7AB-B90A-4337-AE0E-F8329719CAAC</object-id>
            </tp:taxon-name><tp:taxon-status xmlns:xlink="http://www.w3.org/1999/xlink" xlink:type="simple">sp. nov.</tp:taxon-status><xref ref-type="fig" rid="F9">Figs 9</xref><xref ref-type="fig" rid="F10">, 10A, B</xref><xref ref-type="fig" rid="F11">, 11</xref></tp:nomenclature><tp:treatment-sec sec-type="type material" id="SECID0ENABG"><title>Type material.</title><p><bold><italic>Holotype</italic></bold> ♂, deposited in <named-content xmlns:xlink="http://www.w3.org/1999/xlink" content-type="dwc:institutional_code" xlink:title="The Field Museum, Chicago" xlink:href="http://grbio.org/institution/field-museum-natural-history" xlink:type="simple">FMNH</named-content>: “USA: NC: Swain Co., <named-content xmlns:xlink="http://www.w3.org/1999/xlink" content-type="dwc:verbatimCoordinates" xlink:type="simple"><named-content content-type="geo-json" specific-use="{&#34;type&#34;:&#34;Point&#34;,&#34;coordinates&#34;:[-83.496600,35.556600]}" id="NCID0E6ABG" xlink:type="simple">35.5566°N, 83.4966°W</named-content></named-content>, SmokyMts NP, 6272’, Clingmans Dome, sifted litter, ix.14.2021, M.Caterino &amp; E.Recuero” / “[QR code] CLEMSON-ENT CUAC000156725” / “Caterino DNA Voucher Extraction MSC7899, Morphosp. CD.B.307”. <bold><italic>Paratypes</italic></bold> (40, <named-content xmlns:xlink="http://www.w3.org/1999/xlink" content-type="dwc:institutional_code" xlink:title="The Clemson University Arthropod Collection" xlink:href="http://grbio.org/institution/clemson-university-arthropod-collection" xlink:type="simple">CUAC</named-content>, <named-content xmlns:xlink="http://www.w3.org/1999/xlink" content-type="dwc:institutional_code" xlink:title="The Canadian National Collection of Insects" xlink:href="http://grbio.org/institution/canadian-national-collection-insects" xlink:type="simple">CNCI</named-content>, <named-content xmlns:xlink="http://www.w3.org/1999/xlink" content-type="dwc:institutional_code" xlink:title="The Field Museum, Chicago" xlink:href="http://grbio.org/institution/field-museum-natural-history" xlink:type="simple">FMNH</named-content>, <abbrev xmlns:xlink="http://www.w3.org/1999/xlink" xlink:title="The University of New Hampshire Collection" id="ABBRID0ETBBG" xlink:type="simple">UNHC</abbrev>) – 1 ♂: “USA: NC: Swain Co., <named-content xmlns:xlink="http://www.w3.org/1999/xlink" content-type="dwc:verbatimCoordinates" xlink:type="simple"><named-content content-type="geo-json" specific-use="{&#34;type&#34;:&#34;Point&#34;,&#34;coordinates&#34;:[-83.500600,35.561300]}" id="NCID0E1BBG" xlink:type="simple">35.5613°N, 83.5006°W</named-content></named-content>, SmokyMts NP, 6364’, ClingmansDome, W. slope, sifted litter, vi.5.2018, M.Caterino” / “[QR code] CLEMSON-ENT CUAC000079152” / “Caterino DNA Voucher Extraction MSC2834 Morphosp. CD.A.021”; 1 ♀, 3 ♂: “USA: NC: Swain Co., <named-content xmlns:xlink="http://www.w3.org/1999/xlink" content-type="dwc:verbatimCoordinates" xlink:type="simple"><named-content content-type="geo-json" specific-use="{&#34;type&#34;:&#34;Point&#34;,&#34;coordinates&#34;:[-83.397900,35.582400]}" id="NCID0ECCBG" xlink:type="simple">35.5824°N, 83.3979°W</named-content></named-content>, SmokyMtsNP,offHwy 441, 4610’, iii.12.2020, M.Caterino &amp; F.Etzler, sifted litter”; 1 ♀: “USA: TN: Swain Co., <named-content xmlns:xlink="http://www.w3.org/1999/xlink" content-type="dwc:verbatimCoordinates" xlink:type="simple"><named-content content-type="geo-json" specific-use="{&#34;type&#34;:&#34;Point&#34;,&#34;coordinates&#34;:[-83.416300,35.623700]}" id="NCID0EKCBG" xlink:type="simple">35.6237°N, 83.4163°W</named-content></named-content>, SmokyMtsNP,offHwy 441, 4575’, iii.12.2020, M.Caterino &amp; F.Etzler, sifted litter” / “[QR code] CLEMSON-ENT CUAC000110837” / “Caterino DNA Voucher Extraction MSC4193 Morphosp. Hwy.A.006”; 1 ♀, 8 ♂: “USA: TN: Sevier Co., <named-content xmlns:xlink="http://www.w3.org/1999/xlink" content-type="dwc:verbatimCoordinates" xlink:type="simple"><named-content content-type="geo-json" specific-use="{&#34;type&#34;:&#34;Point&#34;,&#34;coordinates&#34;:[-83.414900,35.616000]}" id="NCID0ESCBG" xlink:type="simple">35.6160°N, 83.4149°W</named-content></named-content>, SmokyMts NP, 5456’, App.Tr. E of Newfound Gap, sifted litter, vi.5.2018, M.Caterino”; 2 ♀, 9 ♂: “USA: TN: Sevier Co., <named-content xmlns:xlink="http://www.w3.org/1999/xlink" content-type="dwc:verbatimCoordinates" xlink:type="simple"><named-content content-type="geo-json" specific-use="{&#34;type&#34;:&#34;Point&#34;,&#34;coordinates&#34;:[-83.390400,35.630800]}" id="NCID0E1CBG" xlink:type="simple">35.6308°N, 83.3904°W</named-content></named-content>, SmokyMts NP, 6190’, Mt. Kephart, vi.5.2018, M.Caterino”; 1 ♂: “USA: TN: Sevier Co., <named-content xmlns:xlink="http://www.w3.org/1999/xlink" content-type="dwc:verbatimCoordinates" xlink:type="simple"><named-content content-type="geo-json" specific-use="{&#34;type&#34;:&#34;Point&#34;,&#34;coordinates&#34;:[-83.389500,35.631100]}" id="NCID0ECDBG" xlink:type="simple">35.6311°N, 83.3895°W</named-content></named-content>, SmokyMts NP, 6183’, Mt. Kephart,sifted litter, vi.5.2018, M.Caterino” / “[QR code] CLEMSON-ENT CUAC000079110” / “Caterino DNA Voucher Extraction MSC2790 Morphosp. MK.A.009”; 1 ♂: “USA: TN: Sevier Co., <named-content xmlns:xlink="http://www.w3.org/1999/xlink" content-type="dwc:verbatimCoordinates" xlink:type="simple"><named-content content-type="geo-json" specific-use="{&#34;type&#34;:&#34;Point&#34;,&#34;coordinates&#34;:[-83.389300,35.631100]}" id="NCID0EKDBG" xlink:type="simple">35.6311°N, 83.3893°W</named-content></named-content>, SmokyMts NP, 6187’, Mt. Kephart, sifted litter, ix.14.2021, M.Caterino &amp; E.Recuero” / “[QR code] CLEMSON-ENT CUAC000156767” / “Caterino DNA Voucher Extraction MSC7941 Morphosp. MK.B.482”; 4 ♀, 4 ♂: “USA: TN: Sevier Co., <named-content xmlns:xlink="http://www.w3.org/1999/xlink" content-type="dwc:verbatimCoordinates" xlink:type="simple"><named-content content-type="geo-json" specific-use="{&#34;type&#34;:&#34;Point&#34;,&#34;coordinates&#34;:[-83.442700,35.642500]}" id="NCID0ERDBG" xlink:type="simple">35.6425°N, 83.4427°W</named-content></named-content>, SmokyMts NP, 5196’, Alum Cave Tr., vi.25.2019, M.Caterino &amp; M.Ferro, sifted mixed litter”; 1 ♂: “USA: TN: Sevier Co., <named-content xmlns:xlink="http://www.w3.org/1999/xlink" content-type="dwc:verbatimCoordinates" xlink:type="simple"><named-content content-type="geo-json" specific-use="{&#34;type&#34;:&#34;Point&#34;,&#34;coordinates&#34;:[-83.437800,35.652900]}" id="NCID0EZDBG" xlink:type="simple">35.6529°N, 83.4378°W</named-content></named-content>, SmokyMts NP, 6467’, Mt LeConte, vi.25.2019 M.Caterino &amp; M.Ferro, sifted conifer litter” / “[QR code] CLEMSON-ENT CUAC000079302” / “Caterino DNA Voucher Extraction MSC3483 Morphosp. MLc.009”; 1 ♀, 1 ♂: “USA: TN: Sevier Co., <named-content xmlns:xlink="http://www.w3.org/1999/xlink" content-type="dwc:verbatimCoordinates" xlink:type="simple"><named-content content-type="geo-json" specific-use="{&#34;type&#34;:&#34;Point&#34;,&#34;coordinates&#34;:[-83.436400,35.654100]}" id="NCID0EBEBG" xlink:type="simple">35.6541°N, 83.4364°W</named-content></named-content>, SmokyMts NP, 6588’, Mt LeConte, ix.28.2021, M.Caterino, sifted litter”; 1 ♂: “NC Gr.Sm.Mts.N.P., Clingmans Dome, 1950–2020m 2.VI.86 A.Smetana” (CMNC); 1 ♂: “TENN:Great Smoky Mts.St.Pk.: Newfound Gap” / “X.24.1969 W.Shear + F.Coyle leg.” / “FM(HD) 69–62 Spruce litter” (<named-content xmlns:xlink="http://www.w3.org/1999/xlink" content-type="dwc:institutional_code" xlink:title="The Field Museum, Chicago" xlink:href="http://grbio.org/institution/field-museum-natural-history" xlink:type="simple">FMNH</named-content>).</p></tp:treatment-sec><tp:treatment-sec sec-type="material" id="SECID0EKEBG"><title>Other material.</title><p>(36, <named-content xmlns:xlink="http://www.w3.org/1999/xlink" content-type="dwc:institutional_code" xlink:title="The Clemson University Arthropod Collection" xlink:href="http://grbio.org/institution/clemson-university-arthropod-collection" xlink:type="simple">CUAC</named-content>, <abbrev xmlns:xlink="http://www.w3.org/1999/xlink" xlink:title="The University of New Hampshire Collection" id="ABBRID0EUEBG" xlink:type="simple">UNHC</abbrev>, <named-content xmlns:xlink="http://www.w3.org/1999/xlink" content-type="dwc:institutional_code" xlink:title="The Canadian National Collection of Insects" xlink:href="http://grbio.org/institution/canadian-national-collection-insects" xlink:type="simple">CNCI</named-content>) – <bold>NC</bold>: Haywood Co., Pisgah National Forest, Black Balsam Knob, 6033–6072ft, 7-May-2018 &amp; 20-Oct-2020 (3 ♂); Haywood Co., Pisgah National Forest, Mountains to Sea Trail, 5540ft., 8-Sep-2020 (1 ♂); Haywood Co., Blue Ridge Parkway National Park, Mt. Pisgah, 5420ft., 13-Sep-2022 (1 ♀, 1 ♂); Jackson Co., Blue Ridge Parkway National Park, Mt. Lyn Lowry, 6097 ft., 15-Jun-2021, sifted litter (1 ♀); Jackson Co., Blue Ridge Parkway National Park, Mt. Lyn Lowry, 6205 ft., 22-Sep-2020, sifted litter (1 ♀); Jackson Co., Blue Ridge Parkway, National Park, along Blue Ridge Pkwy, 5572ft., 11-Sep-2019 (1 ♀, 1 ♂); North Carolina, Jackson Co., Blue Ridge Parkway National Park, Browning Knob, 6140–6221, 22-Sep-2020 &amp; 29-May-2018 (3 ♀, 1 ♂); Jackson Co., Blue Ridge Parkway National Park, Waterrock Knob, 6059, 29-May-2018 (4 ♀, 4 ♂); Jackson Co., Blue Ridge Parkway National Park, Waterrock Knob, 6281, 29-May-2018; Jackson Co., Balsam Mountain Preserve, Doubletop Mountain, 5396–5480, 7-Feb-2015 &amp; 15-Jun-2015 (4 ♂); Jackson Co., Nantahala National Forest, Toxaway Mt., 4750, 5-Aug-2020 (1 ♂); Jackson Co., Wolf Mt. overlook, 26-May-1986 (3 ♂); Jackson Co., Blue Ridge Parkway National Park, 5572, 11-Sep-2019 (1 ♀); Macon Co., Nantahala National Forest, Copper Ridge Bald, 5144, 9-Jul-2019 (1 ♂); Macon Co., Hwy. 64, nr. Dry Falls, 16-May-1986 (2 ♀, 1 ♂); Macon Co., Coweeta Hydrological Lab, Shope Fork, 3200, 28-May-1983 (1 ♂).</p></tp:treatment-sec><tp:treatment-sec sec-type="description" id="SECID0E5EBG"><title>Description.</title><p>Body rufescent (Fig. <xref ref-type="fig" rid="F9">9A-D</xref>), weakly translucent; head and elytra sparsely setose, pronotum densely setose, especially at sides; head with frons weakly depressed between antennal bases (Fig. <xref ref-type="fig" rid="F9">9H</xref>), vertex convex, neck just over one-half maximum head width; eyes of male moderately large, protuberant, comprising ca. 15 distinct ommatidia (Fig. <xref ref-type="fig" rid="F9">9H</xref>), situated immediately behind antennal insertions, width slightly more than that of tempora behind; eyes of female smaller (Fig. <xref ref-type="fig" rid="F9">9G</xref>), less prominent, comprising &lt; 8 ommatidia, width only one-third that of tempora; antennae inserted under blunt frontal shelf; antennae of male with scape and pedicel similar in length, ca. twice length of antennomeres III-VI, antennomere VII slightly larger, asymmetrical, slightly produced on anterior margin, antennomeres VIII-XI distinctly larger, antennomeres VIII and IX with longitudinal carinae on anterior margin (Fig. <xref ref-type="fig" rid="F9">9E</xref>), that of VIII more or less parallel to antennal axis, that of IX more strongly produced at apex, antennomeres VIII-X similar in length, terminal antennomere ca. twice as long; female antennae shorter, club composed of only three short, wide antennomeres (Fig. <xref ref-type="fig" rid="F9">9D, G</xref>); pronotum weakly bell-shaped, with sides arcuate (Fig. <xref ref-type="fig" rid="F9">9F</xref>), widest ca. one-fourth behind straight anterior margin, narrowed posteriorly, similar in width to anterior, with short longitudinal carinae on either side, transversely depressed between, with small submedian foveae on either side of low median ridge (median basal carina absent), and two small foveae outside lateral carina, pronotal sides very densely bristled; mesoscutellar shield hidden; elytra broadly rounded, widest just anterad middle, each with two small basal foveae, sparse setae randomly arranged; flight wings poorly developed or absent in both sexes; abdominal ventrites without secondary sexual differences; aedeagus (Fig. <xref ref-type="fig" rid="F10">10A</xref>) broadly rounded basally, apex of median lobe narrowed, pinched before apex, subtruncate; parameres thin, close to median lobe, with two long apical setae extending beyond median lobe apex; dorsal diaphragm crescent-shaped; compressor plate thin, narrowly rounded at apex, slightly asymmetrical; endophallus with two asymmetrical primary sclerites, an upper one almost linear, weakly sinuous to acute apex, the lower one strongly sickle-shaped, bearing a single conspicuous and sometimes an additional small secondary processes on its inner surface.</p><fig id="F9" position="float" orientation="portrait"><object-id xmlns:xlink="http://www.w3.org/1999/xlink" content-type="doi" xlink:type="simple">10.3897/zookeys.1137.97068.figure9</object-id><object-id xmlns:xlink="http://www.w3.org/1999/xlink" content-type="arpha" xlink:type="simple">3D15DB13-8140-5136-B136-95ED6A735D03</object-id><label>Figure 9.</label><caption><p>Habitus and character photos of <italic><tp:taxon-name><tp:taxon-name-part taxon-name-part-type="genus" reg="Euconnus">Euconnus</tp:taxon-name-part><tp:taxon-name-part taxon-name-part-type="species" reg="falcatus">falcatus</tp:taxon-name-part></tp:taxon-name></italic><bold>A</bold> male, lateral view <bold>B</bold> female, lateral view <bold>C</bold> male, dorsal view <bold>D</bold> female, dorsal view <bold>E</bold> SEM, male antenna <bold>F</bold> SEM, pronotum and elytra <bold>G</bold> SEM, female head, lateral view <bold>H</bold> SEM, male head, anterior view.</p></caption><graphic xmlns:xlink="http://www.w3.org/1999/xlink" xlink:href="zookeys-1137-133_article-97068__-g009.jpg" position="float" orientation="portrait" xlink:type="simple" id="oo_786420.jpg"><uri content-type="original_file" xlink:type="simple">https://binary.pensoft.net/fig/786420</uri></graphic></fig><fig id="F10" position="float" orientation="portrait"><object-id xmlns:xlink="http://www.w3.org/1999/xlink" content-type="doi" xlink:type="simple">10.3897/zookeys.1137.97068.figure10</object-id><object-id xmlns:xlink="http://www.w3.org/1999/xlink" content-type="arpha" xlink:type="simple">A3756951-7F4A-5BC4-9F00-DC3B0B2F320E</object-id><label>Figure 10.</label><caption><p>Aedeagus. <bold>A</bold><italic><tp:taxon-name><tp:taxon-name-part taxon-name-part-type="genus" reg="Euconnus">Euconnus</tp:taxon-name-part><tp:taxon-name-part taxon-name-part-type="species" reg="falcatus">falcatus</tp:taxon-name-part></tp:taxon-name></italic><bold>B</bold> compressor plate and upper endophallic armature of <italic><tp:taxon-name><tp:taxon-name-part taxon-name-part-type="genus" reg="Euconnus">Euconnus</tp:taxon-name-part><tp:taxon-name-part taxon-name-part-type="species" reg="falcatus">falcatus</tp:taxon-name-part></tp:taxon-name></italic> (Plott Balsams variant) <bold>C</bold><italic><tp:taxon-name><tp:taxon-name-part taxon-name-part-type="genus" reg="Euconnus">Euconnus</tp:taxon-name-part><tp:taxon-name-part taxon-name-part-type="species" reg="cataloochee">cataloochee</tp:taxon-name-part></tp:taxon-name></italic><bold>D</bold><italic><tp:taxon-name><tp:taxon-name-part taxon-name-part-type="genus" reg="Euconnus">Euconnus</tp:taxon-name-part><tp:taxon-name-part taxon-name-part-type="species" reg="kilmeri">kilmeri</tp:taxon-name-part></tp:taxon-name></italic>.</p></caption><graphic xmlns:xlink="http://www.w3.org/1999/xlink" xlink:href="zookeys-1137-133_article-97068__-g010.jpg" position="float" orientation="portrait" xlink:type="simple" id="oo_786421.jpg"><uri content-type="original_file" xlink:type="simple">https://binary.pensoft.net/fig/786421</uri></graphic></fig><fig id="F11" position="float" orientation="portrait"><object-id xmlns:xlink="http://www.w3.org/1999/xlink" content-type="doi" xlink:type="simple">10.3897/zookeys.1137.97068.figure11</object-id><object-id xmlns:xlink="http://www.w3.org/1999/xlink" content-type="arpha" xlink:type="simple">F1D9165B-5A26-5D2A-AFDC-3B7C95019A22</object-id><label>Figure 11.</label><caption><p>Map of collecting records for <tp:taxon-name><tp:taxon-name-part taxon-name-part-type="genus" reg="Euconnus">Euconnus</tp:taxon-name-part> (<tp:taxon-name-part taxon-name-part-type="subgenus" reg="Cladoconnus">Cladoconnus</tp:taxon-name-part>) <tp:taxon-name-part taxon-name-part-type="species" reg="falcatus">falcatus</tp:taxon-name-part></tp:taxon-name> complex. <tp:taxon-name><tp:taxon-name-part taxon-name-part-type="genus" reg="Euconnus">E.</tp:taxon-name-part> (<tp:taxon-name-part taxon-name-part-type="subgenus" reg="Cladoconnus">C.</tp:taxon-name-part>) <tp:taxon-name-part taxon-name-part-type="species" reg="falcatus">falcatus</tp:taxon-name-part></tp:taxon-name> (circles), <tp:taxon-name><tp:taxon-name-part taxon-name-part-type="genus" reg="Euconnus">E.</tp:taxon-name-part> (<tp:taxon-name-part taxon-name-part-type="subgenus" reg="Cladoconnus">C.</tp:taxon-name-part>) <tp:taxon-name-part taxon-name-part-type="species" reg="cataloochee">cataloochee</tp:taxon-name-part></tp:taxon-name> (stars), <tp:taxon-name><tp:taxon-name-part taxon-name-part-type="genus" reg="Euconnus">E.</tp:taxon-name-part> (<tp:taxon-name-part taxon-name-part-type="subgenus" reg="Cladoconnus">C.</tp:taxon-name-part>) <tp:taxon-name-part taxon-name-part-type="species" reg="tusquitee">tusquitee</tp:taxon-name-part></tp:taxon-name> (triangules), <tp:taxon-name><tp:taxon-name-part taxon-name-part-type="genus" reg="Euconnus">E.</tp:taxon-name-part> (<tp:taxon-name-part taxon-name-part-type="subgenus" reg="Cladoconnus">C.</tp:taxon-name-part>) <tp:taxon-name-part taxon-name-part-type="species" reg="draco">draco</tp:taxon-name-part></tp:taxon-name> (hexagons), <tp:taxon-name><tp:taxon-name-part taxon-name-part-type="genus" reg="Euconnus">E.</tp:taxon-name-part> (<tp:taxon-name-part taxon-name-part-type="subgenus" reg="Cladoconnus">C.</tp:taxon-name-part>) <tp:taxon-name-part taxon-name-part-type="species" reg="kilmeri">kilmeri</tp:taxon-name-part></tp:taxon-name> (plus sign), and <tp:taxon-name><tp:taxon-name-part taxon-name-part-type="genus" reg="Euconnus">E.</tp:taxon-name-part> (<tp:taxon-name-part taxon-name-part-type="subgenus" reg="Cladoconnus">C.</tp:taxon-name-part>) <tp:taxon-name-part taxon-name-part-type="species" reg="attritus">attritus</tp:taxon-name-part></tp:taxon-name> (x).</p></caption><graphic xmlns:xlink="http://www.w3.org/1999/xlink" xlink:href="zookeys-1137-133_article-97068__-g011.jpg" position="float" orientation="portrait" xlink:type="simple" id="oo_786422.jpg"><uri content-type="original_file" xlink:type="simple">https://binary.pensoft.net/fig/786422</uri></graphic></fig></tp:treatment-sec><tp:treatment-sec sec-type="distribution" id="SECID0E3MBG"><title>Distribution.</title><p><italic><tp:taxon-name><tp:taxon-name-part taxon-name-part-type="genus" reg="Euconnus">Euconnus</tp:taxon-name-part><tp:taxon-name-part taxon-name-part-type="species" reg="falcatus">falcatus</tp:taxon-name-part></tp:taxon-name></italic> exhibits a wide distribution, especially considering its flightlessness, including the Great Smoky Mountains, continuing along the high Blue Ridge Parkway corridor into the Plott Balsams and Great Balsams, as well as slightly lower parts of the Nantahala and Cowee Mountains. In elevational range it occurs from 3200 ft at Coweeta to its highest occurrences on Clingmans Dome and Mt. LeConte above 6500 ft.</p></tp:treatment-sec><tp:treatment-sec sec-type="remarks" id="SECID0ENNBG"><title>Remarks.</title><p>A more complete description of this species is provided to serve as a general description for several subsequent species that differ in few or no obvious external characters, including <italic><tp:taxon-name><tp:taxon-name-part taxon-name-part-type="genus" reg="Euconnus">E.</tp:taxon-name-part><tp:taxon-name-part taxon-name-part-type="species" reg="cataloochee">cataloochee</tp:taxon-name-part></tp:taxon-name></italic>, <italic><tp:taxon-name><tp:taxon-name-part taxon-name-part-type="genus" reg="Euconnus">E.</tp:taxon-name-part><tp:taxon-name-part taxon-name-part-type="species" reg="kilmeri">kilmeri</tp:taxon-name-part></tp:taxon-name></italic>, <italic><tp:taxon-name><tp:taxon-name-part taxon-name-part-type="genus" reg="Euconnus">E.</tp:taxon-name-part><tp:taxon-name-part taxon-name-part-type="species" reg="draco">draco</tp:taxon-name-part></tp:taxon-name></italic>, <italic><tp:taxon-name><tp:taxon-name-part taxon-name-part-type="genus" reg="Euconnus">E.</tp:taxon-name-part><tp:taxon-name-part taxon-name-part-type="species" reg="tusquitee">tusquitee</tp:taxon-name-part></tp:taxon-name></italic>, <italic><tp:taxon-name><tp:taxon-name-part taxon-name-part-type="genus" reg="Euconnus">E.</tp:taxon-name-part><tp:taxon-name-part taxon-name-part-type="species" reg="attritus">attritus</tp:taxon-name-part></tp:taxon-name></italic>, <italic><tp:taxon-name><tp:taxon-name-part taxon-name-part-type="genus" reg="Euconnus">E.</tp:taxon-name-part><tp:taxon-name-part taxon-name-part-type="species" reg="cultellus">cultellus</tp:taxon-name-part></tp:taxon-name></italic>, <italic><tp:taxon-name><tp:taxon-name-part taxon-name-part-type="genus" reg="Euconnus">E.</tp:taxon-name-part><tp:taxon-name-part taxon-name-part-type="species" reg="adversus">adversus</tp:taxon-name-part></tp:taxon-name></italic>, and <italic><tp:taxon-name><tp:taxon-name-part taxon-name-part-type="genus" reg="Euconnus">E.</tp:taxon-name-part><tp:taxon-name-part taxon-name-part-type="species" reg="astrus">astrus</tp:taxon-name-part></tp:taxon-name></italic>. The modified male antennomeres differ significantly in a couple of these (<italic><tp:taxon-name><tp:taxon-name-part taxon-name-part-type="genus" reg="Euconnus">E.</tp:taxon-name-part><tp:taxon-name-part taxon-name-part-type="species" reg="adversus">adversus</tp:taxon-name-part></tp:taxon-name></italic> and <italic><tp:taxon-name><tp:taxon-name-part taxon-name-part-type="genus" reg="Euconnus">E.</tp:taxon-name-part><tp:taxon-name-part taxon-name-part-type="species" reg="astrus">astrus</tp:taxon-name-part></tp:taxon-name></italic>), but only slightly or not at all in the others. <italic><tp:taxon-name><tp:taxon-name-part taxon-name-part-type="genus" reg="Euconnus">Euconnus</tp:taxon-name-part><tp:taxon-name-part taxon-name-part-type="species" reg="falcatus">falcatus</tp:taxon-name-part></tp:taxon-name></italic> can only be unambiguously distinguished from the others by male genitalic characters. Specifically, the lower endophallic sclerite is long, sickle-shaped, and bears a small secondary hook near its midpoint. The apex of the median lobe is more narrowly knobbed than most others, and the apex of the compressor plate is only subtly asymmetrical. There appear to be some differences in exact shapes of endophallic sclerites among localities (e.g., Fig. <xref ref-type="fig" rid="F10">10B</xref>). Some of this variation may be real, but some also appears to result from varying degree of extroversion of the lower hooked sclerite relative to the upper one.</p><p>This species name refers to the distinctively ‘sickle-shaped’ hook of the endophallic armature.</p></tp:treatment-sec></tp:taxon-treatment>
