# Supplementary material for: ﻿First report of the Euconnus Thomson subgenus Cladoconnus Reitter in the New World, represented by thirteen new Appalachian species (Coleoptera, Staphylinidae, Scydmaeninae)
Source: Zookeys. 2022 Dec 22;1137:133–75. doi: 10.3897/zookeys.1137.97068 (PMC9836504; doi:10.3897/zookeys.1137.97068)
Supplement: XML Treatment for Euconnus kilmeri [file zookeys.1137.97068-treatment8.xml]

<!DOCTYPE tp:taxon-treatment
  PUBLIC "-//TaxonX//DTD Taxonomic Treatment Publishing DTD v0 20100105//EN" "tax-treatment-NSO.dtd">
<tp:taxon-treatment xmlns:tp="http://www.plazi.org/taxpub"><tp:treatment-meta><kwd-group><label>Taxon classification</label><kwd>
                <named-content content-type="kingdom">Animalia</named-content>
              </kwd><kwd>
                <named-content content-type="order">Coleoptera</named-content>
              </kwd><kwd>
                <named-content content-type="family">Staphylinidae</named-content>
              </kwd></kwd-group><mixed-citation publication-type="journal"><person-group><name><surname>Caterino</surname><given-names>Michael S.</given-names></name></person-group><article-title>﻿First report of the <italic><tp:taxon-name><tp:taxon-name-part taxon-name-part-type="genus" reg="Euconnus">Euconnus</tp:taxon-name-part></tp:taxon-name></italic> Thomson subgenus  <italic><tp:taxon-name><tp:taxon-name-part taxon-name-part-type="genus" reg="Euconnus"/><tp:taxon-name-part taxon-name-part-type="subgenus" reg="Cladoconnus">Cladoconnus</tp:taxon-name-part></tp:taxon-name></italic> Reitter in the New World, represented by thirteen new Appalachian species (<tp:taxon-name><tp:taxon-name-part taxon-name-part-type="order">Coleoptera</tp:taxon-name-part></tp:taxon-name>, <tp:taxon-name><tp:taxon-name-part taxon-name-part-type="family">Staphylinidae</tp:taxon-name-part></tp:taxon-name>, <tp:taxon-name><tp:taxon-name-part taxon-name-part-type="subfamily">Scydmaeninae</tp:taxon-name-part></tp:taxon-name>)</article-title><source>Zookeys</source><day>22</day><month>12</month><year>2022</year><volume>1137</volume><fpage>133</fpage><lpage>175</lpage><pub-id pub-id-type="doi">10.3897/zookeys.1137.97068</pub-id></mixed-citation></tp:treatment-meta><tp:nomenclature><label>﻿</label><tp:taxon-name>
              <object-id xmlns:xlink="http://www.w3.org/1999/xlink" content-type="arpha" xlink:type="simple">A2F744EA-B2AD-5E80-B83C-0972F530E3F6</object-id>
              <tp:taxon-name-part taxon-name-part-type="genus" reg="Euconnus">Euconnus</tp:taxon-name-part>
              <tp:taxon-name-part taxon-name-part-type="species" reg="kilmeri">kilmeri</tp:taxon-name-part>
              <object-id xmlns:xlink="http://www.w3.org/1999/xlink" content-type="zoobank" xlink:type="simple">https://zoobank.org/435F225A-A9C8-4F63-AEE1-262A9852E969</object-id>
            </tp:taxon-name><tp:taxon-status xmlns:xlink="http://www.w3.org/1999/xlink" xlink:type="simple">sp. nov.</tp:taxon-status><xref ref-type="fig" rid="F10">Figs 10D</xref><xref ref-type="fig" rid="F11">, 11</xref></tp:nomenclature><tp:treatment-sec sec-type="type material" id="SECID0EUYBG"><title>Type material.</title><p><bold><italic>Holotype</italic></bold> ♂, deposited in <named-content xmlns:xlink="http://www.w3.org/1999/xlink" content-type="dwc:institutional_code" xlink:title="The Field Museum, Chicago" xlink:href="http://grbio.org/institution/field-museum-natural-history" xlink:type="simple">FMNH</named-content>: “USA:NC: Graham Co., <named-content xmlns:xlink="http://www.w3.org/1999/xlink" content-type="dwc:verbatimCoordinates" xlink:type="simple"><named-content content-type="geo-json" specific-use="{&#34;type&#34;:&#34;Point&#34;,&#34;coordinates&#34;:[-83.962070,35.343300]}" id="NCID0EGZBG" xlink:type="simple">35.3433°N, 83.96207°W</named-content></named-content>, Joyce Kilmer, VII.20.2015 S. Myers, Sifted litter” / “[QR code] CLEMSON-ENT CUAC000011399” / “Caterino DNA Voucher Extraction MSC11827”; <bold><italic>Paratypes</italic></bold> (0).</p></tp:treatment-sec><tp:treatment-sec sec-type="description" id="SECID0EOZBG"><title>Diagnostic description.</title><p>This species exhibits no obvious external differences from the preceding two species, and can best be distinguished by male genitalic characters; antennal carinae slightly weaker than preceding; aedeagus (Fig. <xref ref-type="fig" rid="F10">10D</xref>) with median lobe rather short, narrowed to bluntly rounded apex, only very weakly knobbed; parameres with apices obliquely truncate, bearing three long, curved setae; compressor plate strongly asymmetrical, apex narrowly knobbed and displaced to one side; endophallus with dominant upper sclerite sickle-shaped, with long straight inner edge, outer edge strongly curved, broadest just beyond middle, bearing a secondary inner tooth directed mediad and inward; lower endophallic sclerite shorter, bearing two widely separated distally pointing spikes, and an obliquely directed subapical spike on one side.</p></tp:treatment-sec><tp:treatment-sec sec-type="distribution" id="SECID0EYZBG"><title>Distribution.</title><p><italic><tp:taxon-name><tp:taxon-name-part taxon-name-part-type="genus" reg="Euconnus">Euconnus</tp:taxon-name-part><tp:taxon-name-part taxon-name-part-type="species" reg="kilmeri">kilmeri</tp:taxon-name-part></tp:taxon-name></italic> is only known from a single locality within the Joyce Kilmer Memorial Forest in far western North Carolina. This site sits at an elevation of 2800ft.</p></tp:treatment-sec><tp:treatment-sec sec-type="remarks" id="SECID0EJ1BG"><title>Remarks.</title><p>The aedeagus of <italic><tp:taxon-name><tp:taxon-name-part taxon-name-part-type="genus" reg="Euconnus">E.</tp:taxon-name-part><tp:taxon-name-part taxon-name-part-type="species" reg="kilmeri">kilmeri</tp:taxon-name-part></tp:taxon-name></italic> is quite distinct in the shape of the strongly asymmetrical compressor plate, the long, straight inner edge of the upper endophallic sclerite, and in the trifid lower sclerite, with two apically pointing spines similar in length.</p><p>This species is named to honor the American poet Joyce Kilmer “I think that I shall never see, a poem as lovely as a tree...” for whom the type locality stands as a proper monument to his appreciation for nature.</p></tp:treatment-sec><tp:treatment-sec><!--Section generated to contain objects referenced in tp:taxon-treatment.--><fig id="F10" position="float" orientation="portrait"><object-id xmlns:xlink="http://www.w3.org/1999/xlink" content-type="doi" xlink:type="simple">10.3897/zookeys.1137.97068.figure10</object-id><object-id xmlns:xlink="http://www.w3.org/1999/xlink" content-type="arpha" xlink:type="simple">A3756951-7F4A-5BC4-9F00-DC3B0B2F320E</object-id><label>Figure 10.</label><caption><p>Aedeagus. <bold>A</bold><italic><tp:taxon-name><tp:taxon-name-part taxon-name-part-type="genus" reg="Euconnus">Euconnus</tp:taxon-name-part><tp:taxon-name-part taxon-name-part-type="species" reg="falcatus">falcatus</tp:taxon-name-part></tp:taxon-name></italic><bold>B</bold> compressor plate and upper endophallic armature of <italic><tp:taxon-name><tp:taxon-name-part taxon-name-part-type="genus" reg="Euconnus">Euconnus</tp:taxon-name-part><tp:taxon-name-part taxon-name-part-type="species" reg="falcatus">falcatus</tp:taxon-name-part></tp:taxon-name></italic> (Plott Balsams variant) <bold>C</bold><italic><tp:taxon-name><tp:taxon-name-part taxon-name-part-type="genus" reg="Euconnus">Euconnus</tp:taxon-name-part><tp:taxon-name-part taxon-name-part-type="species" reg="cataloochee">cataloochee</tp:taxon-name-part></tp:taxon-name></italic><bold>D</bold><italic><tp:taxon-name><tp:taxon-name-part taxon-name-part-type="genus" reg="Euconnus">Euconnus</tp:taxon-name-part><tp:taxon-name-part taxon-name-part-type="species" reg="kilmeri">kilmeri</tp:taxon-name-part></tp:taxon-name></italic>.</p></caption><graphic xmlns:xlink="http://www.w3.org/1999/xlink" xlink:href="zookeys-1137-133_article-97068__-g010.jpg" position="float" orientation="portrait" xlink:type="simple" id="oo_786421.jpg"><uri content-type="original_file" xlink:type="simple">https://binary.pensoft.net/fig/786421</uri></graphic></fig><fig id="F11" position="float" orientation="portrait"><object-id xmlns:xlink="http://www.w3.org/1999/xlink" content-type="doi" xlink:type="simple">10.3897/zookeys.1137.97068.figure11</object-id><object-id xmlns:xlink="http://www.w3.org/1999/xlink" content-type="arpha" xlink:type="simple">F1D9165B-5A26-5D2A-AFDC-3B7C95019A22</object-id><label>Figure 11.</label><caption><p>Map of collecting records for <tp:taxon-name><tp:taxon-name-part taxon-name-part-type="genus" reg="Euconnus">Euconnus</tp:taxon-name-part> (<tp:taxon-name-part taxon-name-part-type="subgenus" reg="Cladoconnus">Cladoconnus</tp:taxon-name-part>) <tp:taxon-name-part taxon-name-part-type="species" reg="falcatus">falcatus</tp:taxon-name-part></tp:taxon-name> complex. <tp:taxon-name><tp:taxon-name-part taxon-name-part-type="genus" reg="Euconnus">E.</tp:taxon-name-part> (<tp:taxon-name-part taxon-name-part-type="subgenus" reg="Cladoconnus">C.</tp:taxon-name-part>) <tp:taxon-name-part taxon-name-part-type="species" reg="falcatus">falcatus</tp:taxon-name-part></tp:taxon-name> (circles), <tp:taxon-name><tp:taxon-name-part taxon-name-part-type="genus" reg="Euconnus">E.</tp:taxon-name-part> (<tp:taxon-name-part taxon-name-part-type="subgenus" reg="Cladoconnus">C.</tp:taxon-name-part>) <tp:taxon-name-part taxon-name-part-type="species" reg="cataloochee">cataloochee</tp:taxon-name-part></tp:taxon-name> (stars), <tp:taxon-name><tp:taxon-name-part taxon-name-part-type="genus" reg="Euconnus">E.</tp:taxon-name-part> (<tp:taxon-name-part taxon-name-part-type="subgenus" reg="Cladoconnus">C.</tp:taxon-name-part>) <tp:taxon-name-part taxon-name-part-type="species" reg="tusquitee">tusquitee</tp:taxon-name-part></tp:taxon-name> (triangules), <tp:taxon-name><tp:taxon-name-part taxon-name-part-type="genus" reg="Euconnus">E.</tp:taxon-name-part> (<tp:taxon-name-part taxon-name-part-type="subgenus" reg="Cladoconnus">C.</tp:taxon-name-part>) <tp:taxon-name-part taxon-name-part-type="species" reg="draco">draco</tp:taxon-name-part></tp:taxon-name> (hexagons), <tp:taxon-name><tp:taxon-name-part taxon-name-part-type="genus" reg="Euconnus">E.</tp:taxon-name-part> (<tp:taxon-name-part taxon-name-part-type="subgenus" reg="Cladoconnus">C.</tp:taxon-name-part>) <tp:taxon-name-part taxon-name-part-type="species" reg="kilmeri">kilmeri</tp:taxon-name-part></tp:taxon-name> (plus sign), and <tp:taxon-name><tp:taxon-name-part taxon-name-part-type="genus" reg="Euconnus">E.</tp:taxon-name-part> (<tp:taxon-name-part taxon-name-part-type="subgenus" reg="Cladoconnus">C.</tp:taxon-name-part>) <tp:taxon-name-part taxon-name-part-type="species" reg="attritus">attritus</tp:taxon-name-part></tp:taxon-name> (x).</p></caption><graphic xmlns:xlink="http://www.w3.org/1999/xlink" xlink:href="zookeys-1137-133_article-97068__-g011.jpg" position="float" orientation="portrait" xlink:type="simple" id="oo_786422.jpg"><uri content-type="original_file" xlink:type="simple">https://binary.pensoft.net/fig/786422</uri></graphic></fig></tp:treatment-sec></tp:taxon-treatment>
