# Supplementary material for: ﻿First report of the Euconnus Thomson subgenus Cladoconnus Reitter in the New World, represented by thirteen new Appalachian species (Coleoptera, Staphylinidae, Scydmaeninae)
Source: Zookeys. 2022 Dec 22;1137:133–75. doi: 10.3897/zookeys.1137.97068 (PMC9836504; doi:10.3897/zookeys.1137.97068)
Supplement: XML Treatment for Euconnus draco [file zookeys.1137.97068-treatment9.xml]

<!DOCTYPE tp:taxon-treatment
  PUBLIC "-//TaxonX//DTD Taxonomic Treatment Publishing DTD v0 20100105//EN" "tax-treatment-NSO.dtd">
<tp:taxon-treatment xmlns:tp="http://www.plazi.org/taxpub"><tp:treatment-meta><kwd-group><label>Taxon classification</label><kwd>
                <named-content content-type="kingdom">Animalia</named-content>
              </kwd><kwd>
                <named-content content-type="order">Coleoptera</named-content>
              </kwd><kwd>
                <named-content content-type="family">Staphylinidae</named-content>
              </kwd></kwd-group><mixed-citation publication-type="journal"><person-group><name><surname>Caterino</surname><given-names>Michael S.</given-names></name></person-group><article-title>﻿First report of the <italic><tp:taxon-name><tp:taxon-name-part taxon-name-part-type="genus" reg="Euconnus">Euconnus</tp:taxon-name-part></tp:taxon-name></italic> Thomson subgenus  <italic><tp:taxon-name><tp:taxon-name-part taxon-name-part-type="genus" reg="Euconnus"/><tp:taxon-name-part taxon-name-part-type="subgenus" reg="Cladoconnus">Cladoconnus</tp:taxon-name-part></tp:taxon-name></italic> Reitter in the New World, represented by thirteen new Appalachian species (<tp:taxon-name><tp:taxon-name-part taxon-name-part-type="order">Coleoptera</tp:taxon-name-part></tp:taxon-name>, <tp:taxon-name><tp:taxon-name-part taxon-name-part-type="family">Staphylinidae</tp:taxon-name-part></tp:taxon-name>, <tp:taxon-name><tp:taxon-name-part taxon-name-part-type="subfamily">Scydmaeninae</tp:taxon-name-part></tp:taxon-name>)</article-title><source>Zookeys</source><day>22</day><month>12</month><year>2022</year><volume>1137</volume><fpage>133</fpage><lpage>175</lpage><pub-id pub-id-type="doi">10.3897/zookeys.1137.97068</pub-id></mixed-citation></tp:treatment-meta><tp:nomenclature><label>﻿</label><tp:taxon-name>
              <object-id xmlns:xlink="http://www.w3.org/1999/xlink" content-type="arpha" xlink:type="simple">277589C8-1691-5171-8249-3B2A2D722382</object-id>
              <tp:taxon-name-part taxon-name-part-type="genus" reg="Euconnus">Euconnus</tp:taxon-name-part>
              <tp:taxon-name-part taxon-name-part-type="species" reg="draco">draco</tp:taxon-name-part>
              <object-id xmlns:xlink="http://www.w3.org/1999/xlink" content-type="zoobank" xlink:type="simple">https://zoobank.org/4C7107D3-59AB-4C24-BBFF-A56EDD2568AB</object-id>
            </tp:taxon-name><tp:taxon-status xmlns:xlink="http://www.w3.org/1999/xlink" xlink:type="simple">sp. nov.</tp:taxon-status><xref ref-type="fig" rid="F11">Figs 11</xref><xref ref-type="fig" rid="F12">, 12A</xref></tp:nomenclature><tp:treatment-sec sec-type="type material" id="SECID0EM3BG"><title>Type material.</title><p><bold><italic>Holotype</italic></bold> ♂, deposited in <named-content xmlns:xlink="http://www.w3.org/1999/xlink" content-type="dwc:institutional_code" xlink:title="The Field Museum, Chicago" xlink:href="http://grbio.org/institution/field-museum-natural-history" xlink:type="simple">FMNH</named-content>: “USA:NC: Graham Co., <named-content xmlns:xlink="http://www.w3.org/1999/xlink" content-type="dwc:verbatimCoordinates" xlink:type="simple"><named-content content-type="geo-json" specific-use="{&#34;type&#34;:&#34;Point&#34;,&#34;coordinates&#34;:[-83.992900,35.321600]}" id="NCID0E53BG" xlink:type="simple">35.3216°N, 83.9929°W</named-content></named-content>, NantahalaNF, v.4.2020 5522’, Huckleberry Knob, M.Caterino &amp; F.Etzler, sifted spruce litter” / “[QR code] CLEMSON-ENT CUAC000135352” / “Caterino DNA Voucher Extraction MSC6877 Morphosp.HKnb.B.329”. <bold><italic>Paratypes</italic></bold> (6, <named-content xmlns:xlink="http://www.w3.org/1999/xlink" content-type="dwc:institutional_code" xlink:title="The Clemson University Arthropod Collection" xlink:href="http://grbio.org/institution/clemson-university-arthropod-collection" xlink:type="simple">CUAC</named-content>, <named-content xmlns:xlink="http://www.w3.org/1999/xlink" content-type="dwc:institutional_code" xlink:title="The Field Museum, Chicago" xlink:href="http://grbio.org/institution/field-museum-natural-history" xlink:type="simple">FMNH</named-content>) – 3 ♂: same data as type; 1 ♀: “USA:NC: Graham Co., <named-content xmlns:xlink="http://www.w3.org/1999/xlink" content-type="dwc:verbatimCoordinates" xlink:type="simple"><named-content content-type="geo-json" specific-use="{&#34;type&#34;:&#34;Point&#34;,&#34;coordinates&#34;:[-83.993400,35.321000]}" id="NCID0ER4BG" xlink:type="simple">35.3210°N,83.9934°W</named-content></named-content>, NantahalaNF, v.4.2020, 5491’, Huckleberry Knob, M.Caterino&amp;F.Etzler, sifted deciduous litter” / “[QR code] CLEMSON-ENT CUAC000003924” / “Caterino DNA Voucher Extraction MSC4308 Morphosp.HKnb.A.048”; 1 ♀, 1 ♂: “USA:NC: Graham Co., <named-content xmlns:xlink="http://www.w3.org/1999/xlink" content-type="dwc:verbatimCoordinates" xlink:type="simple">35.3171°N,83.9833°W</named-content>, NantahalaNF, v.4.2020, 4702’, Cherohala Skyway, M.Caterino &amp; F.Etzler, sifted deciduous litter”</p></tp:treatment-sec><tp:treatment-sec sec-type="description" id="SECID0EV4BG"><title>Diagnostic description.</title><p>This species exhibits no obvious external differences from the preceding three, and can best be distinguished by male genitalic characters; its male antennomere IX has the apical corner quite dentate; aedeagus (Fig. <xref ref-type="fig" rid="F12">12A</xref>) with apex of median lobe narrowly knobbed and bluntly rounded; parameres weakly curving inward to apices, each bearing three long apical setae; compressor plate weakly asymmetrical, broadly rounded, nearly reaching to apex of median lobe; endophallus with two asymmetrical primary sclerites, upper sclerite long and narrowly sickle-shaped, its apex straight and acute; lower sclerite with three inwardly directed hooks, the apical-most long, thin, curved, median hook thicker, more strongly bent inward, basal-most thick, short, close to median.</p><fig id="F12" position="float" orientation="portrait"><object-id xmlns:xlink="http://www.w3.org/1999/xlink" content-type="doi" xlink:type="simple">10.3897/zookeys.1137.97068.figure12</object-id><object-id xmlns:xlink="http://www.w3.org/1999/xlink" content-type="arpha" xlink:type="simple">4C48BBC2-B819-5B74-83E9-02B0AF7ABC54</object-id><label>Figure 12.</label><caption><p>Aedeagus. <bold>A</bold><italic><tp:taxon-name><tp:taxon-name-part taxon-name-part-type="genus" reg="Euconnus">Euconnus</tp:taxon-name-part><tp:taxon-name-part taxon-name-part-type="species" reg="draco">draco</tp:taxon-name-part></tp:taxon-name></italic><bold>B</bold><italic><tp:taxon-name><tp:taxon-name-part taxon-name-part-type="genus" reg="Euconnus">Euconnus</tp:taxon-name-part><tp:taxon-name-part taxon-name-part-type="species" reg="tusquitee">tusquitee</tp:taxon-name-part></tp:taxon-name></italic><bold>C</bold><italic><tp:taxon-name><tp:taxon-name-part taxon-name-part-type="genus" reg="Euconnus">Euconnus</tp:taxon-name-part><tp:taxon-name-part taxon-name-part-type="species" reg="attritus">attritus</tp:taxon-name-part></tp:taxon-name></italic>.</p></caption><graphic xmlns:xlink="http://www.w3.org/1999/xlink" xlink:href="zookeys-1137-133_article-97068__-g012.jpg" position="float" orientation="portrait" xlink:type="simple" id="oo_786423.jpg"><uri content-type="original_file" xlink:type="simple">https://binary.pensoft.net/fig/786423</uri></graphic></fig></tp:treatment-sec><tp:treatment-sec sec-type="distribution" id="SECID0ET6BG"><title>Distribution.</title><p><italic><tp:taxon-name><tp:taxon-name-part taxon-name-part-type="genus" reg="Euconnus">Euconnus</tp:taxon-name-part><tp:taxon-name-part taxon-name-part-type="species" reg="draco">draco</tp:taxon-name-part></tp:taxon-name></italic> is also basically a single site endemic, known only from the vicinity of Huckleberry Knob, at 5500ft in the Unicoi Mts. The second, Cherohala Skyway locality is only 1km away, and just slightly lower at 4700ft.</p></tp:treatment-sec><tp:treatment-sec sec-type="remarks" id="SECID0EFAAI"><title>Remarks.</title><p>The long, trifid lower endophallic sclerite of <italic><tp:taxon-name><tp:taxon-name-part taxon-name-part-type="genus" reg="Euconnus">E.</tp:taxon-name-part><tp:taxon-name-part taxon-name-part-type="species" reg="draco">draco</tp:taxon-name-part></tp:taxon-name></italic>, with the apical hook long and thin, best distinguishes this species. The shape of the median lobe, compressor plate, and upper endophallic sclerite are otherwise quite similar to <italic><tp:taxon-name><tp:taxon-name-part taxon-name-part-type="genus" reg="Euconnus">E.</tp:taxon-name-part><tp:taxon-name-part taxon-name-part-type="species" reg="falcatus">falcatus</tp:taxon-name-part></tp:taxon-name></italic>.</p><p>This name of this species derives from the Latin ‘dragon’, as its type locality is near the popular motoring route ‘Tail of the Dragon’.</p></tp:treatment-sec><tp:treatment-sec><!--Section generated to contain objects referenced in tp:taxon-treatment.--><fig id="F11" position="float" orientation="portrait"><object-id xmlns:xlink="http://www.w3.org/1999/xlink" content-type="doi" xlink:type="simple">10.3897/zookeys.1137.97068.figure11</object-id><object-id xmlns:xlink="http://www.w3.org/1999/xlink" content-type="arpha" xlink:type="simple">F1D9165B-5A26-5D2A-AFDC-3B7C95019A22</object-id><label>Figure 11.</label><caption><p>Map of collecting records for <tp:taxon-name><tp:taxon-name-part taxon-name-part-type="genus" reg="Euconnus">Euconnus</tp:taxon-name-part> (<tp:taxon-name-part taxon-name-part-type="subgenus" reg="Cladoconnus">Cladoconnus</tp:taxon-name-part>) <tp:taxon-name-part taxon-name-part-type="species" reg="falcatus">falcatus</tp:taxon-name-part></tp:taxon-name> complex. <tp:taxon-name><tp:taxon-name-part taxon-name-part-type="genus" reg="Euconnus">E.</tp:taxon-name-part> (<tp:taxon-name-part taxon-name-part-type="subgenus" reg="Cladoconnus">C.</tp:taxon-name-part>) <tp:taxon-name-part taxon-name-part-type="species" reg="falcatus">falcatus</tp:taxon-name-part></tp:taxon-name> (circles), <tp:taxon-name><tp:taxon-name-part taxon-name-part-type="genus" reg="Euconnus">E.</tp:taxon-name-part> (<tp:taxon-name-part taxon-name-part-type="subgenus" reg="Cladoconnus">C.</tp:taxon-name-part>) <tp:taxon-name-part taxon-name-part-type="species" reg="cataloochee">cataloochee</tp:taxon-name-part></tp:taxon-name> (stars), <tp:taxon-name><tp:taxon-name-part taxon-name-part-type="genus" reg="Euconnus">E.</tp:taxon-name-part> (<tp:taxon-name-part taxon-name-part-type="subgenus" reg="Cladoconnus">C.</tp:taxon-name-part>) <tp:taxon-name-part taxon-name-part-type="species" reg="tusquitee">tusquitee</tp:taxon-name-part></tp:taxon-name> (triangules), <tp:taxon-name><tp:taxon-name-part taxon-name-part-type="genus" reg="Euconnus">E.</tp:taxon-name-part> (<tp:taxon-name-part taxon-name-part-type="subgenus" reg="Cladoconnus">C.</tp:taxon-name-part>) <tp:taxon-name-part taxon-name-part-type="species" reg="draco">draco</tp:taxon-name-part></tp:taxon-name> (hexagons), <tp:taxon-name><tp:taxon-name-part taxon-name-part-type="genus" reg="Euconnus">E.</tp:taxon-name-part> (<tp:taxon-name-part taxon-name-part-type="subgenus" reg="Cladoconnus">C.</tp:taxon-name-part>) <tp:taxon-name-part taxon-name-part-type="species" reg="kilmeri">kilmeri</tp:taxon-name-part></tp:taxon-name> (plus sign), and <tp:taxon-name><tp:taxon-name-part taxon-name-part-type="genus" reg="Euconnus">E.</tp:taxon-name-part> (<tp:taxon-name-part taxon-name-part-type="subgenus" reg="Cladoconnus">C.</tp:taxon-name-part>) <tp:taxon-name-part taxon-name-part-type="species" reg="attritus">attritus</tp:taxon-name-part></tp:taxon-name> (x).</p></caption><graphic xmlns:xlink="http://www.w3.org/1999/xlink" xlink:href="zookeys-1137-133_article-97068__-g011.jpg" position="float" orientation="portrait" xlink:type="simple" id="oo_786422.jpg"><uri content-type="original_file" xlink:type="simple">https://binary.pensoft.net/fig/786422</uri></graphic></fig></tp:treatment-sec></tp:taxon-treatment>
