# Supplementary material for: ﻿First report of the Euconnus Thomson subgenus Cladoconnus Reitter in the New World, represented by thirteen new Appalachian species (Coleoptera, Staphylinidae, Scydmaeninae)
Source: Zookeys. 2022 Dec 22;1137:133–75. doi: 10.3897/zookeys.1137.97068 (PMC9836504; doi:10.3897/zookeys.1137.97068)
Supplement: XML Treatment for Euconnus adversus [file zookeys.1137.97068-treatment12.xml]

<!DOCTYPE tp:taxon-treatment
  PUBLIC "-//TaxonX//DTD Taxonomic Treatment Publishing DTD v0 20100105//EN" "tax-treatment-NSO.dtd">
<tp:taxon-treatment xmlns:tp="http://www.plazi.org/taxpub"><tp:treatment-meta><kwd-group><label>Taxon classification</label><kwd>
                <named-content content-type="kingdom">Animalia</named-content>
              </kwd><kwd>
                <named-content content-type="order">Coleoptera</named-content>
              </kwd><kwd>
                <named-content content-type="family">Staphylinidae</named-content>
              </kwd></kwd-group><mixed-citation publication-type="journal"><person-group><name><surname>Caterino</surname><given-names>Michael S.</given-names></name></person-group><article-title>﻿First report of the <italic><tp:taxon-name><tp:taxon-name-part taxon-name-part-type="genus" reg="Euconnus">Euconnus</tp:taxon-name-part></tp:taxon-name></italic> Thomson subgenus  <italic><tp:taxon-name><tp:taxon-name-part taxon-name-part-type="genus" reg="Euconnus"/><tp:taxon-name-part taxon-name-part-type="subgenus" reg="Cladoconnus">Cladoconnus</tp:taxon-name-part></tp:taxon-name></italic> Reitter in the New World, represented by thirteen new Appalachian species (<tp:taxon-name><tp:taxon-name-part taxon-name-part-type="order">Coleoptera</tp:taxon-name-part></tp:taxon-name>, <tp:taxon-name><tp:taxon-name-part taxon-name-part-type="family">Staphylinidae</tp:taxon-name-part></tp:taxon-name>, <tp:taxon-name><tp:taxon-name-part taxon-name-part-type="subfamily">Scydmaeninae</tp:taxon-name-part></tp:taxon-name>)</article-title><source>Zookeys</source><day>22</day><month>12</month><year>2022</year><volume>1137</volume><fpage>133</fpage><lpage>175</lpage><pub-id pub-id-type="doi">10.3897/zookeys.1137.97068</pub-id></mixed-citation></tp:treatment-meta><tp:nomenclature><label>﻿</label><tp:taxon-name>
              <object-id xmlns:xlink="http://www.w3.org/1999/xlink" content-type="arpha" xlink:type="simple">6CD9C9BD-FB24-525C-AE52-26ACDE0AB23C</object-id>
              <tp:taxon-name-part taxon-name-part-type="genus" reg="Euconnus">Euconnus</tp:taxon-name-part>
              <tp:taxon-name-part taxon-name-part-type="species" reg="adversus">adversus</tp:taxon-name-part>
              <object-id xmlns:xlink="http://www.w3.org/1999/xlink" content-type="zoobank" xlink:type="simple">https://zoobank.org/E8D7FF15-E9B6-48EE-9191-E1C4E7ABE41B</object-id>
            </tp:taxon-name><tp:taxon-status xmlns:xlink="http://www.w3.org/1999/xlink" xlink:type="simple">sp. nov.</tp:taxon-status><xref ref-type="fig" rid="F11">Figs 11</xref><xref ref-type="fig" rid="F14">, 14</xref><xref ref-type="fig" rid="F15">, 15A, B</xref></tp:nomenclature><tp:treatment-sec sec-type="type material" id="SECID0EERAI"><title>Type material.</title><p><bold><italic>Holotype</italic></bold> ♂, deposited in <named-content xmlns:xlink="http://www.w3.org/1999/xlink" content-type="dwc:institutional_code" xlink:title="The Field Museum, Chicago" xlink:href="http://grbio.org/institution/field-museum-natural-history" xlink:type="simple">FMNH</named-content>: “USA: NC: Yancey Co., <named-content xmlns:xlink="http://www.w3.org/1999/xlink" content-type="dwc:verbatimCoordinates" xlink:type="simple"><named-content content-type="geo-json" specific-use="{&#34;type&#34;:&#34;Point&#34;,&#34;coordinates&#34;:[-82.248500,35.852400]}" id="NCID0EWRAI" xlink:type="simple">35.8524°N, 82.2485°W</named-content></named-content>, PisgahNF, CeloKnob, x.19.2021, 6300’, M.Caterino, E.Recuero, &amp; A.Haberski, sifted litter” / “[QR code] CLEMSON-ENT CUAC000157519” / “Caterino DNA Voucher Extraction MSC9225 Morphosp.CK.B.370”. <bold><italic>Paratypes</italic></bold> (4, <named-content xmlns:xlink="http://www.w3.org/1999/xlink" content-type="dwc:institutional_code" xlink:title="The Clemson University Arthropod Collection" xlink:href="http://grbio.org/institution/clemson-university-arthropod-collection" xlink:type="simple">CUAC</named-content>) – 1 ♂: “USA: NC: Yancey Co., <named-content xmlns:xlink="http://www.w3.org/1999/xlink" content-type="dwc:verbatimCoordinates" xlink:type="simple"><named-content content-type="geo-json" specific-use="{&#34;type&#34;:&#34;Point&#34;,&#34;coordinates&#34;:[-82.236900,35.844700]}" id="NCID0EFSAI" xlink:type="simple">35.8447°N, 82.2369°W</named-content></named-content>, PisgahNF, Woody Ridge Tr., vi.15.2020, 5244’, M.Caterino, F.Etzler, sifted litter” / “[QR code] CLEMSON-ENT CUAC000137633” / “Caterino DNA Voucher Extraction MSC5528 Morphosp.WR.A.046”; 1 ♂: “USA: NC: Caldwell Co., <named-content xmlns:xlink="http://www.w3.org/1999/xlink" content-type="dwc:verbatimCoordinates" xlink:type="simple"><named-content content-type="geo-json" specific-use="{&#34;type&#34;:&#34;Point&#34;,&#34;coordinates&#34;:[-81.790900,36.118400]}" id="NCID0ENSAI" xlink:type="simple">36.1184°N, 81.7909°W</named-content></named-content>, Grandfather Mt.SP, 4020’, Nuwati Tr., v.17.2021, A.Haberski, P. Wooden, sifted litter” / “[QR code] CLEMSON-ENT CUAC000135057” / “Caterino DNA Voucher Extraction MSC6364 Morphosp.NT.A.009”; 1 ♂: “USA: NC: Buncombe Co.Co. <named-content xmlns:xlink="http://www.w3.org/1999/xlink" content-type="dwc:verbatimCoordinates" xlink:type="simple"><named-content content-type="geo-json" specific-use="{&#34;type&#34;:&#34;Point&#34;,&#34;coordinates&#34;:[-82.339200,35.795500]}" id="NCID0EVSAI" xlink:type="simple">35.7955°N, 82.3392°W</named-content></named-content>, Big Butt Tr.,iii.19.2016, S.Myers, L.Vasquez-Velez, sifted litter” / “[QR code] CLEMSON-ENT CUAC00026846”; 1 ♂: “USA: TN: Unicoi Co., <named-content xmlns:xlink="http://www.w3.org/1999/xlink" content-type="dwc:verbatimCoordinates" xlink:type="simple"><named-content content-type="geo-json" specific-use="{&#34;type&#34;:&#34;Point&#34;,&#34;coordinates&#34;:[-82.489720,35.995000]}" id="NCID0E4SAI" xlink:type="simple">35.9950°N, 82.48972°W</named-content></named-content>, Cherokee NF, Big Bald, v.21.2021, CW. Harden, A.Haberski, P.Wooden, sifted litter” / “[QR code] CLEMSON-ENT CUAC000135395” / “Caterino DNA Voucher Extraction MSC6920 Morphosp.BgBld.A.026”.</p></tp:treatment-sec><tp:treatment-sec sec-type="material" id="SECID0ECTAI"><title>Other material.</title><p>(19): <bold>NC</bold>: Jackson Co., Balsam Mountain Preserve, Sugarloaf Mountain 4491ft, 7-Feb-2015, Sifting litter, oak litter in old stump depression; Ashe Co., Mt. Jefferson State Park, SE Reservoir, 4-Jul-1960; <bold>SC</bold>: Greenville Co., Chestnut Ridge Heritage Preserve, 1140 &amp; 1220 ft., 5-June-2015; Pickens Co., Clemson Experimental Forest, Seed Orchard Rd., 700ft, 12-Jul-2016; Oconee Co., Ellicott Rock Wilderness, East Fork Chattooga River, 2110ft, 4-May-2015; Oconee Co., Ellicott Rock Wilderness, Indian Camp Creek, 2822ft, 4-May-2015; Greenville Co., Mtn. Bridges Wilderness, 2230ft., 10-Mar-2018; <bold>GA</bold>: Rabun Co., NE Pine Mt., Chattooga R., 1800ft, 5-Jun-1981 (<named-content xmlns:xlink="http://www.w3.org/1999/xlink" content-type="dwc:institutional_code" xlink:title="The Clemson University Arthropod Collection" xlink:href="http://grbio.org/institution/clemson-university-arthropod-collection" xlink:type="simple">CUAC</named-content>, <named-content xmlns:xlink="http://www.w3.org/1999/xlink" content-type="dwc:institutional_code" xlink:title="The Canadian National Collection of Insects" xlink:href="http://grbio.org/institution/canadian-national-collection-insects" xlink:type="simple">CNCI</named-content>, <named-content xmlns:xlink="http://www.w3.org/1999/xlink" content-type="dwc:institutional_code" xlink:title="The Field Museum, Chicago" xlink:href="http://grbio.org/institution/field-museum-natural-history" xlink:type="simple">FMNH</named-content>).</p></tp:treatment-sec><tp:treatment-sec sec-type="description" id="SECID0E1TAI"><title>Diagnostic description.</title><p>This species is generally very similar to the preceding, and can best be distinguished by male genitalic characters; it and the following, however, exhibit the most prominent antennal carinae among American <italic><tp:taxon-name><tp:taxon-name-part taxon-name-part-type="genus" reg="Cladoconnus">Cladoconnus</tp:taxon-name-part></tp:taxon-name></italic>, those on antennomeres VIII and IX both being strong and oblique (Fig. <xref ref-type="fig" rid="F14">14C</xref>), that of VIII most produced at base and that of IX most produced at apex; antennomere VII also exhibits some expansion along its inner margin; males may be wing-polymorphic, winged individuals appearing larger and darker in body color; female wings not observed; aedeagus (Figs <xref ref-type="fig" rid="F15">15A, B</xref>) with median lobe evenly tapered and narrowly rounded at apex; parameres thin, each bearing three short terminal setae, the setae not reaching apex of median lobe; compressor plate short, asymmetrical, truncate on one side (‘left’ as drawn), produced on other; upper endophallic armature comprising two dominant curved sclerites, one tapered to narrowly subacute apex, the shorter one much broader, more weakly curved inward to a bluntly truncate apex that meets the apex of the other; the lower endophallic armature consisting of a shorter, deeply bifurcate (or trifurcate) process, the apices slightly varied in curvature, generally directed distad.</p><fig id="F14" position="float" orientation="portrait"><object-id xmlns:xlink="http://www.w3.org/1999/xlink" content-type="doi" xlink:type="simple">10.3897/zookeys.1137.97068.figure14</object-id><object-id xmlns:xlink="http://www.w3.org/1999/xlink" content-type="arpha" xlink:type="simple">1E06C49F-E93A-5EE6-87A0-1D02819ECA31</object-id><label>Figure 14.</label><caption><p>Habitus and character photos of <italic><tp:taxon-name><tp:taxon-name-part taxon-name-part-type="genus" reg="Euconnus">Euconnus</tp:taxon-name-part><tp:taxon-name-part taxon-name-part-type="species" reg="adversus">adversus</tp:taxon-name-part></tp:taxon-name></italic><bold>A</bold> male, lateral view <bold>B</bold> male, dorsal view (NT.A.009) <bold>C</bold> SEM of male antenna.</p></caption><graphic xmlns:xlink="http://www.w3.org/1999/xlink" xlink:href="zookeys-1137-133_article-97068__-g014.jpg" position="float" orientation="portrait" xlink:type="simple" id="oo_786425.jpg"><uri content-type="original_file" xlink:type="simple">https://binary.pensoft.net/fig/786425</uri></graphic></fig><fig id="F15" position="float" orientation="portrait"><object-id xmlns:xlink="http://www.w3.org/1999/xlink" content-type="doi" xlink:type="simple">10.3897/zookeys.1137.97068.figure15</object-id><object-id xmlns:xlink="http://www.w3.org/1999/xlink" content-type="arpha" xlink:type="simple">BC3D1251-3999-5B8C-B471-DB009078BFA9</object-id><label>Figure 15.</label><caption><p>Aedeagus <bold>A</bold><italic><tp:taxon-name><tp:taxon-name-part taxon-name-part-type="genus" reg="Euconnus">Euconnus</tp:taxon-name-part><tp:taxon-name-part taxon-name-part-type="species" reg="adversus">adversus</tp:taxon-name-part></tp:taxon-name></italic> (type locality – Celo Knob, NC) <bold>B</bold><italic><tp:taxon-name><tp:taxon-name-part taxon-name-part-type="genus" reg="Euconnus">Euconnus</tp:taxon-name-part><tp:taxon-name-part taxon-name-part-type="species" reg="adversus">adversus</tp:taxon-name-part></tp:taxon-name></italic> (non-type locality – Chestnut Ridge, SC) <bold>C</bold><italic><tp:taxon-name><tp:taxon-name-part taxon-name-part-type="genus" reg="Euconnus">Euconnus</tp:taxon-name-part><tp:taxon-name-part taxon-name-part-type="species" reg="astrus">astrus</tp:taxon-name-part></tp:taxon-name></italic><bold>D</bold><italic><tp:taxon-name><tp:taxon-name-part taxon-name-part-type="genus" reg="Euconnus">Euconnus</tp:taxon-name-part><tp:taxon-name-part taxon-name-part-type="species" reg="cultellus">cultellus</tp:taxon-name-part></tp:taxon-name></italic>.</p></caption><graphic xmlns:xlink="http://www.w3.org/1999/xlink" xlink:href="zookeys-1137-133_article-97068__-g015.jpg" position="float" orientation="portrait" xlink:type="simple" id="oo_786426.jpg"><uri content-type="original_file" xlink:type="simple">https://binary.pensoft.net/fig/786426</uri></graphic></fig></tp:treatment-sec><tp:treatment-sec sec-type="distribution" id="SECID0EOXAI"><title>Distribution.</title><p>This species is widespread but rare, found at scattered lower elevation sites across northwestern South Carolina, to higher elevations in the Nantahalas, Blacks, Grandfather Mountain, and Mount Jefferson in northernmost North Carolina. It has a broad elevational range as well, from just 700 ft up to the highest peaks in the region at 6500 ft. A single male labelled as from the Florida panhandle is almost certainly mislabeled. Collected by Stewart Peck on 8 June 1981, it was collected just 3 days after he collected another specimen of this species in Rabun County, Georgia. The ‘Florida’ specimen probably belongs to the Georgia series.</p></tp:treatment-sec><tp:treatment-sec sec-type="remarks" id="SECID0ETXAI"><title>Remarks.</title><p>The strongly modified antennomeres of male <italic><tp:taxon-name><tp:taxon-name-part taxon-name-part-type="genus" reg="Euconnus">E.</tp:taxon-name-part><tp:taxon-name-part taxon-name-part-type="species" reg="adversus">adversus</tp:taxon-name-part></tp:taxon-name></italic> will distinguish them immediately from anything sympatric (though not the more western <italic><tp:taxon-name><tp:taxon-name-part taxon-name-part-type="genus" reg="Euconnus">E.</tp:taxon-name-part><tp:taxon-name-part taxon-name-part-type="species" reg="astrus">astrus</tp:taxon-name-part></tp:taxon-name></italic>, below). There is considerable variation site-to-site in the detailed shapes of the upper and lower endophallic armature. In males from the Balsam Mt. Preserve (NC), the innermost endophallic sclerite is deeply trifucate, whereas in those from the Chestnut Ridge Heritage Preserve (SC) the right tip of the lower endophallic sclerite is curved inward (compare Fig. <xref ref-type="fig" rid="F15">15B</xref> and Fig. <xref ref-type="fig" rid="F15">15A</xref>, respectively). None of these southern localities, however, are represented by sequence data, so before recognizing these variants taxonomically, better representation for molecular data would be advisable.</p><p>The name of this species refers to the seemingly ‘opposable’ carinae of male antennomeres VIII and IX.</p></tp:treatment-sec><tp:treatment-sec><!--Section generated to contain objects referenced in tp:taxon-treatment.--><fig id="F11" position="float" orientation="portrait"><object-id xmlns:xlink="http://www.w3.org/1999/xlink" content-type="doi" xlink:type="simple">10.3897/zookeys.1137.97068.figure11</object-id><object-id xmlns:xlink="http://www.w3.org/1999/xlink" content-type="arpha" xlink:type="simple">F1D9165B-5A26-5D2A-AFDC-3B7C95019A22</object-id><label>Figure 11.</label><caption><p>Map of collecting records for <tp:taxon-name><tp:taxon-name-part taxon-name-part-type="genus" reg="Euconnus">Euconnus</tp:taxon-name-part> (<tp:taxon-name-part taxon-name-part-type="subgenus" reg="Cladoconnus">Cladoconnus</tp:taxon-name-part>) <tp:taxon-name-part taxon-name-part-type="species" reg="falcatus">falcatus</tp:taxon-name-part></tp:taxon-name> complex. <tp:taxon-name><tp:taxon-name-part taxon-name-part-type="genus" reg="Euconnus">E.</tp:taxon-name-part> (<tp:taxon-name-part taxon-name-part-type="subgenus" reg="Cladoconnus">C.</tp:taxon-name-part>) <tp:taxon-name-part taxon-name-part-type="species" reg="falcatus">falcatus</tp:taxon-name-part></tp:taxon-name> (circles), <tp:taxon-name><tp:taxon-name-part taxon-name-part-type="genus" reg="Euconnus">E.</tp:taxon-name-part> (<tp:taxon-name-part taxon-name-part-type="subgenus" reg="Cladoconnus">C.</tp:taxon-name-part>) <tp:taxon-name-part taxon-name-part-type="species" reg="cataloochee">cataloochee</tp:taxon-name-part></tp:taxon-name> (stars), <tp:taxon-name><tp:taxon-name-part taxon-name-part-type="genus" reg="Euconnus">E.</tp:taxon-name-part> (<tp:taxon-name-part taxon-name-part-type="subgenus" reg="Cladoconnus">C.</tp:taxon-name-part>) <tp:taxon-name-part taxon-name-part-type="species" reg="tusquitee">tusquitee</tp:taxon-name-part></tp:taxon-name> (triangules), <tp:taxon-name><tp:taxon-name-part taxon-name-part-type="genus" reg="Euconnus">E.</tp:taxon-name-part> (<tp:taxon-name-part taxon-name-part-type="subgenus" reg="Cladoconnus">C.</tp:taxon-name-part>) <tp:taxon-name-part taxon-name-part-type="species" reg="draco">draco</tp:taxon-name-part></tp:taxon-name> (hexagons), <tp:taxon-name><tp:taxon-name-part taxon-name-part-type="genus" reg="Euconnus">E.</tp:taxon-name-part> (<tp:taxon-name-part taxon-name-part-type="subgenus" reg="Cladoconnus">C.</tp:taxon-name-part>) <tp:taxon-name-part taxon-name-part-type="species" reg="kilmeri">kilmeri</tp:taxon-name-part></tp:taxon-name> (plus sign), and <tp:taxon-name><tp:taxon-name-part taxon-name-part-type="genus" reg="Euconnus">E.</tp:taxon-name-part> (<tp:taxon-name-part taxon-name-part-type="subgenus" reg="Cladoconnus">C.</tp:taxon-name-part>) <tp:taxon-name-part taxon-name-part-type="species" reg="attritus">attritus</tp:taxon-name-part></tp:taxon-name> (x).</p></caption><graphic xmlns:xlink="http://www.w3.org/1999/xlink" xlink:href="zookeys-1137-133_article-97068__-g011.jpg" position="float" orientation="portrait" xlink:type="simple" id="oo_786422.jpg"><uri content-type="original_file" xlink:type="simple">https://binary.pensoft.net/fig/786422</uri></graphic></fig></tp:treatment-sec></tp:taxon-treatment>
