# Supplementary material for: ﻿First report of the Euconnus Thomson subgenus Cladoconnus Reitter in the New World, represented by thirteen new Appalachian species (Coleoptera, Staphylinidae, Scydmaeninae)
Source: Zookeys. 2022 Dec 22;1137:133–75. doi: 10.3897/zookeys.1137.97068 (PMC9836504; doi:10.3897/zookeys.1137.97068)
Supplement: XML Treatment for Euconnus astrus [file zookeys.1137.97068-treatment13.xml]

<!DOCTYPE tp:taxon-treatment
  PUBLIC "-//TaxonX//DTD Taxonomic Treatment Publishing DTD v0 20100105//EN" "tax-treatment-NSO.dtd">
<tp:taxon-treatment xmlns:tp="http://www.plazi.org/taxpub"><tp:treatment-meta><kwd-group><label>Taxon classification</label><kwd>
                <named-content content-type="kingdom">Animalia</named-content>
              </kwd><kwd>
                <named-content content-type="order">Coleoptera</named-content>
              </kwd><kwd>
                <named-content content-type="family">Staphylinidae</named-content>
              </kwd></kwd-group><mixed-citation publication-type="journal"><person-group><name><surname>Caterino</surname><given-names>Michael S.</given-names></name></person-group><article-title>﻿First report of the <italic><tp:taxon-name><tp:taxon-name-part taxon-name-part-type="genus" reg="Euconnus">Euconnus</tp:taxon-name-part></tp:taxon-name></italic> Thomson subgenus  <italic><tp:taxon-name><tp:taxon-name-part taxon-name-part-type="genus" reg="Euconnus"/><tp:taxon-name-part taxon-name-part-type="subgenus" reg="Cladoconnus">Cladoconnus</tp:taxon-name-part></tp:taxon-name></italic> Reitter in the New World, represented by thirteen new Appalachian species (<tp:taxon-name><tp:taxon-name-part taxon-name-part-type="order">Coleoptera</tp:taxon-name-part></tp:taxon-name>, <tp:taxon-name><tp:taxon-name-part taxon-name-part-type="family">Staphylinidae</tp:taxon-name-part></tp:taxon-name>, <tp:taxon-name><tp:taxon-name-part taxon-name-part-type="subfamily">Scydmaeninae</tp:taxon-name-part></tp:taxon-name>)</article-title><source>Zookeys</source><day>22</day><month>12</month><year>2022</year><volume>1137</volume><fpage>133</fpage><lpage>175</lpage><pub-id pub-id-type="doi">10.3897/zookeys.1137.97068</pub-id></mixed-citation></tp:treatment-meta><tp:nomenclature><label>﻿</label><tp:taxon-name>
              <object-id xmlns:xlink="http://www.w3.org/1999/xlink" content-type="arpha" xlink:type="simple">63051B25-B201-5FD3-9631-4B9496F37A0A</object-id>
              <tp:taxon-name-part taxon-name-part-type="genus" reg="Euconnus">Euconnus</tp:taxon-name-part>
              <tp:taxon-name-part taxon-name-part-type="species" reg="astrus">astrus</tp:taxon-name-part>
              <object-id xmlns:xlink="http://www.w3.org/1999/xlink" content-type="zoobank" xlink:type="simple">https://zoobank.org/D02BE2CE-A8EE-44C8-995F-5C69F95FB117</object-id>
            </tp:taxon-name><tp:taxon-status xmlns:xlink="http://www.w3.org/1999/xlink" xlink:type="simple">sp. nov.</tp:taxon-status><xref ref-type="fig" rid="F7">Figs 7</xref><xref ref-type="fig" rid="F15">, 15C</xref></tp:nomenclature><tp:treatment-sec sec-type="type material" id="SECID0EJ1AI"><title>Type material.</title><p><bold><italic>Holotype</italic></bold> ♂, deposited in CMNC: “ALA., Jackson Co., 5mi.N.W.Princeton, 19.V.1972, S.Peck. Ber.240” / “Caterino DNA Voucher Extraction MSC12286 <tp:taxon-name><tp:taxon-name-part taxon-name-part-type="genus" reg="Cladoconnus">Cladoconnus</tp:taxon-name-part></tp:taxon-name>(AL)”; <bold><italic>Paratypes</italic></bold> (3): 1 ♂, same data as type; (<named-content xmlns:xlink="http://www.w3.org/1999/xlink" content-type="dwc:institutional_code" xlink:title="The Field Museum, Chicago" xlink:href="http://grbio.org/institution/field-museum-natural-history" xlink:type="simple">FMNH</named-content>); 1 ♂, 1 ♀: “nr. Jess Elliot Cave, Jackson Co., ALA. 8.IV.1961” / “Hollow Tree, V.D.Patrick, H.R.Steeves, leg.”</p></tp:treatment-sec><tp:treatment-sec sec-type="material" id="SECID0EB2AI"><title>Other material.</title><p>(4) – <bold>AL</bold>: Marshall Co., Grant, 25-May-1958 (1 ♂); Colbert Co., Maud, nr. McCluskey Cave, 26-Mar-1962 (3 ♀, 1 ♂).</p></tp:treatment-sec><tp:treatment-sec sec-type="description" id="SECID0EJ2AI"><title>Diagnostic description.</title><p>This species is externally identical to <italic><tp:taxon-name><tp:taxon-name-part taxon-name-part-type="genus" reg="Euconnus">E.</tp:taxon-name-part><tp:taxon-name-part taxon-name-part-type="species" reg="adversus">adversus</tp:taxon-name-part></tp:taxon-name></italic>, above, and can only be distinguished by male genitalic characters. Both species share very prominent antennal carinae (e.g., Fig. <xref ref-type="fig" rid="F14">14C</xref>), those on antennomeres VIII and IX both strong and oblique, that of VIII most produced at base and that of IX most produced at apex. They similarly appear to be wing-dimorphic, with winged males and wingless females; aedeagus (Fig. <xref ref-type="fig" rid="F15">15C</xref>) with median lobe evenly tapered and narrowly rounded at apex; parameres thin, each bearing three short terminal setae, the setae not reaching apex of median lobe; compressor plate short, asymmetrical, truncate on one side (left as drawn), narrowly and unevenly produced on other; left upper endophallic sclerite strongly hooked, with prominent, blunt median tooth on inner margin; right upper endophallic sclerite a short curved spine, the tip pointing laterad; lower endophallic armature comprising a deeply bifurcate process, with two long, slightly sinuate spikes pointed distad.</p></tp:treatment-sec><tp:treatment-sec sec-type="distribution" id="SECID0EC3AI"><title>Distribution.</title><p>This species is only definitely known from northeastern Alabama, where it has been found in a few caves, as well as a few free-living situations. A series from Colbert County, in northwestern Alabama, comprises only females. Males from this locality would be interesting to examine.</p></tp:treatment-sec><tp:treatment-sec sec-type="remarks" id="SECID0EH3AI"><title>Remarks.</title><p>This species appears closely related to <italic><tp:taxon-name><tp:taxon-name-part taxon-name-part-type="genus" reg="Euconnus">E.</tp:taxon-name-part><tp:taxon-name-part taxon-name-part-type="species" reg="adversus">adversus</tp:taxon-name-part></tp:taxon-name></italic>, but differs substantially in genitalic characters, with the right upper endophallic sclerite quite different, and the lower endophallic sclerites much more elongate. The species name means ‘starry’, referring to the nearby NASA rocket science and spacecamp facilities.</p></tp:treatment-sec><tp:treatment-sec><!--Section generated to contain objects referenced in tp:taxon-treatment.--><fig id="F7" position="float" orientation="portrait"><object-id xmlns:xlink="http://www.w3.org/1999/xlink" content-type="doi" xlink:type="simple">10.3897/zookeys.1137.97068.figure7</object-id><object-id xmlns:xlink="http://www.w3.org/1999/xlink" content-type="arpha" xlink:type="simple">EDCD0BCD-3DF2-5912-93F4-4D75031623CA</object-id><label>Figure 7.</label><caption><p>Map of collecting records for <tp:taxon-name><tp:taxon-name-part taxon-name-part-type="genus" reg="Euconnus">Euconnus</tp:taxon-name-part> (<tp:taxon-name-part taxon-name-part-type="subgenus" reg="Cladoconnus">Cladoconnus</tp:taxon-name-part>) <tp:taxon-name-part taxon-name-part-type="species" reg="cumberlandus">cumberlandus</tp:taxon-name-part></tp:taxon-name> (circles) and <tp:taxon-name><tp:taxon-name-part taxon-name-part-type="genus" reg="Euconnus">E.</tp:taxon-name-part> (<tp:taxon-name-part taxon-name-part-type="subgenus" reg="Cladoconnus">C.</tp:taxon-name-part>) <tp:taxon-name-part taxon-name-part-type="species" reg="astrus">astrus</tp:taxon-name-part></tp:taxon-name> (stars).</p></caption><graphic xmlns:xlink="http://www.w3.org/1999/xlink" xlink:href="zookeys-1137-133_article-97068__-g007.jpg" position="float" orientation="portrait" xlink:type="simple" id="oo_786418.jpg"><uri content-type="original_file" xlink:type="simple">https://binary.pensoft.net/fig/786418</uri></graphic></fig><fig id="F15" position="float" orientation="portrait"><object-id xmlns:xlink="http://www.w3.org/1999/xlink" content-type="doi" xlink:type="simple">10.3897/zookeys.1137.97068.figure15</object-id><object-id xmlns:xlink="http://www.w3.org/1999/xlink" content-type="arpha" xlink:type="simple">BC3D1251-3999-5B8C-B471-DB009078BFA9</object-id><label>Figure 15.</label><caption><p>Aedeagus <bold>A</bold><italic><tp:taxon-name><tp:taxon-name-part taxon-name-part-type="genus" reg="Euconnus">Euconnus</tp:taxon-name-part><tp:taxon-name-part taxon-name-part-type="species" reg="adversus">adversus</tp:taxon-name-part></tp:taxon-name></italic> (type locality – Celo Knob, NC) <bold>B</bold><italic><tp:taxon-name><tp:taxon-name-part taxon-name-part-type="genus" reg="Euconnus">Euconnus</tp:taxon-name-part><tp:taxon-name-part taxon-name-part-type="species" reg="adversus">adversus</tp:taxon-name-part></tp:taxon-name></italic> (non-type locality – Chestnut Ridge, SC) <bold>C</bold><italic><tp:taxon-name><tp:taxon-name-part taxon-name-part-type="genus" reg="Euconnus">Euconnus</tp:taxon-name-part><tp:taxon-name-part taxon-name-part-type="species" reg="astrus">astrus</tp:taxon-name-part></tp:taxon-name></italic><bold>D</bold><italic><tp:taxon-name><tp:taxon-name-part taxon-name-part-type="genus" reg="Euconnus">Euconnus</tp:taxon-name-part><tp:taxon-name-part taxon-name-part-type="species" reg="cultellus">cultellus</tp:taxon-name-part></tp:taxon-name></italic>.</p></caption><graphic xmlns:xlink="http://www.w3.org/1999/xlink" xlink:href="zookeys-1137-133_article-97068__-g015.jpg" position="float" orientation="portrait" xlink:type="simple" id="oo_786426.jpg"><uri content-type="original_file" xlink:type="simple">https://binary.pensoft.net/fig/786426</uri></graphic></fig><fig id="F14" position="float" orientation="portrait"><object-id xmlns:xlink="http://www.w3.org/1999/xlink" content-type="doi" xlink:type="simple">10.3897/zookeys.1137.97068.figure14</object-id><object-id xmlns:xlink="http://www.w3.org/1999/xlink" content-type="arpha" xlink:type="simple">1E06C49F-E93A-5EE6-87A0-1D02819ECA31</object-id><label>Figure 14.</label><caption><p>Habitus and character photos of <italic><tp:taxon-name><tp:taxon-name-part taxon-name-part-type="genus" reg="Euconnus">Euconnus</tp:taxon-name-part><tp:taxon-name-part taxon-name-part-type="species" reg="adversus">adversus</tp:taxon-name-part></tp:taxon-name></italic><bold>A</bold> male, lateral view <bold>B</bold> male, dorsal view (NT.A.009) <bold>C</bold> SEM of male antenna.</p></caption><graphic xmlns:xlink="http://www.w3.org/1999/xlink" xlink:href="zookeys-1137-133_article-97068__-g014.jpg" position="float" orientation="portrait" xlink:type="simple" id="oo_786425.jpg"><uri content-type="original_file" xlink:type="simple">https://binary.pensoft.net/fig/786425</uri></graphic></fig></tp:treatment-sec></tp:taxon-treatment>
