# Supplementary material for: ﻿First report of the Euconnus Thomson subgenus Cladoconnus Reitter in the New World, represented by thirteen new Appalachian species (Coleoptera, Staphylinidae, Scydmaeninae)
Source: Zookeys. 2022 Dec 22;1137:133–75. doi: 10.3897/zookeys.1137.97068 (PMC9836504; doi:10.3897/zookeys.1137.97068)
Supplement: XML Treatment for Euconnus cultellus [file zookeys.1137.97068-treatment14.xml]

<!DOCTYPE tp:taxon-treatment
  PUBLIC "-//TaxonX//DTD Taxonomic Treatment Publishing DTD v0 20100105//EN" "tax-treatment-NSO.dtd">
<tp:taxon-treatment xmlns:tp="http://www.plazi.org/taxpub"><tp:treatment-meta><kwd-group><label>Taxon classification</label><kwd>
                <named-content content-type="kingdom">Animalia</named-content>
              </kwd><kwd>
                <named-content content-type="order">Coleoptera</named-content>
              </kwd><kwd>
                <named-content content-type="family">Staphylinidae</named-content>
              </kwd></kwd-group><mixed-citation publication-type="journal"><person-group><name><surname>Caterino</surname><given-names>Michael S.</given-names></name></person-group><article-title>﻿First report of the <italic><tp:taxon-name><tp:taxon-name-part taxon-name-part-type="genus" reg="Euconnus">Euconnus</tp:taxon-name-part></tp:taxon-name></italic> Thomson subgenus  <italic><tp:taxon-name><tp:taxon-name-part taxon-name-part-type="genus" reg="Euconnus"/><tp:taxon-name-part taxon-name-part-type="subgenus" reg="Cladoconnus">Cladoconnus</tp:taxon-name-part></tp:taxon-name></italic> Reitter in the New World, represented by thirteen new Appalachian species (<tp:taxon-name><tp:taxon-name-part taxon-name-part-type="order">Coleoptera</tp:taxon-name-part></tp:taxon-name>, <tp:taxon-name><tp:taxon-name-part taxon-name-part-type="family">Staphylinidae</tp:taxon-name-part></tp:taxon-name>, <tp:taxon-name><tp:taxon-name-part taxon-name-part-type="subfamily">Scydmaeninae</tp:taxon-name-part></tp:taxon-name>)</article-title><source>Zookeys</source><day>22</day><month>12</month><year>2022</year><volume>1137</volume><fpage>133</fpage><lpage>175</lpage><pub-id pub-id-type="doi">10.3897/zookeys.1137.97068</pub-id></mixed-citation></tp:treatment-meta><tp:nomenclature><label>﻿</label><tp:taxon-name>
              <object-id xmlns:xlink="http://www.w3.org/1999/xlink" content-type="arpha" xlink:type="simple">901E5EC7-DB12-5C50-BFF5-39DBAB25FEEB</object-id>
              <tp:taxon-name-part taxon-name-part-type="genus" reg="Euconnus">Euconnus</tp:taxon-name-part>
              <tp:taxon-name-part taxon-name-part-type="species" reg="cultellus">cultellus</tp:taxon-name-part>
              <object-id xmlns:xlink="http://www.w3.org/1999/xlink" content-type="zoobank" xlink:type="simple">https://zoobank.org/796C1879-2BB4-4515-815D-FDBDAF6C43AD</object-id>
            </tp:taxon-name><tp:taxon-status xmlns:xlink="http://www.w3.org/1999/xlink" xlink:type="simple">sp. nov.</tp:taxon-status><xref ref-type="fig" rid="F15">Figs 15D</xref><xref ref-type="fig" rid="F16">, 16</xref><xref ref-type="fig" rid="F17">, 17</xref></tp:nomenclature><tp:treatment-sec sec-type="type material" id="SECID0EN5AI"><title>Type material.</title><p><bold><italic>Holotype</italic></bold> ♂, deposited in <named-content xmlns:xlink="http://www.w3.org/1999/xlink" content-type="dwc:institutional_code" xlink:title="The Field Museum, Chicago" xlink:href="http://grbio.org/institution/field-museum-natural-history" xlink:type="simple">FMNH</named-content>: “USA: GA: Rabun Co., <named-content xmlns:xlink="http://www.w3.org/1999/xlink" content-type="dwc:verbatimCoordinates" xlink:type="simple"><named-content content-type="geo-json" specific-use="{&#34;type&#34;:&#34;Point&#34;,&#34;coordinates&#34;:[-83.299700,34.965800]}" id="NCID0E65AI" xlink:type="simple">34.9658°N, 83.2997°W</named-content></named-content>, ChattahoocheeNF, Rabun Bald, 4663’, v.11.2021, sifted litter, M.Caterino &amp; A.Haberski” / “[QR code] CLEMSON-ENT CUAC000146083” / “Caterino DNA Voucher Extraction MSC12039”. <bold><italic>Paratypes</italic></bold> (8) – 5 ♀, 5 ♂: same data as type.</p></tp:treatment-sec><tp:treatment-sec sec-type="material" id="SECID0EH6AI"><title>Other material.</title><p>(28) <bold>GA</bold>: Clay Co., Chattahoochee National Forest, Brasstown Bald, 4590ft, 19-Sep-2015 (3 ♂); <bold>NC</bold>: Cherokee Co., Nantahala National Forest, Hickory Branch trail, 3923ft., 26-Jul-2015 (1 ♂); Cherokee Co., London Bald Tr., 4108ft, 26-Jul-2015 (2 ♀); Graham Co., Nantahala National Forest, Teyahalee Bald, 4591ft., 12-Apr-2022 (1 ♂); Macon Co., Nantahala National Forest, Cowee Bald, 4942ft., 9-Jul-2019 (2 ♂); Macon Co., Nantahala National Forest, E. Highlands, Hwy 64, 3880ft., 1-Mar-2020 (1 ♀ 1 ♂); Macon Co., Nantahala National Forest, Copper Ridge Bald, 5032ft., 15-Sep-2020 (1 ♂); Swain Co., Nantahala National Forest, Miller Cove app trail, 2323ft., 20-Jul-2015 (2 ♀, 6 ♂); <bold>SC</bold>: Oconee Co., Buzzards Roost Heritage Preserve, 1250ft., 16-Jan-2015 (1 ♂); Oconee Co., Chau-Ram Country Park, 850ft., 15-Oct-2015 (1 ♀, 1 ♂); Oconee Co., Sumter National Forest, Yellow Branch Falls, 1560ft., 12-Oct-2017 (2 ♀, 1 ♂); Oconee Co., Sumter National Forest, Chattooga river, 1580ft., 2-Apr-2015 (1 ♂); Clay Co., Nantahala National Forest, Tusquitee Bald, 5015ft., 1-Sep-2020 (1 ♂).</p></tp:treatment-sec><tp:treatment-sec sec-type="description" id="SECID0ET6AI"><title>Diagnostic description.</title><p>This species exhibits few obvious external differences from the preceding ‘<italic>falcatus</italic> complex’, and can best be distinguished by male genitalic characters; body color sometimes darker (Fig. <xref ref-type="fig" rid="F16">16A</xref>); carina of male antennomere VIII (Fig. <xref ref-type="fig" rid="F16">16C</xref>) more strongly inclined, produced further at the base, than in most of the previous (except <italic><tp:taxon-name><tp:taxon-name-part taxon-name-part-type="genus" reg="Euconnus">E.</tp:taxon-name-part><tp:taxon-name-part taxon-name-part-type="species" reg="adversus">adversus</tp:taxon-name-part></tp:taxon-name></italic> and <italic><tp:taxon-name><tp:taxon-name-part taxon-name-part-type="genus" reg="Euconnus">E.</tp:taxon-name-part><tp:taxon-name-part taxon-name-part-type="species" reg="astrus">astrus</tp:taxon-name-part></tp:taxon-name></italic>), and carina of male antennomere IX slightly oblique, ~ 20 degrees off the long axis of the antenna; males at least sometimes winged, females apparently wingless; aedeagus (Fig. <xref ref-type="fig" rid="F15">15D</xref>) with apex of median lobe knobbed, bluntly truncate; parameres short, curved, bearing 3 setae at their apices; compressor plate more or less symmetrical, narrow, parallel-sided from near base, sinuately tapering to subacute apex; endophallic armature with upper blade long, nearly straight, widened beyond middle, curving and tapered to bifid, acute apices (a second tooth projecting straight behind the uppermost); a second upper sclerite bends laterad strongly from the base, curving distad and tapering to long thin apex beneath ‘right’ edge of compressor plate; lower sclerite with two strong hooks, the basalmost broad and blunt, the apicalmost sinuately curving behind apex of upper endophallic sclerite.</p><fig id="F16" position="float" orientation="portrait"><object-id xmlns:xlink="http://www.w3.org/1999/xlink" content-type="doi" xlink:type="simple">10.3897/zookeys.1137.97068.figure16</object-id><object-id xmlns:xlink="http://www.w3.org/1999/xlink" content-type="arpha" xlink:type="simple">5DB0C571-D01F-5B6A-BDE1-B28EE7D3F360</object-id><label>Figure 16.</label><caption><p>Habitus and character photos of <italic><tp:taxon-name><tp:taxon-name-part taxon-name-part-type="genus" reg="Euconnus">Euconnus</tp:taxon-name-part><tp:taxon-name-part taxon-name-part-type="species" reg="cultellus">cultellus</tp:taxon-name-part></tp:taxon-name></italic><bold>A</bold> male, dorsal view <bold>B</bold> female, dorsal view <bold>C</bold> SEM of male antenna.</p></caption><graphic xmlns:xlink="http://www.w3.org/1999/xlink" xlink:href="zookeys-1137-133_article-97068__-g016.jpg" position="float" orientation="portrait" xlink:type="simple" id="oo_786427.jpg"><uri content-type="original_file" xlink:type="simple">https://binary.pensoft.net/fig/786427</uri></graphic></fig><fig id="F17" position="float" orientation="portrait"><object-id xmlns:xlink="http://www.w3.org/1999/xlink" content-type="doi" xlink:type="simple">10.3897/zookeys.1137.97068.figure17</object-id><object-id xmlns:xlink="http://www.w3.org/1999/xlink" content-type="arpha" xlink:type="simple">69C238A3-869A-5E36-87CF-391A5F9F2105</object-id><label>Figure 17.</label><caption><p>Map of collecting records for <tp:taxon-name><tp:taxon-name-part taxon-name-part-type="genus" reg="Euconnus">Euconnus</tp:taxon-name-part> (<tp:taxon-name-part taxon-name-part-type="subgenus" reg="Cladoconnus">Cladoconnus</tp:taxon-name-part>) <tp:taxon-name-part taxon-name-part-type="species" reg="cultellus">cultellus</tp:taxon-name-part></tp:taxon-name>.</p></caption><graphic xmlns:xlink="http://www.w3.org/1999/xlink" xlink:href="zookeys-1137-133_article-97068__-g017.jpg" position="float" orientation="portrait" xlink:type="simple" id="oo_786428.jpg"><uri content-type="original_file" xlink:type="simple">https://binary.pensoft.net/fig/786428</uri></graphic></fig></tp:treatment-sec><tp:treatment-sec sec-type="distribution" id="SECID0EWCBI"><title>Distribution.</title><p><italic><tp:taxon-name><tp:taxon-name-part taxon-name-part-type="genus" reg="Euconnus">Euconnus</tp:taxon-name-part><tp:taxon-name-part taxon-name-part-type="species" reg="cultellus">cultellus</tp:taxon-name-part></tp:taxon-name></italic> occurs across a relatively limited portion of western North Carolina, in the Cowee and Nantahala Mts, northeast Georgia, and upstate South Carolina. Its distribution seems to be limited on the east by the Little Tennessee River system, not (yet) found east of the Tuckasegee tributary, and not having been found in the Great Smoky Mountains, or on any of the spruce-fir peaks sampled. That limit aside, it has a broad elevational range, occurring from 850–5000ft.</p></tp:treatment-sec><tp:treatment-sec sec-type="remarks" id="SECID0EHDBI"><title>Remarks.</title><p>The bifid apex of the upper endophallic sclerite is distinct from all other <italic><tp:taxon-name><tp:taxon-name-part taxon-name-part-type="genus" reg="Cladoconnus">Cladoconnus</tp:taxon-name-part></tp:taxon-name></italic> species except <italic><tp:taxon-name><tp:taxon-name-part taxon-name-part-type="genus" reg="Euconnus">E.</tp:taxon-name-part><tp:taxon-name-part taxon-name-part-type="species" reg="cataloochee">cataloochee</tp:taxon-name-part></tp:taxon-name></italic>. The distinctive broad basal hook of the lower endophallic sclerite differentiates <italic><tp:taxon-name><tp:taxon-name-part taxon-name-part-type="genus" reg="Euconnus">E.</tp:taxon-name-part><tp:taxon-name-part taxon-name-part-type="species" reg="cultellus">cultellus</tp:taxon-name-part></tp:taxon-name></italic> from all others, as does the deeply curved, apically slender, tapering right arm of the upper armature.</p><p>This species is named for the ‘cutting’ edge of the males finely serrate antennal carinae.</p></tp:treatment-sec><tp:treatment-sec><!--Section generated to contain objects referenced in tp:taxon-treatment.--><fig id="F15" position="float" orientation="portrait"><object-id xmlns:xlink="http://www.w3.org/1999/xlink" content-type="doi" xlink:type="simple">10.3897/zookeys.1137.97068.figure15</object-id><object-id xmlns:xlink="http://www.w3.org/1999/xlink" content-type="arpha" xlink:type="simple">BC3D1251-3999-5B8C-B471-DB009078BFA9</object-id><label>Figure 15.</label><caption><p>Aedeagus <bold>A</bold><italic><tp:taxon-name><tp:taxon-name-part taxon-name-part-type="genus" reg="Euconnus">Euconnus</tp:taxon-name-part><tp:taxon-name-part taxon-name-part-type="species" reg="adversus">adversus</tp:taxon-name-part></tp:taxon-name></italic> (type locality – Celo Knob, NC) <bold>B</bold><italic><tp:taxon-name><tp:taxon-name-part taxon-name-part-type="genus" reg="Euconnus">Euconnus</tp:taxon-name-part><tp:taxon-name-part taxon-name-part-type="species" reg="adversus">adversus</tp:taxon-name-part></tp:taxon-name></italic> (non-type locality – Chestnut Ridge, SC) <bold>C</bold><italic><tp:taxon-name><tp:taxon-name-part taxon-name-part-type="genus" reg="Euconnus">Euconnus</tp:taxon-name-part><tp:taxon-name-part taxon-name-part-type="species" reg="astrus">astrus</tp:taxon-name-part></tp:taxon-name></italic><bold>D</bold><italic><tp:taxon-name><tp:taxon-name-part taxon-name-part-type="genus" reg="Euconnus">Euconnus</tp:taxon-name-part><tp:taxon-name-part taxon-name-part-type="species" reg="cultellus">cultellus</tp:taxon-name-part></tp:taxon-name></italic>.</p></caption><graphic xmlns:xlink="http://www.w3.org/1999/xlink" xlink:href="zookeys-1137-133_article-97068__-g015.jpg" position="float" orientation="portrait" xlink:type="simple" id="oo_786426.jpg"><uri content-type="original_file" xlink:type="simple">https://binary.pensoft.net/fig/786426</uri></graphic></fig></tp:treatment-sec></tp:taxon-treatment>
