# Supplementary material for: ﻿First report of the Euconnus Thomson subgenus Cladoconnus Reitter in the New World, represented by thirteen new Appalachian species (Coleoptera, Staphylinidae, Scydmaeninae)
Source: Zookeys. 2022 Dec 22;1137:133–75. doi: 10.3897/zookeys.1137.97068 (PMC9836504; doi:10.3897/zookeys.1137.97068)
Supplement: Supplementary material 1 — Specimen data for all material examined [file zookeys-1137-133_article-97068__-s001.xlsx]

## Sheet: Sheet1
SPECIES	Type status	Repository	Voucher number	Morphospecies designation	Caterino Lab DNA Ext.#	GenBank#s	Sex	Country	State	County	Administrative Area	Named place	Latitude	Longitude	Elevation (ft)	Elevation (m)	Date	Method	Collector1 Last	Collector1 First	Collector2 Last	Collector2 First	Collector3 Last	Collector3 First	Collector4 Last	Collector4 First	Notes
Euconnus adversus	HOLOTYPE	FMNH	CUAC000157519	CK.B.370	9225	OP779408	male	United States	North Carolina	Yancey	Pisgah National Forest	Celo Knob	35.8524	-82.2485	6300	1920.24	2021-10-19		Caterino	Michael	Recuero	Ernesto	Haberski	Adam
Euconnus adversus	Paratype	CUAC	CUAC000135395	BgBld.A.026	6920	OP779406	male	United States	Tennessee	Unicoi	Cherokee National Forest	Big Bald	35.995	-82.4897	5340	1627.63	2021-05-21		Harden	Curt	Haberski	Adam	Wooden	Patricia
Euconnus adversus	Paratype	CUAC	CUAC000135057	NT.A.009	6364	OP779411	male	United States	North Carolina	Caldwell	Grandfather Mt. State Park	Nuwati Trail	36.1184	-81.7909	4020	1225.3	2021-05-17	sifted litter	Wooden	Patricia
Euconnus adversus	Paratype	CUAC	CUAC000026846				male	United States	North Carolina	Buncombe	Pisgah National Forest	Big Butt Trail	35.7955	-82.3392	5520	1682.5	2016-03-19	Sifting litter, Against rocks and nice hickory trees	Myers	Shelley	Vasquez-Velez	Laura
Euconnus adversus	Paratype	CUAC	CUAC000137633	WR.A.046	5528	OP779412	male	United States	North Carolina	Yancey	Pisgah National Forest	Woody Ridge Tr.	35.8447	-82.2369	5244	1598.37	2020-06-15	sifted litter	Caterino	Michael	Etzler	Frank
Euconnus adversus		CUAC	CUAC000026255		11817	OP779407	male	United States	North Carolina	Jackson	Balsam Mountain Preserve	Sugarlaof Mountain	35.3699	-83.1216	4491	1368.86	2015-02-07	Sifting litter, oak litter in old stump depression	Myers	Shelley	Caterino	Michael
Euconnus adversus		CUAC	CUAC000025429				male	United States	South Carolina	Greenville	Chestnut Ridge Heritage Preserve		35.1501	-82.282	1228	374.294	2015-06-05	Sifting litter, Hardwood forest, North facing slope	Myers	Shelley
Euconnus adversus		CUAC	CUAC000025542		11751	OP779409	male	United States	South Carolina	Greenville	Chestnut Ridge Heritage Preserve		35.1406	-82.279	1140	347.472	2015-06-05	Sifting litter, Secondary forest mixed	Myers	Shelley
Euconnus adversus		CUAC	CUAC000025576				male	United States	South Carolina	Greenville	Chestnut Ridge Heritage Preserve		35.1406	-82.279	1140	347.472	2015-06-05	Sifting litter, Secondary forest mixed	Myers	Shelley
Euconnus adversus		CUAC	CUAC000032612				male	United States	South Carolina	Pickens	Clemson Experimental Forest	Seed Orchard Rd.	34.642	-82.8284	700	213.36	2016-07-12	emergent leaf litter	Ferro	Michael
Euconnus adversus		CUAC	CUAC000010714				female	United States	South Carolina	Oconee	Ellicott Rock Wilderness	East Fork Chattooga River	34.9846	-83.1018	2110	643.128	2015-05-04		Caterino	Michael	Myers	Shelley	Deczynski	Anthony	Muñoz	Sofia
Euconnus adversus		CUAC	CUAC000010767				female	United States	South Carolina	Oconee	Ellicott Rock Wilderness	East Fork Chattooga River	34.9846	-83.1018	2110	643.128	2015-05-04		Caterino	Michael	Myers	Shelley	Deczynski	Anthony	Muñoz	Sofia
Euconnus adversus		CUAC	CUAC000010815				male	United States	South Carolina	Oconee	Sumter National Forest	Ellicott Rock Wilderness,East Fork Chattooga River	34.9843	-83.0981	2223	677.57	2015-05-04	Sifting litter, Upland pine oak litter	Myers	Shelley	Caterino	Michael	Deczynski	Anthony	Munoz	Sofia
Euconnus adversus		CUAC	CUAC000010674		11818	OP779410	male	United States	South Carolina	Oconee	Sumter National Forest	Ellicott Rock Wilderness, Indian Camp Creek	34.9885	-83.0729	2822	860.146	2015-05-04	Sifting litter, Upland pine oak litter	Myers	Shelley	Caterino	Michael	Deczynski	Anthony	Munoz	Sofia
Euconnus adversus		CUAC	CUAC000010677				female	United States	South Carolina	Oconee	Sumter National Forest	Ellicott Rock Wilderness, Indian Camp Creek	34.9885	-83.0729	2822	860.146	2015-05-04	Sifting litter, Upland pine oak litter	Myers	Shelley	Caterino	Michael	Deczynski	Anthony	Munoz	Sofia
Euconnus adversus		CUAC	CUAC000010679				female	United States	South Carolina	Oconee	Sumter National Forest	Ellicott Rock Wilderness, Indian Camp Creek	34.9885	-83.0729	2822	860.146	2015-05-04	Sifting litter, Upland pine oak litter	Myers	Shelley	Caterino	Michael	Deczynski	Anthony	Munoz	Sofia
Euconnus adversus		CUAC	CUAC000010584				female	United States	South Carolina	Oconee	Sumter National Forest	Ellicott Rock Wilderness, Indian Camp Creek	34.9885	-83.0729	2822	860.146	2015-05-04	Sifting litter, Upland pine oak litter	Myers	Shelley	Caterino	Michael	Deczynski	Anthony	Munoz	Sofia
Euconnus adversus		CUAC	CUAC000083309				male	United States	South Carolina	Greenville		Mtn. Bridges Wilderness	35.0933	-82.612	2230	679.704	2018-03-10	sifted litter	Ferro	Michael
Euconnus adversus		CMNC			12282		male	United States	Georgia	Rabun		NE Pine Mt., Chatooga R.	34.97	-83.12	1800	548.64	1981-06-05	bark, litter	Peck	Stewart
Euconnus adversus		CUAC			12285		male	United States	North Carolina	Ashe	Mt. Jefferson State Park	SE Reservoir	36.4	-81.5			1960-07-04	rhododendron duff	Steeves	H.R.
Euconnus adversus		FMNH					female	United States	North Carolina	Ashe	Mt. Jefferson State Park	SE Reservoir	36.4	-81.5			1960-07-04	rhododendron duff	Steeves	H.R.
Euconnus adversus		FMNH						United States	North Carolina	Ashe	Mt. Jefferson State Park	SE Reservoir	36.4	-81.5			1960-07-04	rhododendron duff	Steeves	H.R.
Euconnus adversus		FMNH						United States	North Carolina	Ashe	Mt. Jefferson State Park	SE Reservoir	36.4	-81.5			1960-07-04	rhododendron duff	Steeves	H.R.
Euconnus adversus		CMNC			12281		male	United States	Florida	Jackson	Florida Cave State Park						6/8-10/1981	UV light	Peck	Stewart							VERY LIKELY MISLABELLED!
Euconnus attritus	HOLOTYPE	FMNH	CUAC000003146	RHB.A.012	3360	OP779421	male	United States	North Carolina	Mitchell		Roan High Bluff	36.0931	-82.1453	6225	1897.38	2018-08-15	sifted conifer litter	Caterino	Michael
Euconnus attritus	Paratype	CUAC	CUAC000003147	RHB.A.013	3361	OP779422	female	United States	North Carolina	Mitchell		Roan High Bluff	36.0931	-82.1453	6225	1897.38	2018-08-15	sifted conifer litter	Caterino	Michael
Euconnus attritus	Paratype	CUAC	CUAC000133439				female	United States	North Carolina	Mitchell		Roan High Bluff	36.0931	-82.1453	6225	1897.38	2018-08-15	sifted conifer litter	Caterino	Michael
Euconnus attritus	Paratype	CUAC	CUAC000143321				female	United States	North Carolina	Mitchell		Roan High Bluff	36.0931	-82.1453	6225	1897.38	2018-08-15	sifted conifer litter	Caterino	Michael
Euconnus attritus	Paratype	CUAC	CUAC000143304				female	United States	North Carolina	Mitchell		Roan High Bluff	36.0933	-82.1447	6251	1905.3	2018-08-15	sifted conifer litter	Caterino	Michael
Euconnus attritus	Paratype	FMNH	CUAC000133374				female	United States	North Carolina	Mitchell		Roan High Bluff	36.0933	-82.1447	6251	1905.3	2018-08-15	sifted conifer litter	Caterino	Michael
Euconnus attritus	Paratype	CUAC	CUAC000133372				female	United States	North Carolina	Mitchell		Roan High Bluff	36.0933	-82.1447	6251	1905.3	2018-08-15	sifted conifer litter	Caterino	Michael
Euconnus attritus	Paratype	CUAC	CUAC000133391				female	United States	North Carolina	Mitchell		Roan High Bluff	36.0933	-82.1447	6251	1905.3	2018-08-15	sifted conifer litter	Caterino	Michael
Euconnus attritus	Paratype	CUAC	CUAC000133355				female	United States	North Carolina	Mitchell		Roan High Bluff	36.0933	-82.1447	6251	1905.3	2018-08-15	sifted conifer litter	Caterino	Michael
Euconnus attritus	Paratype	CUAC	CUAC000133364				female	United States	North Carolina	Mitchell		Roan High Bluff	36.0933	-82.1447	6251	1905.3	2018-08-15	sifted conifer litter	Caterino	Michael
Euconnus attritus	Paratype	CUAC	CUAC000133366				female	United States	North Carolina	Mitchell		Roan High Bluff	36.0933	-82.1447	6251	1905.3	2018-08-15	sifted conifer litter	Caterino	Michael
Euconnus attritus	Paratype	CUAC	CUAC000133375				female	United States	North Carolina	Mitchell		Roan High Bluff	36.0933	-82.1447	6251	1905.3	2018-08-15	sifted conifer litter	Caterino	Michael
Euconnus attritus	Paratype	CUAC	CUAC000133354				female	United States	North Carolina	Mitchell		Roan High Bluff	36.0933	-82.1447	6251	1905.3	2018-08-15	sifted conifer litter	Caterino	Michael
Euconnus attritus	Paratype	CUAC	CUAC000143308				female	United States	North Carolina	Mitchell		Roan High Bluff	36.0933	-82.1447	6251	1905.3	2018-08-15	sifted conifer litter	Caterino	Michael
Euconnus attritus	Paratype	CUAC	CUAC000143305				female	United States	North Carolina	Mitchell		Roan High Bluff	36.0933	-82.1447	6251	1905.3	2018-08-15	sifted conifer litter	Caterino	Michael
Euconnus attritus	Paratype	CUAC	CUAC000133361				female	United States	North Carolina	Mitchell		Roan High Bluff	36.0933	-82.1447	6251	1905.3	2018-08-15	sifted conifer litter	Caterino	Michael
Euconnus attritus	Paratype	CUAC	CUAC000133390				female	United States	North Carolina	Mitchell		Roan High Bluff	36.0933	-82.1447	6251	1905.3	2018-08-15	sifted conifer litter	Caterino	Michael
Euconnus attritus	Paratype	CUAC	CUAC000143303				female	United States	North Carolina	Mitchell		Roan High Bluff	36.0933	-82.1447	6251	1905.3	2018-08-15	sifted conifer litter	Caterino	Michael
Euconnus attritus	Paratype	CUAC	CUAC000133392				female	United States	North Carolina	Mitchell		Roan High Bluff	36.0933	-82.1447	6251	1905.3	2018-08-15	sifted conifer litter	Caterino	Michael
Euconnus attritus	Paratype	CUAC	CUAC000133358				female	United States	North Carolina	Mitchell		Roan High Bluff	36.0933	-82.1447	6251	1905.3	2018-08-15	sifted conifer litter	Caterino	Michael
Euconnus attritus	Paratype	CUAC	CUAC000133368				female	United States	North Carolina	Mitchell		Roan High Bluff	36.0933	-82.1447	6251	1905.3	2018-08-15	sifted conifer litter	Caterino	Michael
Euconnus attritus	Paratype	UNHC	CUAC000133385				male	United States	North Carolina	Mitchell		Roan High Bluff	36.0933	-82.1447	6251	1905.3	2018-08-15	sifted conifer litter	Caterino	Michael
Euconnus attritus	Paratype	CNCI	CUAC000133387				male	United States	North Carolina	Mitchell		Roan High Bluff	36.0933	-82.1447	6251	1905.3	2018-08-15	sifted conifer litter	Caterino	Michael
Euconnus attritus	Paratype	CUAC	CUAC000133353				male	United States	North Carolina	Mitchell		Roan High Bluff	36.0933	-82.1447	6251	1905.3	2018-08-15	sifted conifer litter	Caterino	Michael
Euconnus attritus	Paratype	CUAC	CUAC000133370				male	United States	North Carolina	Mitchell		Roan High Bluff	36.0933	-82.1447	6251	1905.3	2018-08-15	sifted conifer litter	Caterino	Michael
Euconnus attritus	Paratype	CUAC	CUAC000133380				male	United States	North Carolina	Mitchell		Roan High Bluff	36.0933	-82.1447	6251	1905.3	2018-08-15	sifted conifer litter	Caterino	Michael
Euconnus attritus	Paratype	CUAC	CUAC000133386				male	United States	North Carolina	Mitchell		Roan High Bluff	36.0933	-82.1447	6251	1905.3	2018-08-15	sifted conifer litter	Caterino	Michael
Euconnus attritus	Paratype	CUAC	CUAC000133381				male	United States	North Carolina	Mitchell		Roan High Bluff	36.0933	-82.1447	6251	1905.3	2018-08-15	sifted conifer litter	Caterino	Michael
Euconnus attritus	Paratype	CUAC	CUAC000133377				male	United States	North Carolina	Mitchell		Roan High Bluff	36.0933	-82.1447	6251	1905.3	2018-08-15	sifted conifer litter	Caterino	Michael
Euconnus attritus	Paratype	CUAC	CUAC000133371				male	United States	North Carolina	Mitchell		Roan High Bluff	36.0933	-82.1447	6251	1905.3	2018-08-15	sifted conifer litter	Caterino	Michael
Euconnus attritus	Paratype	CUAC	CUAC000133357				male	United States	North Carolina	Mitchell		Roan High Bluff	36.0933	-82.1447	6251	1905.3	2018-08-15	sifted conifer litter	Caterino	Michael
Euconnus attritus	Paratype	CUAC	CUAC000133376				male	United States	North Carolina	Mitchell		Roan High Bluff	36.0933	-82.1447	6251	1905.3	2018-08-15	sifted conifer litter	Caterino	Michael
Euconnus attritus	Paratype	CUAC	CUAC000133379				male	United States	North Carolina	Mitchell		Roan High Bluff	36.0933	-82.1447	6251	1905.3	2018-08-15	sifted conifer litter	Caterino	Michael
Euconnus attritus	Paratype	CUAC	CUAC000133369				male	United States	North Carolina	Mitchell		Roan High Bluff	36.0933	-82.1447	6251	1905.3	2018-08-15	sifted conifer litter	Caterino	Michael
Euconnus attritus	Paratype	CUAC	CUAC000133363				male	United States	North Carolina	Mitchell		Roan High Bluff	36.0933	-82.1447	6251	1905.3	2018-08-15	sifted conifer litter	Caterino	Michael
Euconnus attritus	Paratype	CUAC	CUAC000133360				male	United States	North Carolina	Mitchell		Roan High Bluff	36.0933	-82.1447	6251	1905.3	2018-08-15	sifted conifer litter	Caterino	Michael
Euconnus attritus	Paratype	CUAC	CUAC000133323				male	United States	North Carolina	Mitchell		Roan High Bluff-Rhododendron Garden	36.0999	-82.1345	6146	1873.3	2018-08-15	sifted rhododendron litter	Caterino	Michael
Euconnus attritus	Paratype	CUAC	CUAC000133326				female	United States	North Carolina	Mitchell		Roan High Bluff-Rhododendron Garden	36.0999	-82.1345	6146	1873.3	2018-08-15	sifted rhododendron litter	Caterino	Michael
Euconnus attritus	Paratype	CUAC	CUAC000133903				female	United States	North Carolina	Mitchell	Pisgah National Forest	Roan High Knob	36.1041	-82.1223	6276	1912.92	2020-06-08	sifted conifer litter	Caterino	Michael
Euconnus attritus	Paratype	CUAC	CUAC000133907				female	United States	North Carolina	Mitchell	Pisgah National Forest	Roan High Knob	36.1041	-82.1223	6276	1912.92	2020-06-08	sifted conifer litter	Caterino	Michael
Euconnus attritus	Paratype	CUAC	CUAC000133911				male	United States	North Carolina	Mitchell	Pisgah National Forest	Roan High Knob	36.1041	-82.1223	6276	1912.92	2020-06-08	sifted conifer litter	Caterino	Michael
Euconnus attritus	Paratype	CUAC	CUAC000133924				male	United States	North Carolina	Mitchell	Pisgah National Forest	Roan High Knob	36.1041	-82.1223	6276	1912.92	2020-06-08	sifted conifer litter	Caterino	Michael
Euconnus attritus	Paratype	CUAC	CUAC000133906				male	United States	North Carolina	Mitchell	Pisgah National Forest	Roan High Knob	36.1041	-82.1223	6276	1912.92	2020-06-08	sifted conifer litter	Caterino	Michael
Euconnus attritus	Paratype	CUAC	CUAC000133912				male	United States	North Carolina	Mitchell	Pisgah National Forest	Roan High Knob	36.1041	-82.1223	6276	1912.92	2020-06-08	sifted conifer litter	Caterino	Michael
Euconnus attritus	Paratype	CUAC	CUAC000133915				male	United States	North Carolina	Mitchell	Pisgah National Forest	Roan High Knob	36.1041	-82.1223	6276	1912.92	2020-06-08	sifted conifer litter	Caterino	Michael
Euconnus attritus	Paratype	CUAC	CUAC000133914				male	United States	North Carolina	Mitchell	Pisgah National Forest	Roan High Knob	36.1041	-82.1223	6276	1912.92	2020-06-08	sifted conifer litter	Caterino	Michael
Euconnus attritus	Paratype	CUAC	CUAC000133926				male	United States	North Carolina	Mitchell	Pisgah National Forest	Roan High Knob	36.1041	-82.1223	6276	1912.92	2020-06-08	sifted conifer litter	Caterino	Michael
Euconnus attritus	Paratype	CUAC	CUAC000133905				male	United States	North Carolina	Mitchell	Pisgah National Forest	Roan High Knob	36.1041	-82.1223	6276	1912.92	2020-06-08	sifted conifer litter	Caterino	Michael
Euconnus attritus	Paratype	CUAC	CUAC000133909				male	United States	North Carolina	Mitchell	Pisgah National Forest	Roan High Knob	36.1041	-82.1223	6276	1912.92	2020-06-08	sifted conifer litter	Caterino	Michael
Euconnus attritus	Paratype	CUAC	CUAC000133920				male	United States	North Carolina	Mitchell	Pisgah National Forest	Roan High Knob	36.1041	-82.1223	6276	1912.92	2020-06-08	sifted conifer litter	Caterino	Michael
Euconnus attritus	Paratype	CUAC	CUAC000133923				male	United States	North Carolina	Mitchell	Pisgah National Forest	Roan High Knob	36.1041	-82.1223	6276	1912.92	2020-06-08	sifted conifer litter	Caterino	Michael
Euconnus attritus	Paratype	CUAC	CUAC000133919				male	United States	North Carolina	Mitchell	Pisgah National Forest	Roan High Knob	36.1041	-82.1223	6276	1912.92	2020-06-08	sifted conifer litter	Caterino	Michael
Euconnus attritus	Paratype	CUAC	CUAC000133897				female	United States	North Carolina	Mitchell	Pisgah National Forest	Roan High Knob	36.1045	-82.1224	6286	1915.97	2020-06-08	sifted conifer litter	Caterino	Michael
Euconnus attritus	Paratype	CUAC	CUAC000133887				female	United States	North Carolina	Mitchell	Pisgah National Forest	Roan High Knob	36.1045	-82.1224	6286	1915.97	2020-06-08	sifted conifer litter	Caterino	Michael
Euconnus attritus	Paratype	CUAC	CUAC000133882				female	United States	North Carolina	Mitchell	Pisgah National Forest	Roan High Knob	36.1045	-82.1224	6286	1915.97	2020-06-08	sifted conifer litter	Caterino	Michael
Euconnus attritus	Paratype	CUAC	CUAC000133902				female	United States	North Carolina	Mitchell	Pisgah National Forest	Roan High Knob	36.1045	-82.1224	6286	1915.97	2020-06-08	sifted conifer litter	Caterino	Michael
Euconnus attritus	Paratype	CUAC	CUAC000133901				female	United States	North Carolina	Mitchell	Pisgah National Forest	Roan High Knob	36.1045	-82.1224	6286	1915.97	2020-06-08	sifted conifer litter	Caterino	Michael
Euconnus attritus	Paratype	CUAC	CUAC000003967	RHK.A.311	4431	OP779423	male	United States	North Carolina	Mitchell	Pisgah National Forest	Roan High Knob	36.1045	-82.1224	6286	1915.97	2020-06-08	sifted conifer litter	Caterino	Michael
Euconnus attritus	Paratype	CUAC	CUAC000133898				male	United States	North Carolina	Mitchell	Pisgah National Forest	Roan High Knob	36.1045	-82.1224	6286	1915.97	2020-06-08	sifted conifer litter	Caterino	Michael
Euconnus attritus	Paratype	CUAC	CUAC000133883				male	United States	North Carolina	Mitchell	Pisgah National Forest	Roan High Knob	36.1045	-82.1224	6286	1915.97	2020-06-08	sifted conifer litter	Caterino	Michael
Euconnus attritus	Paratype	CUAC	CUAC000133899				male	United States	North Carolina	Mitchell	Pisgah National Forest	Roan High Knob	36.1045	-82.1224	6286	1915.97	2020-06-08	sifted conifer litter	Caterino	Michael
Euconnus attritus	Paratype	CUAC	CUAC000133382				male	United States	North Carolina	Mitchell		Roan High Bluff	36.0933	-82.1447	6251	1905.3	2018-08-15	sifted Abies litter	Caterino	Michael
Euconnus attritus	Paratype	CUAC	CUAC000133365				female	United States	North Carolina	Mitchell		Roan High Bluff	36.0933	-82.1447	6251	1905.3	2018-08-15	sifted Abies litter	Caterino	Michael
Euconnus attritus		CUAC	CUAC000135090	NT.A.043	6398	OP779420	male	United States	North Carolina	Caldwell	Grandfather Mt. State Park	Nuwati Trail	36.1171	-81.7863	4190	1277.11	2021-05-17	sifted riparian litter	Caterino	Michael	Haberski	Adam
Euconnus attritus		CUAC	CUAC000143151				female	United States	North Carolina	Caldwell	Grandfather Mt. State Park	Calloway Peak	36.1117	-81.8088	5775	1760.22	2020-10-06	spruce-fir litter	Caterino	Michael	Etzler	Frank	Haberski	Adam
Euconnus attritus		CUAC	CUAC000143146				female	United States	North Carolina	Caldwell	Grandfather Mt. State Park	Calloway Peak	36.1117	-81.8088	5775	1760.22	2020-10-06	spruce-fir litter	Caterino	Michael	Etzler	Frank	Haberski	Adam
Euconnus attritus		CUAC	CUAC000127836				female	United States	North Carolina	Caldwell	Grandfather Mt. State Park	Calloway Peak	36.1115	-81.811	5905	1799.84	2021-05-17	spruce-fir litter	Caterino	Michael
Euconnus attritus		CUAC	CUAC000127842				female	United States	North Carolina	Caldwell	Grandfather Mt. State Park	Calloway Peak	36.1115	-81.811	5905	1799.84	2021-05-17	spruce-fir litter	Caterino	Michael
Euconnus attritus		CUAC	CUAC000127789				female	United States	North Carolina	Caldwell	Grandfather Mt. State Park	Calloway Peak	36.1115	-81.811	5905	1799.84	2021-05-17	spruce-fir litter	Caterino	Michael
Euconnus attritus		CUAC	CUAC000127844				female	United States	North Carolina	Caldwell	Grandfather Mt. State Park	Calloway Peak	36.1115	-81.811	5905	1799.84	2021-05-17	spruce-fir litter	Caterino	Michael
Euconnus attritus		CUAC	CUAC000143123				female	United States	North Carolina	Caldwell	Grandfather Mt. State Park	Calloway Peak	36.1118	-81.8112	5915	1802.89	2020-10-06	spruce-fir litter	Caterino	Michael	Etzler	Frank	Haberski	Adam
Euconnus attritus		CUAC	CUAC000143115				female	United States	North Carolina	Caldwell	Grandfather Mt. State Park	Calloway Peak	36.1118	-81.8112	5915	1802.89	2020-10-06	spruce-fir litter	Caterino	Michael	Etzler	Frank	Haberski	Adam
Euconnus attritus		CUAC	CUAC000143209				female	United States	North Carolina	Caldwell	Grandfather Mt. State Park	Calloway Peak	36.1118	-81.8112	5915	1802.89	2020-10-06	spruce-fir litter	Caterino	Michael	Etzler	Frank	Haberski	Adam
Euconnus attritus		CUAC	CUAC000143198				female	United States	North Carolina	Caldwell	Grandfather Mt. State Park	Calloway Peak	36.1118	-81.8112	5915	1802.89	2020-10-06	spruce-fir litter	Caterino	Michael	Etzler	Frank	Haberski	Adam
Euconnus attritus		CUAC	CUAC000127761				female	United States	North Carolina	Caldwell	Grandfather Mt. State Park	Calloway Peak	36.1118	-81.8112	5915	1802.89	2021-05-17	spruce-fir litter	Caterino	Michael
Euconnus attritus		CUAC	CUAC000127766				female	United States	North Carolina	Caldwell	Grandfather Mt. State Park	Calloway Peak	36.1118	-81.8112	5915	1802.89	2021-05-17	spruce-fir litter	Caterino	Michael
Euconnus attritus		CUAC	CUAC000143139				male	United States	North Carolina	Caldwell	Grandfather Mt. State Park	Calloway Peak	36.1117	-81.8088	5775	1760.22	2020-10-06	spruce-fir litter	Caterino	Michael	Etzler	Frank	Haberski	Adam
Euconnus attritus		CUAC	CUAC000143163				male	United States	North Carolina	Caldwell	Grandfather Mt. State Park	Calloway Peak	36.1117	-81.8088	5775	1760.22	2020-10-06	spruce-fir litter	Caterino	Michael	Etzler	Frank	Haberski	Adam
Euconnus attritus		CUAC	CUAC000127786				male	United States	North Carolina	Caldwell	Grandfather Mt. State Park	Calloway Peak	36.1116	-81.8117	5893	1796.19	2021-05-17	spruce-fir litter	Caterino	Michael
Euconnus attritus		CUAC	CUAC000127802				male	United States	North Carolina	Caldwell	Grandfather Mt. State Park	Calloway Peak	36.1115	-81.811	5905	1799.84	2021-05-17	spruce-fir litter	Caterino	Michael
Euconnus attritus		CUAC	CUAC000127811				male	United States	North Carolina	Caldwell	Grandfather Mt. State Park	Calloway Peak	36.1115	-81.811	5905	1799.84	2021-05-17	spruce-fir litter	Caterino	Michael
Euconnus attritus		CUAC	CUAC000127845				male	United States	North Carolina	Caldwell	Grandfather Mt. State Park	Calloway Peak	36.1115	-81.811	5905	1799.84	2021-05-17	spruce-fir litter	Caterino	Michael
Euconnus attritus		CUAC	CUAC000127829				male	United States	North Carolina	Caldwell	Grandfather Mt. State Park	Calloway Peak	36.1115	-81.811	5905	1799.84	2021-05-17	spruce-fir litter	Caterino	Michael
Euconnus attritus		CUAC	CUAC000127840				male	United States	North Carolina	Caldwell	Grandfather Mt. State Park	Calloway Peak	36.1115	-81.811	5905	1799.84	2021-05-17	spruce-fir litter	Caterino	Michael
Euconnus attritus		CUAC	CUAC000127796				male	United States	North Carolina	Caldwell	Grandfather Mt. State Park	Calloway Peak	36.1115	-81.811	5905	1799.84	2021-05-17	spruce-fir litter	Caterino	Michael
Euconnus attritus		CUAC	CUAC000127819				male	United States	North Carolina	Caldwell	Grandfather Mt. State Park	Calloway Peak	36.1115	-81.811	5905	1799.84	2021-05-17	spruce-fir litter	Caterino	Michael
Euconnus attritus		CUAC	CUAC000127791				male	United States	North Carolina	Caldwell	Grandfather Mt. State Park	Calloway Peak	36.1115	-81.811	5905	1799.84	2021-05-17	spruce-fir litter	Caterino	Michael
Euconnus attritus		CUAC	CUAC000112901	GrM.B.305	5956	OP779419	male	United States	North Carolina	Caldwell	Grandfather Mt. State Park	Calloway Peak	36.1118	-81.8112	5915	1802.89	2020-10-06	spruce-fir litter	Caterino	Michael	Etzler	Frank	Haberski	Adam
Euconnus attritus		CUAC	CUAC000135032	GrM.A.008	6339	OP779418	female	United States	North Carolina	Caldwell	Grandfather Mt. State Park	Calloway Peak	36.1118	-81.8112	5915	1802.89	2021-05-17	spruce-fir litter	Caterino	Michael
Euconnus attritus		CUAC	CUAC000143120				male	United States	North Carolina	Caldwell	Grandfather Mt. State Park	Calloway Peak	36.1118	-81.8112	5915	1802.89	2020-10-06	spruce-fir litter	Caterino	Michael	Etzler	Frank	Haberski	Adam
Euconnus attritus		CUAC	CUAC000160266		11746	OP779415	male	United States	North Carolina	Madison	Pisgah National Forest	Camp Creek Bald	36.022	-82.7167	4741	1445.06	2022-03-01	sifted litter	Caterino	Michael	Recuero	Ernesto	Wooden	Patricia
Euconnus attritus		CUAC	CUAC000157582	WR.B.505	9472	OP779425	male	United States	North Carolina	Yancey	Pisgah National Forest	Woody Ridge Tr.	35.844	-82.2347	5086	1550.21	2021-10-19		Caterino	Michael	Recuero	Ernesto	Haberski	Adam
Euconnus attritus		CUAC	CUAC000133266				female	United States	North Carolina	Yancey	Pisgah National Forest	Woody Ridge Tr.	35.8446	-82.2386	5387	1641.96	2020-06-15	sifted litter	Caterino	Michael	Etzler	Frank
Euconnus attritus		CUAC	CUAC000133267				female	United States	North Carolina	Yancey	Pisgah National Forest	Woody Ridge Tr.	35.8446	-82.2386	5387	1641.96	2020-06-15	sifted litter	Caterino	Michael	Etzler	Frank
Euconnus attritus		CUAC	CUAC000133273				female	United States	North Carolina	Yancey	Pisgah National Forest	Woody Ridge Tr.	35.8446	-82.2386	5387	1641.96	2020-06-15	sifted litter	Caterino	Michael	Etzler	Frank
Euconnus attritus		CUAC	CUAC000133269				female	United States	North Carolina	Yancey	Pisgah National Forest	Woody Ridge Tr.	35.8446	-82.2386	5387	1641.96	2020-06-15	sifted litter	Caterino	Michael	Etzler	Frank
Euconnus attritus		CUAC	CUAC000133270				female	United States	North Carolina	Yancey	Pisgah National Forest	Woody Ridge Tr.	35.8446	-82.2386	5387	1641.96	2020-06-15	sifted litter	Caterino	Michael	Etzler	Frank
Euconnus attritus		CUAC	CUAC000137601	WR.A.008	5490	OP779424	male	United States	North Carolina	Yancey	Pisgah National Forest	Woody Ridge Tr.	35.8446	-82.2386	5387	1641.96	2020-06-15	sifted litter	Caterino	Michael	Etzler	Frank
Euconnus attritus		CUAC	CUAC000133272				male	United States	North Carolina	Yancey	Pisgah National Forest	Woody Ridge Tr.	35.8446	-82.2386	5387	1641.96	2020-06-15	sifted litter	Caterino	Michael	Etzler	Frank
Euconnus attritus		CUAC	CUAC000133274				male	United States	North Carolina	Yancey	Pisgah National Forest	Woody Ridge Tr.	35.8446	-82.2386	5387	1641.96	2020-06-15	sifted litter	Caterino	Michael	Etzler	Frank
Euconnus attritus		CUAC	CUAC000157520	CK.B.371	9226	OP779414	male	United States	North Carolina	Yancey	Pisgah National Forest	Celo Knob	35.8524	-82.2485	6300	1920.24	2021-10-19		Caterino	Michael	Recuero	Ernesto	Haberski	Adam
Euconnus attritus		CUAC	CUAC000166306				female	United States	North Carolina	Avery		Grandfather Mt., under bridge	36.0951	-81.8325	5240	1597.15	2022-04-21	sifted litter	Recuero	Ernesto
Euconnus attritus		CUAC	CUAC000166303				female	United States	North Carolina	Avery		Grandfather Mt., under bridge	36.0951	-81.8325	5240	1597.15	2022-04-21	sifted litter	Recuero	Ernesto
Euconnus attritus		CUAC	CUAC000166281				female	United States	North Carolina	Avery		Grandfather Tr.	36.0978	-81.8293	5370	1636.78	2022-04-21	sifted litter	Recuero	Ernesto
Euconnus attritus		CUAC	CUAC000166264				female	United States	North Carolina	Avery		Grandfather Tr.	36.0978	-81.8293	5370	1636.78	2022-04-21	sifted litter	Recuero	Ernesto
Euconnus attritus		CUAC	CUAC000166308		11790	OP779417	male	United States	North Carolina	Avery		Grandfather Mt., under bridge	36.0951	-81.8325	5240	1597.15	2022-04-21	sifted litter	Recuero	Ernesto
Euconnus attritus		CUAC	CUAC000166260		11789	OP779416	Male	United States	North Carolina	Avery		Grandfather Tr.	36.0978	-81.8293	5370	1636.78	2022-04-21	sifted litter	Recuero	Ernesto
Euconnus attritus		CUAC	CUAC000166267				male	United States	North Carolina	Avery		Grandfather Tr.	36.0978	-81.8293	5370	1636.78	2022-04-21	sifted litter	Recuero	Ernesto
Euconnus attritus		CUAC	CUAC000166293				male	United States	North Carolina	Avery		Grandfather Tr.	36.0978	-81.8293	5370	1636.78	2022-04-21	sifted litter	Recuero	Ernesto
Euconnus attritus		CUAC	CUAC000166278				male	United States	North Carolina	Avery		Grandfather Tr.	36.0978	-81.8293	5370	1636.78	2022-04-21	sifted litter	Recuero	Ernesto
Euconnus attritus		CUAC	CUAC000142300				male	United States	Tennessee	Unicoi	Cherokee National Forest	Big Bald	35.9938	-82.4873	5237	1596.24	2020-08-05	litter near bog	Caterino	Michael	Haberski	Adam	Wooden	Patricia
Euconnus attritus		CUAC	CUAC000142316				female	United States	Tennessee	Unicoi	Cherokee National Forest	Big Bald	35.9938	-82.4873	5237	1596.24	2020-08-05	litter near bog	Caterino	Michael	Haberski	Adam	Wooden	Patricia
Euconnus attritus		CUAC	CUAC000142252				male	United States	Tennessee	Unicoi	Cherokee National Forest	Big Bald	35.9947	-82.4896	5346	1629.46	2020-08-05	mixed litter	Caterino	Michael	Haberski	Adam	Wooden	Patricia
Euconnus attritus		CUAC	CUAC000112792	BgBld.B.348	5841	OP779413	male	United States	Tennessee	Unicoi	Cherokee National Forest	Big Bald	35.9945	-82.4893	5326	1623.36	2020-08-05	ravine litter	Caterino	Michael	Haberski	Adam	Wooden	Patricia
Euconnus attritus		CUAC	CUAC000142212				male	United States	Tennessee	Unicoi	Cherokee National Forest	Big Bald	35.9945	-82.4893	5326	1623.36	2020-08-05	ravine litter	Caterino	Michael	Haberski	Adam	Wooden	Patricia
Euconnus attritus		CUAC	CUAC000142210				male	United States	Tennessee	Unicoi	Cherokee National Forest	Big Bald	35.9945	-82.4893	5326	1623.36	2020-08-05	ravine litter	Caterino	Michael	Haberski	Adam	Wooden	Patricia
Euconnus cataloochee	HOLOTYPE	FMNH	CUAC000135173	Bcat.B.315	6485	OP779428	male	United States	North Carolina	Haywood	Great Smoky Mountains National Park	Big Cataloochee Mt.	35.6721	-83.176	6150	1874.52	2020-11-05	sifted litter- spruce fir	Caterino	Michael	Etzler	Frank
Euconnus cataloochee	paratype	CUAC	CUAC000133087				female	United States	North Carolina	Haywood	Great Smoky Mountains National Park	Big Cataloochee Mt.	35.6722	-83.1758	6155	1876.04	2020-07-14		Caterino	Michael	Etzler	Frank	Anthony	Deczynski	Harden	Curt
Euconnus cataloochee	paratype	CUAC	CUAC000139083				female	United States	North Carolina	Haywood	Great Smoky Mountains National Park	Big Cataloochee Mt.	35.6722	-83.1758	6155	1876.04	2020-07-14		Caterino	Michael	Etzler	Frank	Anthony	Deczynski	Harden	Curt
Euconnus cataloochee	paratype	CUAC	CUAC000139082				female	United States	North Carolina	Haywood	Great Smoky Mountains National Park	Big Cataloochee Mt.	35.6722	-83.1758	6155	1876.04	2020-07-14		Caterino	Michael	Etzler	Frank	Anthony	Deczynski	Harden	Curt
Euconnus cataloochee	paratype	CUAC	CUAC000134829				female	United States	North Carolina	Haywood	Great Smoky Mountains National Park	Big Cataloochee Mt.	35.6722	-83.1758	6155	1876.04	2020-07-14		Caterino	Michael	Etzler	Frank	Anthony	Deczynski	Harden	Curt
Euconnus cataloochee	paratype	CUAC	CUAC000134832				female	United States	North Carolina	Haywood	Great Smoky Mountains National Park	Big Cataloochee Mt.	35.6722	-83.1758	6155	1876.04	2020-07-14		Caterino	Michael	Etzler	Frank	Anthony	Deczynski	Harden	Curt
Euconnus cataloochee	paratype	FMNH	CUAC000134808				female	United States	North Carolina	Haywood	Great Smoky Mountains National Park	Big Cataloochee Mt.	35.6722	-83.1758	6155	1876.04	2020-07-14		Caterino	Michael	Etzler	Frank	Anthony	Deczynski	Harden	Curt
Euconnus cataloochee	paratype	CUAC	CUAC000139076				female	United States	North Carolina	Haywood	Great Smoky Mountains National Park	Big Cataloochee Mt.	35.6722	-83.1758	6155	1876.04	2020-07-14		Caterino	Michael	Etzler	Frank	Anthony	Deczynski	Harden	Curt
Euconnus cataloochee	paratype	CUAC	CUAC000139349				male	United States	North Carolina	Haywood	Great Smoky Mountains National Park	Big Cataloochee Mt.	35.6721	-83.176	6150	1874.52	2020-11-05	sifted litter- spruce fir	Caterino	Michael	Etzler	Frank
Euconnus cataloochee	paratype	CUAC	CUAC000139357				male	United States	North Carolina	Haywood	Great Smoky Mountains National Park	Big Cataloochee Mt.	35.6721	-83.176	6150	1874.52	2020-11-05	sifted litter- spruce fir	Caterino	Michael	Etzler	Frank
Euconnus cataloochee	paratype	CUAC	CUAC000139352				male	United States	North Carolina	Haywood	Great Smoky Mountains National Park	Big Cataloochee Mt.	35.6721	-83.176	6150	1874.52	2020-11-05	sifted litter- spruce fir	Caterino	Michael	Etzler	Frank
Euconnus cataloochee	paratype	CUAC	CUAC000137729	Bcat.A.062	5633	OP779427	male	United States	North Carolina	Haywood	Great Smoky Mountains National Park	Big Cataloochee Mt.	35.6722	-83.1758	6155	1876.04	2020-07-14		Caterino	Michael	Etzler	Frank	Anthony	Deczynski	Harden	Curt
Euconnus cataloochee	paratype	CUAC	CUAC000134841				male	United States	North Carolina	Haywood	Great Smoky Mountains National Park	Big Cataloochee Mt.	35.6722	-83.1758	6155	1876.04	2020-07-14		Caterino	Michael	Etzler	Frank	Anthony	Deczynski	Harden	Curt
Euconnus cataloochee	paratype	CUAC	CUAC000139084				male	United States	North Carolina	Haywood	Great Smoky Mountains National Park	Big Cataloochee Mt.	35.6722	-83.1758	6155	1876.04	2020-07-14		Caterino	Michael	Etzler	Frank	Anthony	Deczynski	Harden	Curt
Euconnus cataloochee	paratype	CNCI	CUAC000134836				male	United States	North Carolina	Haywood	Great Smoky Mountains National Park	Big Cataloochee Mt.	35.6722	-83.1758	6155	1876.04	2020-07-14		Caterino	Michael	Etzler	Frank	Anthony	Deczynski	Harden	Curt
Euconnus cataloochee	paratype	CUAC	CUAC000134804				female	United States	North Carolina	Haywood	Great Smoky Mountains National Park	Mt. Sterling Ridge Tr. @ Lost Bottom Creek	35.6675	-83.1805	5586	1702.61	2020-07-14	sifted litter	Caterino	Michael	Etzler	Frank
Euconnus cataloochee	paratype	CUAC	CUAC000134791				female	United States	North Carolina	Haywood	Great Smoky Mountains National Park	Mt. Sterling Ridge Tr. @ Lost Bottom Creek	35.6675	-83.1805	5586	1702.61	2020-07-14	sifted litter	Caterino	Michael	Etzler	Frank
Euconnus cataloochee	paratype	CUAC	CUAC000134790				female	United States	North Carolina	Haywood	Great Smoky Mountains National Park	Mt. Sterling Ridge Tr. @ Lost Bottom Creek	35.6675	-83.1805	5586	1702.61	2020-07-14	sifted litter	Caterino	Michael	Etzler	Frank
Euconnus cataloochee	paratype	CUAC	CUAC000134798				male	United States	North Carolina	Haywood	Great Smoky Mountains National Park	Mt. Sterling Ridge Tr. @ Lost Bottom Creek	35.6675	-83.1805	5586	1702.61	2020-07-14	sifted litter	Caterino	Michael	Etzler	Frank
Euconnus cataloochee	paratype	CUAC	CUAC000134803				male	United States	North Carolina	Haywood	Great Smoky Mountains National Park	Mt. Sterling Ridge Tr. @ Lost Bottom Creek	35.6675	-83.1805	5586	1702.61	2020-07-14	sifted litter	Caterino	Michael	Etzler	Frank
Euconnus cataloochee	paratype	CUAC	CUAC000134731				female	United States	North Carolina	Haywood	Great Smoky Mountains National Park	Big Cataloochee Mt.	35.6686	-83.1749	5725	1744.98	2020-07-14	sifted litter	Caterino	Michael	Etzler	Frank
Euconnus cataloochee	paratype	CUAC	CUAC000137680	Bcat.A.008	5579	OP779426	male	United States	North Carolina	Haywood	Great Smoky Mountains National Park	Big Cataloochee Mt.	35.6686	-83.1749	5725	1744.98	2020-07-14	sifted litter	Caterino	Michael	Etzler	Frank
Euconnus cataloochee	paratype	CUAC	CUAC000134776				male	United States	North Carolina	Haywood	Great Smoky Mountains National Park	Big Cataloochee Mt.	35.6724	-83.1761	6130	1868.42	2020-07-14	sifted litter	Caterino	Michael	Etzler	Frank
Euconnus cataloochee	paratype	CUAC	CUAC000139685				female	United States	North Carolina	Haywood	Great Smoky Mountains National Park	Balsam Mt. Trail	35.6453	-83.2025	5086	1550.21	2020-11-05	sifted litter - hemlock/spruce	Caterino	Michael	Etzler	Frank
Euconnus cataloochee	paratype	CUAC	CUAC000139679				female	United States	North Carolina	Haywood	Great Smoky Mountains National Park	Balsam Mt. Trail	35.6453	-83.2025	5086	1550.21	2020-11-05	sifted litter - hemlock/spruce	Caterino	Michael	Etzler	Frank
Euconnus cataloochee	paratype	CUAC	CUAC000139688				female	United States	North Carolina	Haywood	Great Smoky Mountains National Park	Balsam Mt. Trail	35.6453	-83.2025	5086	1550.21	2020-11-05	sifted litter - hemlock/spruce	Caterino	Michael	Etzler	Frank
Euconnus cataloochee	paratype	CUAC	CUAC000139690				female	United States	North Carolina	Haywood	Great Smoky Mountains National Park	Balsam Mt. Trail	35.6453	-83.2025	5086	1550.21	2020-11-05	sifted litter - hemlock/spruce	Caterino	Michael	Etzler	Frank
Euconnus cataloochee	paratype	CUAC	CUAC000139699				female	United States	North Carolina	Haywood	Great Smoky Mountains National Park	Balsam Mt. Trail	35.6453	-83.2025	5086	1550.21	2020-11-05	sifted litter - hemlock/spruce	Caterino	Michael	Etzler	Frank
Euconnus cataloochee	paratype	CUAC	CUAC000135196	BMT.B.303	6506	OP779429	male	United States	North Carolina	Haywood	Great Smoky Mountains National Park	Balsam Mt. Trail	35.6453	-83.2025	5086	1550.21	2020-11-05	sifted litter - hemlock/spruce	Caterino	Michael	Etzler	Frank
Euconnus cataloochee	paratype	CUAC	CUAC000139707				male	United States	North Carolina	Haywood	Great Smoky Mountains National Park	Balsam Mt. Trail	35.6453	-83.2025	5086	1550.21	2020-11-05	sifted litter - hemlock/spruce	Caterino	Michael	Etzler	Frank
Euconnus cataloochee	paratype	CUAC	CUAC000139680				male	United States	North Carolina	Haywood	Great Smoky Mountains National Park	Balsam Mt. Trail	35.6453	-83.2025	5086	1550.21	2020-11-05	sifted litter - hemlock/spruce	Caterino	Michael	Etzler	Frank
Euconnus cataloochee	paratype	UNHC	CUAC000139686				male	United States	North Carolina	Haywood	Great Smoky Mountains National Park	Balsam Mt. Trail	35.6453	-83.2025	5086	1550.21	2020-11-05	sifted litter - hemlock/spruce	Caterino	Michael	Etzler	Frank
Euconnus cataloochee	paratype	CUAC	CUAC000139684				male	United States	North Carolina	Haywood	Great Smoky Mountains National Park	Balsam Mt. Trail	35.6453	-83.2025	5086	1550.21	2020-11-05	sifted litter - hemlock/spruce	Caterino	Michael	Etzler	Frank
Euconnus cultellus	HOLOTYPE	FMNH	CUAC000146083		12039	OP779438	male	United States	Georgia	Rabun	Chattahoochee NF	Rabun Bald	34.9658	-83.2997	4663	1421.28	2021-05-11	sifted litter	Caterino	Michael	Haberski	Adam
Euconnus cultellus	paratype	CNCI	CUAC000146107				male	United States	Georgia	Rabun	Chattahoochee NF	Rabun Bald	34.9658	-83.2997	4663	1421.28	2021-05-11	sifted litter	Caterino	Michael	Haberski	Adam
Euconnus cultellus	paratype	CUAC	CUAC000146118				male	United States	Georgia	Rabun	Chattahoochee NF	Rabun Bald	34.9658	-83.2997	4663	1421.28	2021-05-11	sifted litter	Caterino	Michael	Haberski	Adam
Euconnus cultellus	paratype	CUAC	CUAC000146120				male	United States	Georgia	Rabun	Chattahoochee NF	Rabun Bald	34.9658	-83.2997	4663	1421.28	2021-05-11	sifted litter	Caterino	Michael	Haberski	Adam
Euconnus cultellus	paratype	CUAC	CUAC000146005				female	United States	Georgia	Rabun	Chattahoochee NF	Rabun Bald	34.9658	-83.2997	4663	1421.28	2021-05-11	sifted litter	Caterino	Michael	Haberski	Adam
Euconnus cultellus	paratype	CUAC	CUAC000146048				female	United States	Georgia	Rabun	Chattahoochee NF	Rabun Bald	34.9658	-83.2997	4663	1421.28	2021-05-11	sifted litter	Caterino	Michael	Haberski	Adam
Euconnus cultellus	paratype	CUAC	CUAC000146071				female	United States	Georgia	Rabun	Chattahoochee NF	Rabun Bald	34.9658	-83.2997	4663	1421.28	2021-05-11	sifted litter	Caterino	Michael	Haberski	Adam
Euconnus cultellus	paratype	CUAC	CUAC000146018				female	United States	Georgia	Rabun	Chattahoochee NF	Rabun Bald	34.9658	-83.2997	4663	1421.28	2021-05-11	sifted litter	Caterino	Michael	Haberski	Adam
Euconnus cultellus	paratype	CUAC	CUAC000146093				female	United States	Georgia	Rabun	Chattahoochee NF	Rabun Bald	34.9658	-83.2997	4663	1421.28	2021-05-11	sifted litter	Caterino	Michael	Haberski	Adam
Euconnus cultellus		CUAC	CUAC000020004		12038	OP779430	male	United States	Georgia	Clay	Chattahoochee National Forest	Brasstown Bald summit trail	34.8729	-83.8118	4590	1399.03	2015-09-19	coarse woody debris class 5	Ferro	Michael
Euconnus cultellus		CUAC	CUAC000020008				male	United States	Georgia	Clay	Chattahoochee National Forest	Brasstown Bald summit trail	34.8729	-83.8118	4590	1399.03	2015-09-19	coarse woody debris class 5	Ferro	Michael
Euconnus cultellus		CUAC	CUAC000020007				male	United States	Georgia	Clay	Chattahoochee National Forest	Brasstown Bald summit trail	34.8729	-83.8118	4590	1399.03	2015-09-19	coarse woody debris class 5	Ferro	Michael
Euconnus cultellus		CUAC	CUAC000011636		12034	OP779435	male	United States	North Carolina	Cherokee	Nantahala National Forest	Hickory Branch trail	35.2165	-83.7047	3923	1195.73	2015-07-26	Sifting litter, hickory hardwood	Myers	Shelley
Euconnus cultellus		CUAC	CUAC000011588				female	United States	North Carolina	Cherokee	Nantahala National Forest	London Bald Trail	35.2231	-83.7011	4108	1252.12	2015-07-26	Sifting litter, hickory hardwood, against logs under rhonendron	Myers	Shelley
Euconnus cultellus		CUAC	CUAC000011595				female	United States	North Carolina	Cherokee	Nantahala National Forest	London Bald Trail	35.2231	-83.7011	4108	1252.12	2015-07-26	Sifting litter, hickory hardwood, against logs under rhonendron	Myers	Shelley
Euconnus cultellus		CUAC	CUAC000166075		11784	OP779439	male	United States	North Carolina	Graham	Nantahala National Forest	Teyahalee Bald	35.2571	-83.7944	4591	1399.34	2022-04-12	sifted deciduous litter	Caterino	Michael	Recuero	Ernesto	Wooden	Patricia	Haberski	Adam
Euconnus cultellus		CUAC	CUAC000134625				male	United States	North Carolina	Macon	Nantahala National Forest	Cowee Bald	35.3287	-83.3366	4942	1506.32	2019-07-09	sifted mixed litter-oaky forest floor litter	Caterino	Michael	Ferro	Michael
Euconnus cultellus		CUAC	CUAC000134634				male	United States	North Carolina	Macon	Nantahala National Forest	Cowee Bald	35.3287	-83.3366	4942	1506.32	2019-07-09	sifted mixed litter-oaky forest floor litter	Caterino	Michael	Ferro	Michael
Euconnus cultellus		CUAC	CUAC000106294		12040	OP779436	male	United States	North Carolina	Macon	Nantahala National Forest	E. Highlands, Hwy 64	35.0652	-83.1974	3880	1182.62	2020-03-01	sifted Rhododendron litter	Ferro	Michael
Euconnus cultellus		CUAC	CUAC000106296				female	United States	North Carolina	Macon	Nantahala National Forest	E. Highlands, Hwy 64	35.0652	-83.1974	3880	1182.62	2020-03-01	sifted Rhododendron litter	Ferro	Michael
Euconnus cultellus		CUAC	CUAC000135309	CrB.B.321	6635	OP779434	male	United States	North Carolina	Macon	Nantahala National Forest	Copper Ridge Bald	35.2348	-83.5596	5032	1533.75	2020-09-15		Etzler	Frank	Haberski	Adam	Wooden	Patricia
Euconnus cultellus		CUAC	CUAC000109165		11806	OP779437	male	United States	North Carolina	Swain	Nantahala National Forest	Miller Cove app trail	35.3377	-83.6011	2323	708.05	2015-07-20	Sifting litter, oak, gully	Myers	Shelley
Euconnus cultellus		CUAC	CUAC000109040				male	United States	North Carolina	Swain	Nantahala National Forest	Miller Cove app trail	35.3377	-83.6011	2323	708.05	2015-07-20	Sifting litter, oak, gully	Myers	Shelley
Euconnus cultellus		CUAC	CUAC000109060		SEM		male	United States	North Carolina	Swain	Nantahala National Forest	Miller Cove app trail	35.3377	-83.6011	2323	708.05	2015-07-20	Sifting litter, oak, gully	Myers	Shelley
Euconnus cultellus		CUAC	CUAC000109100				female	United States	North Carolina	Swain	Nantahala National Forest	Miller Cove app trail	35.3377	-83.6011	2323	708.05	2015-07-20	Sifting litter, oak, gully	Myers	Shelley
Euconnus cultellus		CUAC	CUAC000109101				male	United States	North Carolina	Swain	Nantahala National Forest	Miller Cove app trail	35.3377	-83.6011	2323	708.05	2015-07-20	Sifting litter, oak, gully	Myers	Shelley
Euconnus cultellus		CUAC	CUAC000109067				female	United States	North Carolina	Swain	Nantahala National Forest	Miller Cove app trail	35.3377	-83.6011	2323	708.05	2015-07-20	Sifting litter, oak, gully	Myers	Shelley
Euconnus cultellus		CUAC	CUAC000109066				male	United States	North Carolina	Swain	Nantahala National Forest	Miller Cove app trail	35.3377	-83.6011	2323	708.05	2015-07-20	Sifting litter, oak, gully	Myers	Shelley
Euconnus cultellus		CUAC	CUAC000109047				male	United States	North Carolina	Swain	Nantahala National Forest	Miller Cove app trail	35.3377	-83.6011	2323	708.05	2015-07-20	Sifting litter, oak, gully	Myers	Shelley
Euconnus cultellus		CUAC	CUAC000171962		11702	OP779431	male	United States	South Carolina	Oconee	Buzzards Roost Heritage Preserve		34.7611	-83.1428	1250	381	2015-01-16	under rocks & bark	Caterino	Michael	Myers	Shelley	Caterino	Katie	Langton	Stephen
Euconnus cultellus		CUAC	CUAC000110358		11807	OP779433	male	United States	South Carolina	Oconee	Chau-Ram County Park		34.6819	-83.1459	850	259.08	2015-10-15		Caterino	Michael	Caterino	Katie
Euconnus cultellus		CUAC	CUAC000110369				female	United States	South Carolina	Oconee	Chau-Ram County Park		34.6819	-83.1459	850	259.08	2015-10-15		Caterino	Michael	Caterino	Katie
Euconnus cultellus		CUAC	CUAC000107623		12042	OP779441	male	United States	South Carolina	Oconee	Sumter National Forest	Yellow Branch Falls	34.8067	-83.1283	1560	475.488	2017-10-12	sifted litter	Caterino	Michael
Euconnus cultellus		CUAC	CUAC000107610				female	United States	South Carolina	Oconee	Sumter National Forest	Yellow Branch Falls	34.8067	-83.1283	1560	475.488	2017-10-12	sifted litter	Caterino	Michael
Euconnus cultellus		CUAC	CUAC000107617				female	United States	South Carolina	Oconee	Sumter National Forest	Yellow Branch Falls	34.8067	-83.1283	1560	475.488	2017-10-12	sifted litter	Caterino	Michael
Euconnus cultellus		CUAC	CUAC000171975		11715	OP779432	male	United States	South Carolina	Oconee	Sumter National Forest	Chattooga river	34.9193	-83.169	1580	481.584	2015-04-02	Sifting litter, Mixed forest animal borrow against tree	Myers	Shelley	Caterino	Michael
Euconnus cultellus		CUAC	CUAC000112873	TsqB.B.327	5925	OP779440		United States	North Carolina	Clay	Nantahala National Forest	Tusquitee Bald	35.1418	-83.7177	5015	1528.57	2020-09-01	sifted riparian litter	Caterino	Michael	Haberski	Adam	Wooden	Patricia	Etzler	Frank
Euconnus cultellus		UNHC					male	United States	Georgia	Rabun		Satolah	34.9903	-83.1931	2445	745.236	1983-05-29	sifted rhododendron & mixed leaf litter	Chandler	Donald
Euconnus draco	HOLOTYPE	FMNH	CUAC000135352	HKnb.B.329	6877	OP779444	male	United States	North Carolina	Graham	Nantahala National Forest	Huckleberry Knob	35.3216	-83.9929	5522	1683.11	2020-05-04		Caterino	Michael	Etzler	Frank
Euconnus draco	Paratype	CUAC	CUAC000139530				male	United States	North Carolina	Graham	Nantahala National Forest	Huckleberry Knob	35.3216	-83.9929	5522	1683.11	2020-10-13	sifted conifer litter	Caterino	Michael	Etzler	Frank	Wooden	Patricia
Euconnus draco	Paratype	CUAC	CUAC000139559				male	United States	North Carolina	Graham	Nantahala National Forest	Huckleberry Knob	35.3216	-83.9929	5522	1683.11	2020-10-13	sifted conifer litter	Caterino	Michael	Etzler	Frank	Wooden	Patricia
Euconnus draco	Paratype	CUAC	CUAC000139534				male	United States	North Carolina	Graham	Nantahala National Forest	Huckleberry Knob	35.3216	-83.9929	5522	1683.11	2020-10-13	sifted conifer litter	Caterino	Michael	Etzler	Frank	Wooden	Patricia
Euconnus draco	Paratype	CUAC	CUAC000003924	HKnb.A.048	4308	OP779443	female	United States	North Carolina	Graham	Nantahala National Forest	Huckleberry Knob	35.321	-83.9934	5491	1673.66	2020-05-04	sifted deciduous litter	Caterino	Michael	Etzler	Frank
Euconnus draco	Paratype	CUAC	CUAC000109867				male	United States	North Carolina	Graham	Nantahala National Forest	Cherohala Skyway - Wright Ck.	35.3171	-83.9833	4702	1433.17	2020-05-04	sifted deciduous litter	Caterino	Michael	Etzler	Frank
Euconnus draco	Paratype	FMNH	CUAC000109853				female	United States	North Carolina	Graham	Nantahala National Forest	Cherohala Skyway - Wright Ck.	35.3171	-83.9833	4702	1433.17	2020-05-04	sifted deciduous litter	Caterino	Michael	Etzler	Frank
Euconnus falcatus	HOLOTYPE	FMNH	CUAC000156725	CD.B.307	7899	OP779452	male	United States	North Carolina	Swain	Great Smoky Mountains National Park	Clingmans Dome	35.5566	-83.4966	6272	1911.71	2021-09-14	sifted litter	Caterino	Michael	Recuero	Ernesto
Euconnus falcatus	Paratype	CUAC	CUAC000079152	CD.A.021	2834	OP779451	male	United States	North Carolina	Swain	Great Smoky Mountains National Park	Clingmans Dome, west slope	35.5613	-83.5006	6364	1939.75	2018-06-04
Euconnus falcatus	Paratype	CUAC	CUAC000133826				female	United States	North Carolina	Swain	Great Smoky Mountains National Park	Off Hwy 441	35.5824	-83.3979	4610	1405.13	2020-03-12	sifted litter	Caterino	Michael	Etzler	Frank
Euconnus falcatus	Paratype	CUAC	CUAC000133830				male	United States	North Carolina	Swain	Great Smoky Mountains National Park	Off Hwy 441	35.5824	-83.3979	4610	1405.13	2020-03-12	sifted litter	Caterino	Michael	Etzler	Frank
Euconnus falcatus	Paratype	CUAC	CUAC000133829				male	United States	North Carolina	Swain	Great Smoky Mountains National Park	Off Hwy 441	35.5824	-83.3979	4610	1405.13	2020-03-12	sifted litter	Caterino	Michael	Etzler	Frank
Euconnus falcatus	Paratype	CUAC	CUAC000133825				male	United States	North Carolina	Swain	Great Smoky Mountains National Park	Off Hwy 441	35.5824	-83.3979	4610	1405.13	2020-03-12	sifted litter	Caterino	Michael	Etzler	Frank
Euconnus falcatus	Paratype	CUAC	CUAC000110837	Hwy.A.006	4193	OP779454	female	United States	Tennessee	Sevier	Great Smoky Mountains National Park	Off Hwy 441	35.6237	-83.4163	4575	1394.46	2020-03-12		Caterino	Michael	Etzler	Frank
Euconnus falcatus	Paratype	CUAC	CUAC000143540				female	United States	Tennessee	Sevier	Great Smoky Mountains National Park	Appalachian Trail nr. Newfound Gap	35.616	-83.4149	5456	1662.99	2018-06-05	sifted litter	Caterino	Michael
Euconnus falcatus	Paratype	CUAC	CUAC000143546				male	United States	Tennessee	Sevier	Great Smoky Mountains National Park	Appalachian Trail nr. Newfound Gap	35.616	-83.4149	5456	1662.99	2018-06-05	sifted litter	Caterino	Michael
Euconnus falcatus	Paratype	CUAC	CUAC000143591				male	United States	Tennessee	Sevier	Great Smoky Mountains National Park	Appalachian Trail nr. Newfound Gap	35.616	-83.4149	5456	1662.99	2018-06-05	sifted litter	Caterino	Michael
Euconnus falcatus	Paratype	CUAC	CUAC000143534				male	United States	Tennessee	Sevier	Great Smoky Mountains National Park	Appalachian Trail nr. Newfound Gap	35.616	-83.4149	5456	1662.99	2018-06-05	sifted litter	Caterino	Michael
Euconnus falcatus	Paratype	CUAC	CUAC000143590				male	United States	Tennessee	Sevier	Great Smoky Mountains National Park	Appalachian Trail nr. Newfound Gap	35.616	-83.4149	5456	1662.99	2018-06-05	sifted litter	Caterino	Michael
Euconnus falcatus	Paratype	CUAC	CUAC000143564				male	United States	Tennessee	Sevier	Great Smoky Mountains National Park	Appalachian Trail nr. Newfound Gap	35.616	-83.4149	5456	1662.99	2018-06-05	sifted litter	Caterino	Michael
Euconnus falcatus	Paratype	CUAC	CUAC000143586				male	United States	Tennessee	Sevier	Great Smoky Mountains National Park	Appalachian Trail nr. Newfound Gap	35.616	-83.4149	5456	1662.99	2018-06-05	sifted litter	Caterino	Michael
Euconnus falcatus	Paratype	CUAC	CUAC000143570				male	United States	Tennessee	Sevier	Great Smoky Mountains National Park	Appalachian Trail nr. Newfound Gap	35.616	-83.4149	5456	1662.99	2018-06-05	sifted litter	Caterino	Michael
Euconnus falcatus	Paratype	CUAC	CUAC000145071				female	United States	Tennessee	Sevier	Great Smoky Mountains National Park	Mt. Kephart	35.6308	-83.3904	6190	1886.71	2018-06-05	sifted conifer litter	Caterino	Michael
Euconnus falcatus	Paratype	FMNH	CUAC000145081				female	United States	Tennessee	Sevier	Great Smoky Mountains National Park	Mt. Kephart	35.6308	-83.3904	6190	1886.71	2018-06-05	sifted conifer litter	Caterino	Michael
Euconnus falcatus	Paratype	CUAC	CUAC000145055				male	United States	Tennessee	Sevier	Great Smoky Mountains National Park	Mt. Kephart	35.6308	-83.3904	6190	1886.71	2018-06-05	sifted conifer litter	Caterino	Michael
Euconnus falcatus	Paratype	CUAC	CUAC000145031				male	United States	Tennessee	Sevier	Great Smoky Mountains National Park	Mt. Kephart	35.6308	-83.3904	6190	1886.71	2018-06-05	sifted conifer litter	Caterino	Michael
Euconnus falcatus	Paratype	CUAC	CUAC000145092				male	United States	Tennessee	Sevier	Great Smoky Mountains National Park	Mt. Kephart	35.6308	-83.3904	6190	1886.71	2018-06-05	sifted conifer litter	Caterino	Michael
Euconnus falcatus	Paratype	CUAC	CUAC000145067				male	United States	Tennessee	Sevier	Great Smoky Mountains National Park	Mt. Kephart	35.6308	-83.3904	6190	1886.71	2018-06-05	sifted conifer litter	Caterino	Michael
Euconnus falcatus	Paratype	UNHC	CUAC000145037				male	United States	Tennessee	Sevier	Great Smoky Mountains National Park	Mt. Kephart	35.6308	-83.3904	6190	1886.71	2018-06-05	sifted conifer litter	Caterino	Michael
Euconnus falcatus	Paratype	CUAC	CUAC000145091				male	United States	Tennessee	Sevier	Great Smoky Mountains National Park	Mt. Kephart	35.6308	-83.3904	6190	1886.71	2018-06-05	sifted conifer litter	Caterino	Michael
Euconnus falcatus	Paratype	CUAC	CUAC000145099				male	United States	Tennessee	Sevier	Great Smoky Mountains National Park	Mt. Kephart	35.6308	-83.3904	6190	1886.71	2018-06-05	sifted conifer litter	Caterino	Michael
Euconnus falcatus	Paratype	CUAC	CUAC000145083				male	United States	Tennessee	Sevier	Great Smoky Mountains National Park	Mt. Kephart	35.6308	-83.3904	6190	1886.71	2018-06-05	sifted conifer litter	Caterino	Michael
Euconnus falcatus	Paratype	CUAC	CUAC000145039				male	United States	Tennessee	Sevier	Great Smoky Mountains National Park	Mt. Kephart	35.6308	-83.3904	6190	1886.71	2018-06-05	sifted conifer litter	Caterino	Michael
Euconnus falcatus	Paratype	CUAC	CUAC000079110	MK.A.009	2790	OP779458	male	United States	Tennessee	Sevier	Great Smoky Mountains National Park	Mt. Kephart	35.6311	-83.3895	6183	1884.58	2018-06-05	sifted litter	Caterino	Michael	Recuero	Ernesto
Euconnus falcatus	Paratype	CUAC	CUAC000156767	MK.B.482	7941	OP779459	male	United States	Tennessee	Sevier	Great Smoky Mountains National Park	Mt. Kephart	35.6311	-83.3893	6187	1885.8	2021-09-14	sifted litter	Caterino	Michael	Recuero	Ernesto
Euconnus falcatus	Paratype	CUAC	CUAC000133160				female	United States	Tennessee	Sevier	Great Smoky Mountains National Park	Alum Cave Bluff Trail	35.6425	-83.4427	5196	1583.74	2019-06-25		Caterino	Michael	Ferro	Michael
Euconnus falcatus	Paratype	CUAC	CUAC000133161				female	United States	Tennessee	Sevier	Great Smoky Mountains National Park	Alum Cave Bluff Trail	35.6425	-83.4427	5196	1583.74	2019-06-25		Caterino	Michael	Ferro	Michael
Euconnus falcatus	Paratype	CUAC	CUAC000133164				female	United States	Tennessee	Sevier	Great Smoky Mountains National Park	Alum Cave Bluff Trail	35.6425	-83.4427	5196	1583.74	2019-06-25		Caterino	Michael	Ferro	Michael
Euconnus falcatus	Paratype	CUAC	CUAC000133186				female	United States	Tennessee	Sevier	Great Smoky Mountains National Park	Alum Cave Bluff Trail	35.6425	-83.4427	5196	1583.74	2019-06-25		Caterino	Michael	Ferro	Michael
Euconnus falcatus	Paratype	CUAC	CUAC000133192				male	United States	Tennessee	Sevier	Great Smoky Mountains National Park	Alum Cave Bluff Trail	35.6425	-83.4427	5196	1583.74	2019-06-25		Caterino	Michael	Ferro	Michael
Euconnus falcatus	Paratype	CUAC	CUAC000133174				male	United States	Tennessee	Sevier	Great Smoky Mountains National Park	Alum Cave Bluff Trail	35.6425	-83.4427	5196	1583.74	2019-06-25		Caterino	Michael	Ferro	Michael
Euconnus falcatus	Paratype	CUAC	CUAC000133183				male	United States	Tennessee	Sevier	Great Smoky Mountains National Park	Alum Cave Bluff Trail	35.6425	-83.4427	5196	1583.74	2019-06-25		Caterino	Michael	Ferro	Michael
Euconnus falcatus	Paratype	CUAC	CUAC000133176				male	United States	Tennessee	Sevier	Great Smoky Mountains National Park	Alum Cave Bluff Trail	35.6425	-83.4427	5196	1583.74	2019-06-25		Caterino	Michael	Ferro	Michael
Euconnus falcatus	Paratype	CUAC	CUAC000079302	MLc.009	3483	OP779460	male	United States	Tennessee	Sevier	Great Smoky Mountains National Park	Mt. LeConte	35.6529	-83.4378	6467	1971.14	2019-06-25	sifted conifer litter	Caterino	Michael	Ferro	Michael
Euconnus falcatus	Paratype	CUAC	CUAC000159978	MLc.B.380	9528	OP779461	male	United States	Tennessee	Sevier	Great Smoky Mountains National Park	Mt. LeConte	35.6541	-83.4364	6588	2008.02	2021-09-28	sifting litter,	Caterino	Michael
Euconnus falcatus	Paratype	CUAC	CUAC000159979	MLc.B.381	9527	OP779462	female	United States	Tennessee	Sevier	Great Smoky Mountains National Park	Mt. LeConte	35.6541	-83.4364	6588	2008.02	2021-09-28	sifting litter,	Caterino	Michael
Euconnus falcatus	Paratype	CMNC					male	United States	North Carolina		Great Smoky Mountains National Park	Clingmans Dome					1986-04-02		Smetana	Ales
Euconnus falcatus	Paratype	FMNH					male	United States	North Carolina		Great Smoky Mountains National Park	Newfound Gap					1969-10-24	spruce litter	Coyle	F.
Euconnus falcatus		CUAC	CUAC000079095	BBK.A.019	2774	OP779445	male	United States	North Carolina	Haywood	Pisgah National Forest	Black Balsam Knob	35.3258	-82.8777	6072	1850.75	2018-05-07		Caterino	Michael	Kucuk	Roy	Cushman	Laary
Euconnus falcatus		CUAC	CUAC000133150				male	United States	North Carolina	Haywood	Pisgah National Forest	Black Balsam Knob	35.3258	-82.8777	6072	1850.75	2018-05-07	sifted litter	Caterino	Michael	Kucuk	Roy	Cushman	Laary
Euconnus falcatus		CUAC	CUAC000135102	BBK.B.303	6411	OP779446	male	United States	North Carolina	Haywood	Pisgah National Forest	Black Balsam Knob	35.3289	-82.8745	6033	1838.86	2020-10-20	mossy rock under fir	Etzler	Frank	Wooden	Patricia
Euconnus falcatus		CUAC	CUAC000111154		11797	OP779457	male	United States	North Carolina	Haywood	Pisgah National Forest	Mountains to Sea Trail	35.3089	-82.9243	5540	1688.59	2020-09-08	sifted streamside litter	Caterino	Michael	Etzler	Frank
Euconnus falcatus		CUAC	CUAC000172235				female	United States	North Carolina	Haywood	Blue Ridge Parkway National Park	Mt. Pisgah	35.424	-82.7552	5420	1652.02	2022-09-13	sifted litter	Caterino	Michael	Wooden	Patricia
Euconnus falcatus		CUAC	CUAC000172234		12043	OP779463	male	United States	North Carolina	Haywood	Blue Ridge Parkway National Park	Mt. Pisgah	35.424	-82.7552	5420	1652.02	2022-09-13	sifted litter	Caterino	Michael	Wooden	Patricia
Euconnus falcatus		CUAC	CUAC000139814				female	United States	North Carolina	Jackson	Blue Ridge Parkway National Park	along Blue Ridge Pkwy	35.3443	-82.9726	5572	1698.35	2019-09-11	mixed spruce-deciduous	Caterino	Michael
Euconnus falcatus		CUAC	CUAC000139815				male	United States	North Carolina	Jackson	Blue Ridge Parkway National Park	along Blue Ridge Pkwy	35.3443	-82.9726	5572	1698.35	2019-09-11	mixed spruce-deciduous	Caterino	Michael
Euconnus falcatus		CUAC	CUAC000133037				female	United States	North Carolina	Jackson	Blue Ridge Parkway National Park	Browning Knob	35.463	-83.131	6140	1871.47	2020-09-22	sifted litter	Caterino	Michael	Etzler	Frank
Euconnus falcatus		CUAC	CUAC000135150	BrK.B.322	6460	OP779450	female	United States	North Carolina	Jackson	Blue Ridge Parkway National Park	Browning Knob	35.463	-83.1319	6221	1896.16	2018-05-29	sifted rhododendron litter	Caterino	Michael
Euconnus falcatus		CUAC	CUAC000079201	BrK.A.008	2980	OP779449	female	United States	North Carolina	Jackson	Blue Ridge Parkway National Park	Browning Knob	35.463	-83.1319	6221	1896.16	2018-05-29	sifted rhododendron litter	Caterino	Michael
Euconnus falcatus		CUAC	CUAC000157039				male	United States	North Carolina	Jackson	Blue Ridge Parkway National Park	Browning Knob	35.463	-83.1319	6221	1896.16	2018-05-29	sifted rhododendron litter	Caterino	Michael
Euconnus falcatus		CUAC	CUAC000003057	WrK.A.032	3270	OP779465	female	United States	North Carolina	Jackson	Blue Ridge Parkway National Park	Waterrock Knob	35.4637	-83.135	6059	1846.78	2018-05-29	sifted conifer hollow litter	Caterino	Michael
Euconnus falcatus		CUAC	CUAC000134176				male	United States	North Carolina	Jackson	Blue Ridge Parkway National Park	Waterrock Knob	35.4637	-83.135	6059	1846.78	2018-05-29	sifted conifer hollow litter	Caterino	Michael
Euconnus falcatus		CUAC	CUAC000134160				female	United States	North Carolina	Jackson	Blue Ridge Parkway National Park	Waterrock Knob	35.4643	-83.1374	6281	1914.45	2018-05-29	sifted conifer litter	Caterino	Michael
Euconnus falcatus		CUAC	CUAC000134155				female	United States	North Carolina	Jackson	Blue Ridge Parkway National Park	Waterrock Knob	35.4643	-83.1374	6281	1914.45	2018-05-29	sifted conifer litter	Caterino	Michael
Euconnus falcatus		CUAC	CUAC000134144				female	United States	North Carolina	Jackson	Blue Ridge Parkway National Park	Waterrock Knob	35.4643	-83.1374	6281	1914.45	2018-05-29	sifted conifer litter	Caterino	Michael
Euconnus falcatus		CUAC	CUAC000003060	WrK.A.035	3273	OP779466	male	United States	North Carolina	Jackson	Blue Ridge Parkway National Park	Waterrock Knob	35.4643	-83.1374	6281	1914.45	2018-05-29	sifted conifer litter	Caterino	Michael
Euconnus falcatus		CUAC	CUAC000134142				male	United States	North Carolina	Jackson	Blue Ridge Parkway National Park	Waterrock Knob	35.4643	-83.1374	6281	1914.45	2018-05-29	sifted conifer litter	Caterino	Michael
Euconnus falcatus		CUAC	CUAC000134152				male	United States	North Carolina	Jackson	Blue Ridge Parkway National Park	Waterrock Knob	35.4643	-83.1374	6281	1914.45	2018-05-29	sifted conifer litter	Caterino	Michael
Euconnus falcatus		CUAC	CUAC000135654	LL.A.157	7773	OP779455	female	United States	North Carolina	Jackson	Blue Ridge Parkway National Park	Mt. Lyn Lowry	35.4645	-83.1131	6097	1858.37	2021-06-15	sifted litter	Caterino	Michael	Wooden	Patricia
Euconnus falcatus		CUAC	CUAC000112814	LL.B.307	5863	OP779456	female	United States	North Carolina	Jackson	Blue Ridge Parkway National Park	Mt. Lyn Lowry	35.464	-83.11	6205	1891.28	2020-09-22	sifted litter	Caterino	Michael	Wooden	Patricia
Euconnus falcatus		CUAC	CUAC000025813		11820	OP779447	male	United States	North Carolina	Jackson	Balsam Mountain Preserve	Doubletop Mountain	35.3751	-83.0981	5480	1670.3	2015-06-15	Sifting litter, rhododendron litter. High elevation red oak	Myers	Shelley
Euconnus falcatus		CUAC	CUAC000025810				male	United States	North Carolina	Jackson	Balsam Mountain Preserve	Doubletop Mountain	35.3751	-83.0981	5480	1670.3	2015-06-15	Sifting litter, rhododendron litter. High elevation red oak	Myers	Shelley
Euconnus falcatus		CUAC	CUAC000026304		11749	OP779448	male	United States	North Carolina	Jackson	Balsam Mountain Preserve	Doubletop Mountain	35.3753	-83.0982	5396	1644.7	2015-02-07	Sifting litter, Doubletop Summit - rhododendron litter	Myers	Shelley	Caterino	Michael
Euconnus falcatus		CUAC	CUAC000026314				male	United States	North Carolina	Jackson	Balsam Mountain Preserve	Doubletop Mountain	35.3753	-83.0982	5396	1644.7	2015-02-07	Sifting litter, Doubletop Summit - rhododendron litter	Myers	Shelley	Caterino	Michael
Euconnus falcatus		CUAC	CUAC000143418		12032	OP779464	male	United States	North Carolina	Jackson	Nantahala National Forest	Toxaway Mt.	35.1321	-82.9823	4750	1447.8	2020-08-05		Caterino	Michael	Haberski	Adam	Wooden	Patricia
Euconnus falcatus		CMNC					male	United States	North Carolina	Jackson		Wolf Mt. overlook					1986-05-26		Smetana	Ales
Euconnus falcatus		CMNC					male	United States	North Carolina	Jackson		Wolf Mt. overlook					1986-05-26		Smetana	Ales
Euconnus falcatus		CMNC					male	United States	North Carolina	Jackson		Wolf Mt. overlook					1986-05-26		Smetana	Ales
Euconnus falcatus		CUAC	CUAC000139824				female	United States	North Carolina	Jackson	Blue Ridge Parkway National Park		35.3443	-82.9726	5572	1698.35	2019-09-11	sifted litter	Caterino	Michael
Euconnus falcatus		CUAC	CUAC000079269	CrB.014	3450	OP779453	male	United States	North Carolina	Macon	Nantahala National Forest	Copper Ridge Bald	35.2357	-83.5602	5144	1567.89	2019-07-09	sifted mixed litter-rhododendron nr. Rocks	Caterino	Michael	Ferro	Michael
Euconnus falcatus		CMNC					female	United States	North Carolina	Macon		Hwy. 64, nr. Dry Falls					1986-05-16		Smetana	Ales
Euconnus falcatus		CMNC					female	United States	North Carolina	Macon		Hwy. 64, nr. Dry Falls					1986-04-04		Smetana	Ales
Euconnus falcatus		CMNC			12288		male	United States	North Carolina	Macon		Hwy. 64, nr. Dry Falls					1986-05-25		Smetana	Ales
Euconnus falcatus		UNHC					male	United States	North Carolina	Macon	Coweeta Hydrological Lab	Shope Fork	35.061	-83.442	3200	975.36	1983-05-28	sift rotten wood	Chandler	Donald
Euconnus kilmeri	HOLOTYPE	FMNH	CUAC000011399		11827	OP779467	male	United States	North Carolina	Graham	Nantahala National Forest	jct. Indian & Santeetlah Cks.	35.3433	-83.9661	2806	855.269	2015-06-24	Sifting litter	Myers	Shelley	Myers	Shelley	Deczynski	Anthony
Euconnus megalops	HOLOTYPE	FMNH	CUAC000135174	BCat.B.316	6486	OP779472	male	United States	North Carolina	Haywood	Great Smoky Mountains National Park	Big Cataloochee Mt.	35.6721	-83.176	6150	1874.52	2020-11-05	sifted litter- spruce fir	Caterino	Michael	Etzler	Frank
Euconnus megalops	paratype	FMNH	CUAC000139790				female	United States	North Carolina	Haywood	Great Smoky Mountains National Park	Balsam Mt. Trail	35.6414	-83.1958	4752	1448.41	2020-11-05	sifted litter - deciduous/hemlock	Caterino	Michael	Etzler	Frank
Euconnus megalops	paratype	CUAC	CUAC000139795				female	United States	North Carolina	Haywood	Great Smoky Mountains National Park	Balsam Mt. Trail	35.6414	-83.1958	4752	1448.41	2020-11-05	sifted litter - deciduous/hemlock	Caterino	Michael	Etzler	Frank
Euconnus megalops	paratype	CUAC	CUAC000139755				female	United States	North Carolina	Haywood	Great Smoky Mountains National Park	Balsam Mt. Trail	35.6425	-83.2007	5167	1574.9	2020-11-05	sifted litter - deciduous	Caterino	Michael	Etzler	Frank
Euconnus megalops	paratype	CUAC	CUAC000139730				female	United States	North Carolina	Haywood	Great Smoky Mountains National Park	Balsam Mt. Trail	35.6425	-83.2007	5167	1574.9	2020-11-05	sifted litter - deciduous	Caterino	Michael	Etzler	Frank
Euconnus megalops	paratype	CUAC	CUAC000139765				female	United States	North Carolina	Haywood	Great Smoky Mountains National Park	Balsam Mt. Trail	35.6425	-83.2007	5167	1574.9	2020-11-05	sifted litter - deciduous	Caterino	Michael	Etzler	Frank
Euconnus megalops	paratype	CUAC	CUAC000135197	BMT.B.304	6509	OP779476	female	United States	North Carolina	Haywood	Great Smoky Mountains National Park	Balsam Mt. Trail	35.6453	-83.2025	5086	1550.21	2020-11-05	sifted litter - hemlock/spruce	Caterino	Michael	Etzler	Frank
Euconnus megalops	paratype	CUAC	CUAC000139721				female	United States	North Carolina	Haywood	Great Smoky Mountains National Park	Balsam Mt. Trail	35.6453	-83.2025	5086	1550.21	2020-11-05	sifted litter - hemlock/spruce	Caterino	Michael	Etzler	Frank
Euconnus megalops	paratype	CUAC	CUAC000139715				female	United States	North Carolina	Haywood	Great Smoky Mountains National Park	Balsam Mt. Trail	35.6453	-83.2025	5086	1550.21	2020-11-05	sifted litter - hemlock/spruce	Caterino	Michael	Etzler	Frank
Euconnus megalops	paratype	CUAC	CUAC000139698				female	United States	North Carolina	Haywood	Great Smoky Mountains National Park	Balsam Mt. Trail	35.6453	-83.2025	5086	1550.21	2020-11-05	sifted litter - hemlock/spruce	Caterino	Michael	Etzler	Frank
Euconnus megalops	paratype	CUAC	CUAC000139712				female	United States	North Carolina	Haywood	Great Smoky Mountains National Park	Balsam Mt. Trail	35.6453	-83.2025	5086	1550.21	2020-11-05	sifted litter - hemlock/spruce	Caterino	Michael	Etzler	Frank
Euconnus megalops	paratype	CUAC	CUAC000139724				female	United States	North Carolina	Haywood	Great Smoky Mountains National Park	Balsam Mt. Trail	35.6453	-83.2025	5086	1550.21	2020-11-05	sifted litter - hemlock/spruce	Caterino	Michael	Etzler	Frank
Euconnus megalops	paratype	CUAC	CUAC000139726				female	United States	North Carolina	Haywood	Great Smoky Mountains National Park	Balsam Mt. Trail	35.6453	-83.2025	5086	1550.21	2020-11-05	sifted litter - hemlock/spruce	Caterino	Michael	Etzler	Frank
Euconnus megalops	paratype	CUAC	CUAC000139704				female	United States	North Carolina	Haywood	Great Smoky Mountains National Park	Balsam Mt. Trail	35.6453	-83.2025	5086	1550.21	2020-11-05	sifted litter - hemlock/spruce	Caterino	Michael	Etzler	Frank
Euconnus megalops	paratype	CUAC	CUAC000139716				female	United States	North Carolina	Haywood	Great Smoky Mountains National Park	Balsam Mt. Trail	35.6453	-83.2025	5086	1550.21	2020-11-05	sifted litter - hemlock/spruce	Caterino	Michael	Etzler	Frank
Euconnus megalops	paratype	CUAC	CUAC000139727				male	United States	North Carolina	Haywood	Great Smoky Mountains National Park	Balsam Mt. Trail	35.6453	-83.2025	5086	1550.21	2020-11-05	sifted litter - hemlock/spruce	Caterino	Michael	Etzler	Frank
Euconnus megalops	paratype	CUAC	CUAC000139723				male	United States	North Carolina	Haywood	Great Smoky Mountains National Park	Balsam Mt. Trail	35.6453	-83.2025	5086	1550.21	2020-11-05	sifted litter - hemlock/spruce	Caterino	Michael	Etzler	Frank
Euconnus megalops	paratype	CUAC	CUAC000139710				male	United States	North Carolina	Haywood	Great Smoky Mountains National Park	Balsam Mt. Trail	35.6453	-83.2025	5086	1550.21	2020-11-05	sifted litter - hemlock/spruce	Caterino	Michael	Etzler	Frank
Euconnus megalops	paratype	CUAC	CUAC000134736				female	United States	North Carolina	Haywood	Great Smoky Mountains National Park	Big Cataloochee Mt.	35.6686	-83.1749	5725	1744.98	2020-07-14	sifted litter	Caterino	Michael	Etzler	Frank
Euconnus megalops	paratype	CUAC	CUAC000137681	BCat.A.009	5580	OP779470	male	United States	North Carolina	Haywood	Great Smoky Mountains National Park	Big Cataloochee Mt.	35.6686	-83.1749	5725	1744.98	2020-07-14	sifted litter	Caterino	Michael	Etzler	Frank
Euconnus megalops	paratype	CUAC	CUAC000134732				male	United States	North Carolina	Haywood	Great Smoky Mountains National Park	Big Cataloochee Mt.	35.6686	-83.1749	5725	1744.98	2020-07-14	sifted litter	Caterino	Michael	Etzler	Frank
Euconnus megalops	paratype	CUAC	CUAC000134743				male	United States	North Carolina	Haywood	Great Smoky Mountains National Park	Big Cataloochee Mt.	35.6686	-83.1749	5725	1744.98	2020-07-14	sifted litter	Caterino	Michael	Etzler	Frank
Euconnus megalops	paratype	CUAC	CUAC000139355				female	United States	North Carolina	Haywood	Great Smoky Mountains National Park	Big Cataloochee Mt.	35.6721	-83.176	6150	1874.52	2020-11-05	sifted litter- spruce fir	Caterino	Michael	Etzler	Frank
Euconnus megalops	paratype	CUAC	CUAC000139348				female	United States	North Carolina	Haywood	Great Smoky Mountains National Park	Big Cataloochee Mt.	35.6721	-83.176	6150	1874.52	2020-11-05	sifted litter- spruce fir	Caterino	Michael	Etzler	Frank
Euconnus megalops	paratype	CUAC	CUAC000139354				female	United States	North Carolina	Haywood	Great Smoky Mountains National Park	Big Cataloochee Mt.	35.6721	-83.176	6150	1874.52	2020-11-05	sifted litter- spruce fir	Caterino	Michael	Etzler	Frank
Euconnus megalops	paratype	CUAC	CUAC000139361				male	United States	North Carolina	Haywood	Great Smoky Mountains National Park	Big Cataloochee Mt.	35.6721	-83.176	6150	1874.52	2020-11-05	sifted litter- spruce fir	Caterino	Michael	Etzler	Frank
Euconnus megalops	paratype	CUAC	CUAC000139366				male	United States	North Carolina	Haywood	Great Smoky Mountains National Park	Big Cataloochee Mt.	35.6721	-83.176	6150	1874.52	2020-11-05	sifted litter- spruce fir	Caterino	Michael	Etzler	Frank
Euconnus megalops	paratype	UNHC	CUAC000139368				male	United States	North Carolina	Haywood	Great Smoky Mountains National Park	Big Cataloochee Mt.	35.6721	-83.176	6150	1874.52	2020-11-05	sifted litter- spruce fir	Caterino	Michael	Etzler	Frank
Euconnus megalops	paratype	CUAC	CUAC000139358				male	United States	North Carolina	Haywood	Great Smoky Mountains National Park	Big Cataloochee Mt.	35.6721	-83.176	6150	1874.52	2020-11-05	sifted litter- spruce fir	Caterino	Michael	Etzler	Frank
Euconnus megalops	paratype	CUAC	CUAC000139364				male	United States	North Carolina	Haywood	Great Smoky Mountains National Park	Big Cataloochee Mt.	35.6721	-83.176	6150	1874.52	2020-11-05	sifted litter- spruce fir	Caterino	Michael	Etzler	Frank
Euconnus megalops	paratype	CUAC	CUAC000139362				male	United States	North Carolina	Haywood	Great Smoky Mountains National Park	Big Cataloochee Mt.	35.6721	-83.176	6150	1874.52	2020-11-05	sifted litter- spruce fir	Caterino	Michael	Etzler	Frank
Euconnus megalops	paratype	CUAC	CUAC000137709	BCat.A.039	5610	OP779471	female	United States	North Carolina	Haywood	Great Smoky Mountains National Park	Big Cataloochee Mt.	35.6722	-83.1758	6155	1876.04	2020-07-14	sifted litter	Caterino	Michael	Etzler	Frank
Euconnus megalops	paratype	CUAC	CUAC000134814				female	United States	North Carolina	Haywood	Great Smoky Mountains National Park	Big Cataloochee Mt.	35.6722	-83.1758	6155	1876.04	2020-07-14	sifted litter	Caterino	Michael	Etzler	Frank
Euconnus megalops	paratype	CUAC	CUAC000134824				female	United States	North Carolina	Haywood	Great Smoky Mountains National Park	Big Cataloochee Mt.	35.6722	-83.1758	6155	1876.04	2020-07-14	sifted litter	Caterino	Michael	Etzler	Frank
Euconnus megalops		CUAC	CUAC000146073				female	United States	Georgia	Rabun	Chattahoochee NF	Rabun Bald	34.9658	-83.2997	4663	1421.28	2021-05-11	sifted litter	Caterino	Michael	Haberski	Adam
Euconnus megalops		CUAC	CUAC000146050				female	United States	Georgia	Rabun	Chattahoochee NF	Rabun Bald	34.9658	-83.2997	4663	1421.28	2021-05-11	sifted litter	Caterino	Michael	Haberski	Adam
Euconnus megalops		CUAC	CUAC000146029				female	United States	Georgia	Rabun	Chattahoochee NF	Rabun Bald	34.9658	-83.2997	4663	1421.28	2021-05-11	sifted litter	Caterino	Michael	Haberski	Adam
Euconnus megalops		CUAC	CUAC000146106				female	United States	Georgia	Rabun	Chattahoochee NF	Rabun Bald	34.9658	-83.2997	4663	1421.28	2021-05-11	sifted litter	Caterino	Michael	Haberski	Adam
Euconnus megalops		CUAC	CUAC000146108				female	United States	Georgia	Rabun	Chattahoochee NF	Rabun Bald	34.9658	-83.2997	4663	1421.28	2021-05-11	sifted litter	Caterino	Michael	Haberski	Adam
Euconnus megalops		CUAC	CUAC000146113				female	United States	Georgia	Rabun	Chattahoochee NF	Rabun Bald	34.9658	-83.2997	4663	1421.28	2021-05-11	sifted litter	Caterino	Michael	Haberski	Adam
Euconnus megalops		CUAC	CUAC000146058				female	United States	Georgia	Rabun	Chattahoochee NF	Rabun Bald	34.9658	-83.2997	4663	1421.28	2021-05-11	sifted litter	Caterino	Michael	Haberski	Adam
Euconnus megalops		CUAC	CUAC000146055				male	United States	Georgia	Rabun	Chattahoochee NF	Rabun Bald	34.9658	-83.2997	4663	1421.28	2021-05-11	sifted litter	Caterino	Michael	Haberski	Adam
Euconnus megalops		CUAC	CUAC000146088				male	United States	Georgia	Rabun	Chattahoochee NF	Rabun Bald	34.9658	-83.2997	4663	1421.28	2021-05-11	sifted litter	Caterino	Michael	Haberski	Adam
Euconnus megalops		CUAC	CUAC000146012				male	United States	Georgia	Rabun	Chattahoochee NF	Rabun Bald	34.9658	-83.2997	4663	1421.28	2021-05-11	sifted litter	Caterino	Michael	Haberski	Adam
Euconnus megalops		CUAC	CUAC000135505	RC.A.337	7036		male	United States	Georgia	Rabun	Chattahoochee NF	Rabun Cliffs	34.9713	-83.2978	4082	1244.19	2021-05-11	sifted litter	Caterino	Michael	Haberski	Adam
Euconnus megalops		CUAC	CUAC000135454				female	United States	Georgia	Towns	Chattahoochee NF	Brasstown Bald	34.8772	-83.8108	4495	1370.08	2020-11-17		Caterino	Michael	Etzler	Frank	Wooden	Patricia	Haberski	Adam
Euconnus megalops		CUAC	CUAC000139261	BBld.B.334	6980	OP779469	male	United States	Georgia	Towns	Chattahoochee NF	Brasstown Bald	34.8772	-83.8108	4495	1370.08	2020-11-17		Caterino	Michael	Etzler	Frank	Wooden	Patricia	Haberski	Adam
Euconnus megalops		CUAC	CUAC000026814				female	United States	North Carolina	Buncombe	Pisgah National Forest	Big Butt Trail	35.7946	-82.3328	5190	1581.91	2016-03-19	Sifting litter, Wood of a dead rotting hemlock	Myers	Shelley	Vasquez-Velez	Laura
Euconnus megalops		CUAC	CUAC000026865				male	United States	North Carolina	Buncombe	Pisgah National Forest	Big Butt Trail	35.8031	-82.3426	5050	1539.24	2016-03-19	Sifting litter, Against logs under oak hickory forest	Myers	Shelley	Vasquez-Velez	Laura
Euconnus megalops		CUAC	CUAC000026791				male	United States	North Carolina	Buncombe	Pisgah National Forest	Big Butt Trail	35.8042	-82.3449	4871	1484.68	2015-08-26	Sifting litter, Rocky area oak hickory forest	Myers	Shelley	Langton	Stephen
Euconnus megalops		CUAC	CUAC000011519				female	United States	North Carolina	Cherokee	Nantahala National Forest	Hickory Branch trail	35.2176	-83.7055	4156	1266.75	2015-07-26	Sifting litter, Very large hickory hardwood	Myers	Shelley
Euconnus megalops		CUAC	CUAC000110101				female	United States	North Carolina	Clay	Nantahala National Forest	Riley Knob	35.0677	-83.6195	4330	1319.78	2020-05-11		Caterino	Michael
Euconnus megalops		CUAC	CUAC000109980				female	United States	North Carolina	Clay	Nantahala National Forest	Shooting Creek Bald	35.0686	-83.6478	4809	1465.78	2020-05-11	sifted Rhododendron litter	Caterino	Michael
Euconnus megalops		CUAC	CUAC000112872	TsqB.B.326	5924	OP779499	female	United States	North Carolina	Clay	Nantahala National Forest	Tusquitee Bald	35.1418	-83.7177	5015	1528.57	2020-09-01	sifted riparian litter	Caterino	Michael	Haberski	Adam	Wooden	Patricia	Etzler	Frank
Euconnus megalops		CUAC	CUAC000138716		SEM		male	United States	North Carolina	Clay	Nantahala National Forest	Tusquitee Bald	35.1418	-83.7177	5015	1528.57	2020-09-01	sifted litter	Caterino	Michael	Haberski	Adam
Euconnus megalops		CUAC	CUAC000138725		SEM		female	United States	North Carolina	Clay	Nantahala National Forest	Tusquitee Bald	35.1444	-83.7161	4656	1419.15	2020-09-01	sifted litter	Etzler	Frank	Wooden	Pat
Euconnus megalops		CUAC	CUAC000138748				female	United States	North Carolina	Clay	Nantahala National Forest	Tusquitee Bald	35.1444	-83.7161	4656	1419.15	2020-09-01	sifted seep deciduous liitter	Caterino	Michael	Haberski	Adam	Wooden	Patricia	Etzler	Frank
Euconnus megalops		CUAC	CUAC000138724				female	United States	North Carolina	Clay	Nantahala National Forest	Tusquitee Bald	35.1444	-83.7161	4656	1419.15	2020-09-01	sifted seep deciduous liitter	Caterino	Michael	Haberski	Adam	Wooden	Patricia	Etzler	Frank
Euconnus megalops		CUAC	CUAC000139731				male	United States	North Carolina	Clay	Nantahala National Forest	Tusquitee Bald	35.1444	-83.7161	4656	1419.15	2020-09-01	sifted seep deciduous liitter	Caterino	Michael	Haberski	Adam	Wooden	Patricia	Etzler	Frank
Euconnus megalops		CUAC	CUAC000145124				female	United States	North Carolina	Clay	Nantahala National Forest	Chunky Gal Trail	35.1484	-83.7148	4014	1223.47	2020-09-01	sifted woody debris	Caterino	Michael	Haberski	Adam	Wooden	Patricia	Etzler	Frank
Euconnus megalops		CUAC	CUAC000145127				female	United States	North Carolina	Clay	Nantahala National Forest	Chunky Gal Trail	35.1484	-83.7148	4014	1223.47	2020-09-01	sifted woody debris	Caterino	Michael	Haberski	Adam	Wooden	Patricia	Etzler	Frank
Euconnus megalops		CUAC	CUAC000145116				male	United States	North Carolina	Clay	Nantahala National Forest	Chunky Gal Trail	35.1484	-83.7148	4014	1223.47	2020-09-01	sifted woody debris	Caterino	Michael	Haberski	Adam	Wooden	Patricia	Etzler	Frank
Euconnus megalops		CUAC	CUAC000166127				female	United States	North Carolina	Graham	Nantahala National Forest	Teyahalee Bald	35.2559	-83.8043	4060	1237.49	2022-04-12	sifted deciduous litter	Caterino	Michael	Recuero	Ernesto	Wooden	Patricia	Haberski	Adam
Euconnus megalops		CUAC	CUAC000166129				male	United States	North Carolina	Graham	Nantahala National Forest	Teyahalee Bald	35.2559	-83.8043	4060	1237.49	2022-04-12	sifted deciduous litter	Caterino	Michael	Recuero	Ernesto	Wooden	Patricia	Haberski	Adam
Euconnus megalops		CUAC	CUAC000166150				male	United States	North Carolina	Graham	Nantahala National Forest	Teyahalee Bald	35.2559	-83.8043	4060	1237.49	2022-04-12	sifted deciduous litter	Caterino	Michael	Recuero	Ernesto	Wooden	Patricia	Haberski	Adam
Euconnus megalops		CUAC	CUAC000166036				female	United States	North Carolina	Graham	Nantahala National Forest	Teyahalee Bald	35.2571	-83.7944	4591	1399.34	2022-04-12	sifted deciduous litter	Caterino	Michael	Recuero	Ernesto	Wooden	Patricia	Haberski	Adam
Euconnus megalops		CUAC	CUAC000149753				male	United States	North Carolina	Graham	Nantahala National Forest	Teyahalee Bald	35.2585	-83.7959	4663	1421.28	2019-07-09	sifted mixed litter	Caterino	Michael	Ferro	Michael
Euconnus megalops		CUAC	CUAC000109823				female	United States	North Carolina	Graham	Nantahala National Forest	Cherohala Skyway - Wright Ck.	35.3171	-83.9833	4702	1433.17	2020-05-04	sifted deciduous litter	Caterino	Michael	Etzler	Frank
Euconnus megalops		CUAC	CUAC000109875				female	United States	North Carolina	Graham	Nantahala National Forest	Cherohala Skyway - Wright Ck.	35.3171	-83.9833	4702	1433.17	2020-05-04	sifted deciduous litter	Caterino	Michael	Etzler	Frank
Euconnus megalops		CUAC	CUAC000109873				male	United States	North Carolina	Graham	Nantahala National Forest	Cherohala Skyway - Wright Ck.	35.3171	-83.9833	4702	1433.17	2020-05-04	sifted deciduous litter	Caterino	Michael	Etzler	Frank
Euconnus megalops		CUAC	CUAC000109850		11800	OP779484	male	United States	North Carolina	Graham	Nantahala National Forest	Cherohala Skyway - Wright Ck.	35.3171	-83.9833	4702	1433.17	2020-05-04	sifted deciduous litter	Caterino	Michael	Etzler	Frank
Euconnus megalops		CUAC	CUAC000109820				male	United States	North Carolina	Graham	Nantahala National Forest	Cherohala Skyway - Wright Ck.	35.3171	-83.9833	4702	1433.17	2020-05-04	sifted deciduous litter	Caterino	Michael	Etzler	Frank	Wooden	Patricia
Euconnus megalops		CUAC	CUAC000134692				female	United States	North Carolina	Graham	Nantahala National Forest	Huckleberry Knob	35.321	-83.9934	5491	1673.66	2020-05-04	sifted deciduous litter	Caterino	Michael	Etzler	Frank
Euconnus megalops		CUAC	CUAC000134693				female	United States	North Carolina	Graham	Nantahala National Forest	Huckleberry Knob	35.321	-83.9934	5491	1673.66	2020-05-04	sifted deciduous litter	Caterino	Michael	Etzler	Frank
Euconnus megalops		CUAC	CUAC000139568				female	United States	North Carolina	Graham	Nantahala National Forest	Huckleberry Knob	35.3215	-83.9926	5511	1679.75	2020-10-13	sifted deciduous litter among rocks	Caterino	Michael	Etzler	Frank	Wooden	Patricia
Euconnus megalops		CUAC	CUAC000139564				female	United States	North Carolina	Graham	Nantahala National Forest	Huckleberry Knob	35.3215	-83.9926	5511	1679.75	2020-10-13	sifted deciduous litter among rocks	Caterino	Michael	Etzler	Frank	Wooden	Patricia
Euconnus megalops		CUAC	CUAC000139560				female	United States	North Carolina	Graham	Nantahala National Forest	Huckleberry Knob	35.3215	-83.9926	5511	1679.75	2020-10-13	sifted deciduous litter among rocks	Caterino	Michael	Etzler	Frank	Wooden	Patricia
Euconnus megalops		CUAC	CUAC000134666				female	United States	North Carolina	Graham	Nantahala National Forest	Huckleberry Knob	35.3216	-83.9929	5522	1683.11	2020-10-13		Caterino	Michael	Etzler	Frank	Wooden	Patricia
Euconnus megalops		CUAC	CUAC000134673				female	United States	North Carolina	Graham	Nantahala National Forest	Huckleberry Knob	35.3216	-83.9929	5522	1683.11	2020-10-13		Caterino	Michael	Etzler	Frank	Wooden	Patricia
Euconnus megalops		CUAC	CUAC000013465				male	United States	North Carolina	Graham	Nantahala National Forest	Huckleberry Knob	35.3216	-83.9929	5522	1683.11	2020-10-13		Caterino	Michael	Etzler	Frank	Wooden	Patricia
Euconnus megalops		CUAC	CUAC000139529				male	United States	North Carolina	Graham	Nantahala National Forest	Huckleberry Knob	35.3216	-83.9929	5522	1683.11	2020-10-13		Caterino	Michael	Etzler	Frank
Euconnus megalops		CUAC	CUAC000139315				female	United States	North Carolina	Graham	Nantahala National Forest	Huckleberry Knob	35.3235	-83.994	5511	1679.75	2020-10-13	sifted deciduous litter	Caterino	Michael	Etzler	Frank	Wooden	Patricia
Euconnus megalops		CUAC	CUAC000135338	HKnB.B.314	6862	OP779490	male	United States	North Carolina	Graham	Nantahala National Forest	Huckleberry Knob	35.3235	-83.994	5511	1679.75	2020-10-13	sifted deciduous litter	Caterino	Michael	Etzler	Frank	Wooden	Patricia
Euconnus megalops		CUAC	CUAC000146208				female	United States	North Carolina	Graham	Nantahala National Forest	Huckleberry Knob	35.324	-83.9939	5453	1662.07	2020-05-04	sifted deciduous litter	Caterino	Michael	Etzler	Frank
Euconnus megalops		CUAC	CUAC000146215				female	United States	North Carolina	Graham	Nantahala National Forest	Huckleberry Knob	35.324	-83.9939	5453	1662.07	2020-05-04	sifted deciduous litter	Caterino	Michael	Etzler	Frank
Euconnus megalops		CUAC	CUAC000146218				male	United States	North Carolina	Graham	Nantahala National Forest	Huckleberry Knob	35.324	-83.9939	5453	1662.07	2020-05-04	sifted deciduous litter	Caterino	Michael	Etzler	Frank
Euconnus megalops		CUAC	CUAC000003887	HKnB.A.011	4298	OP779489	male	United States	North Carolina	Graham	Nantahala National Forest	Huckleberry Knob	35.324	-83.9939	5453	1662.07	2020-05-04	sifted deciduous litter	Caterino	Michael	Etzler	Frank
Euconnus megalops		CUAC	CUAC000011095				female	United States	North Carolina	Graham	Nantahala National Forest	jct. Indian & Santeetlah Cks.	35.3426	-83.966	2833	863.498	2015-06-24	Sifting litter, river rapairan zone	Myers	Shelley	Myers	Shelley	Deczynski	Anthony
Euconnus megalops		CUAC	CUAC000011099				female	United States	North Carolina	Graham	Nantahala National Forest	jct. Indian & Santeetlah Cks.	35.3426	-83.966	2833	863.498	2015-06-24	Sifting litter, river rapairan zone	Myers	Shelley	Myers	Shelley	Deczynski	Anthony
Euconnus megalops		CUAC	CUAC000011109				male	United States	North Carolina	Graham	Nantahala National Forest	jct. Indian & Santeetlah Cks.	35.3426	-83.966	2833	863.498	2015-06-24	Sifting litter, river rapairan zone	Myers	Shelley	Myers	Shelley	Deczynski	Anthony
Euconnus megalops		CUAC	CUAC000011474				female	United States	North Carolina	Graham	Nantahala National Forest	Joyce Kilmer Forest	35.3433	-83.9621	2696	821.741	2015-07-20	Sifting litter	Myers	Shelley
Euconnus megalops		CUAC	CUAC000011448				female	United States	North Carolina	Graham	Nantahala National Forest	Joyce Kilmer Forest	35.3433	-83.9621	2696	821.741	2015-07-20	Sifting litter	Myers	Shelley
Euconnus megalops		CUAC	CUAC000011470				male	United States	North Carolina	Graham	Nantahala National Forest	Joyce Kilmer Forest	35.3433	-83.9621	2696	821.741	2015-07-20	Sifting litter	Myers	Shelley
Euconnus megalops		CUAC	CUAC000011494				male	United States	North Carolina	Graham	Nantahala National Forest	Joyce Kilmer Forest	35.3433	-83.9621	2696	821.741	2015-07-20	Sifting litter	Myers	Shelley
Euconnus megalops		CUAC	CUAC000011007				female	United States	North Carolina	Graham	Nantahala National Forest	jct. Indian & Santeetlah Cks.	35.3441	-83.966	2770	844.296	2015-06-24	Sifting litter, high slope against logs	Myers	Shelley	Myers	Shelley	Deczynski	Anthony
Euconnus megalops		CUAC	CUAC000011000				female	United States	North Carolina	Graham	Nantahala National Forest	jct. Indian & Santeetlah Cks.	35.3441	-83.966	2770	844.296	2015-06-24	Sifting litter, high slope against logs	Myers	Shelley	Myers	Shelley	Deczynski	Anthony
Euconnus megalops		CUAC	CUAC000011041				female	United States	North Carolina	Graham	Nantahala National Forest	jct. Indian & Santeetlah Cks.	35.3441	-83.966	2770	844.296	2015-06-24	Sifting litter, high slope against logs	Myers	Shelley	Myers	Shelley	Deczynski	Anthony
Euconnus megalops		CUAC	CUAC000011059				female	United States	North Carolina	Graham	Nantahala National Forest	jct. Indian & Santeetlah Cks.	35.3441	-83.966	2770	844.296	2015-06-24	Sifting litter, high slope against logs	Myers	Shelley	Myers	Shelley	Deczynski	Anthony
Euconnus megalops		CUAC	CUAC000011031				female	United States	North Carolina	Graham	Nantahala National Forest	jct. Indian & Santeetlah Cks.	35.3441	-83.966	2770	844.296	2015-06-24	Sifting litter, high slope against logs	Myers	Shelley	Myers	Shelley	Deczynski	Anthony
Euconnus megalops		CUAC	CUAC000011037				female	United States	North Carolina	Graham	Nantahala National Forest	jct. Indian & Santeetlah Cks.	35.3441	-83.966	2770	844.296	2015-06-24	Sifting litter, high slope against logs	Myers	Shelley	Myers	Shelley	Deczynski	Anthony
Euconnus megalops		CUAC	CUAC000011061				female	United States	North Carolina	Graham	Nantahala National Forest	jct. Indian & Santeetlah Cks.	35.3441	-83.966	2770	844.296	2015-06-24	Sifting litter, high slope against logs	Myers	Shelley	Myers	Shelley	Deczynski	Anthony
Euconnus megalops		CUAC	CUAC000011064				male	United States	North Carolina	Graham	Nantahala National Forest	jct. Indian & Santeetlah Cks.	35.3441	-83.966	2770	844.296	2015-06-24	Sifting litter, high slope against logs	Myers	Shelley	Myers	Shelley	Deczynski	Anthony
Euconnus megalops		CUAC	CUAC000011032				male	United States	North Carolina	Graham	Nantahala National Forest	jct. Indian & Santeetlah Cks.	35.3441	-83.966	2770	844.296	2015-06-24	Sifting litter, high slope against logs	Myers	Shelley	Myers	Shelley	Deczynski	Anthony
Euconnus megalops		CUAC	CUAC000011053				male	United States	North Carolina	Graham	Nantahala National Forest	jct. Indian & Santeetlah Cks.	35.3441	-83.966	2770	844.296	2015-06-24	Sifting litter, high slope against logs	Myers	Shelley	Myers	Shelley	Deczynski	Anthony
Euconnus megalops		CUAC	CUAC000011051				male	United States	North Carolina	Graham	Nantahala National Forest	jct. Indian & Santeetlah Cks.	35.3441	-83.966	2770	844.296	2015-06-24	Sifting litter, high slope against logs	Myers	Shelley	Myers	Shelley	Deczynski	Anthony
Euconnus megalops		CUAC	CUAC000011048				male	United States	North Carolina	Graham	Nantahala National Forest	jct. Indian & Santeetlah Cks.	35.3441	-83.966	2770	844.296	2015-06-24	Sifting litter, high slope against logs	Myers	Shelley	Myers	Shelley	Deczynski	Anthony
Euconnus megalops		CUAC	CUAC000011057				male	United States	North Carolina	Graham	Nantahala National Forest	jct. Indian & Santeetlah Cks.	35.3441	-83.966	2770	844.296	2015-06-24	Sifting litter, high slope against logs	Myers	Shelley	Myers	Shelley	Deczynski	Anthony
Euconnus megalops		CUAC	CUAC000011170				female	United States	North Carolina	Graham	Nantahala National Forest	jct. Indian & Santeetlah Cks.	35.3448	-83.9649	2730	832.104	2015-06-24	Sifting litter	Myers	Shelley	Myers	Shelley	Deczynski	Anthony
Euconnus megalops		CUAC	CUAC000011133				male	United States	North Carolina	Graham	Nantahala National Forest	jct. Indian & Santeetlah Cks.	35.3448	-83.9649	2730	832.104	2015-06-24	Sifting litter	Myers	Shelley	Myers	Shelley	Deczynski	Anthony
Euconnus megalops		CUAC	CUAC000011179				male	United States	North Carolina	Graham	Nantahala National Forest	jct. Indian & Santeetlah Cks.	35.3448	-83.9649	2730	832.104	2015-06-24	Sifting litter	Myers	Shelley	Myers	Shelley	Deczynski	Anthony
Euconnus megalops		CUAC	CUAC000011134				male	United States	North Carolina	Graham	Nantahala National Forest	jct. Indian & Santeetlah Cks.	35.3448	-83.9649	2730	832.104	2015-06-24	Sifting litter	Myers	Shelley	Myers	Shelley	Deczynski	Anthony
Euconnus megalops		CUAC	CUAC000010976				female	United States	North Carolina	Graham	Nantahala National Forest	jct. Indian & Santeetlah Cks.	35.345	-83.967	2730	832.104	2015-06-24		Caterino	Michael	Myers	Shelley	Deczynski	Anthony
Euconnus megalops		CUAC	CUAC000011306				male	United States	North Carolina	Graham	Nantahala National Forest	Joyce Kilmer Forest	35.3466	-83.9688	2822	860.146	2015-07-20	Sifting litter, large rocky outcrop	Myers	Shelley
Euconnus megalops		CUAC	CUAC000011322				female	United States	North Carolina	Graham	Nantahala National Forest	Joyce Kilmer Forest	35.3485	-83.977	2942	896.722	2015-07-20	Sifting litter, Rhodendron undergrowth by stream	Myers	Shelley
Euconnus megalops		CUAC	CUAC000011348				male	United States	North Carolina	Graham	Nantahala National Forest	Joyce Kilmer Forest	35.3485	-83.977	2942	896.722	2015-07-20	Sifting litter, Rhodendron undergrowth by stream	Myers	Shelley
Euconnus megalops		CUAC	CUAC000011347				male	United States	North Carolina	Graham	Nantahala National Forest	Joyce Kilmer Forest	35.3485	-83.977	2942	896.722	2015-07-20	Sifting litter, Rhodendron undergrowth by stream	Myers	Shelley
Euconnus megalops		CUAC	CUAC000133242				female	United States	North Carolina	Haywood	Blue Ridge Parkway National Park	Mt. Hardy	35.303	-82.9272	6110	1862.33	2020-09-08	sifted moist rhododendron litter	Caterino	Michael
Euconnus megalops		CUAC	CUAC000133234				female	United States	North Carolina	Haywood	Blue Ridge Parkway National Park	Mt. Hardy	35.303	-82.9272	6110	1862.33	2020-09-08	sifted moist rhododendron litter	Caterino	Michael
Euconnus megalops		CUAC	CUAC000133229				female	United States	North Carolina	Haywood	Blue Ridge Parkway National Park	Mt. Hardy	35.303	-82.9272	6110	1862.33	2020-09-08	sifted moist rhododendron litter	Caterino	Michael
Euconnus megalops		CUAC	CUAC000133227				female	United States	North Carolina	Haywood	Blue Ridge Parkway National Park	Mt. Hardy	35.303	-82.9272	6110	1862.33	2020-09-08	sifted moist rhododendron litter	Caterino	Michael
Euconnus megalops		CUAC	CUAC000133243				female	United States	North Carolina	Haywood	Blue Ridge Parkway National Park	Mt. Hardy	35.303	-82.9272	6110	1862.33	2020-09-08	sifted moist rhododendron litter	Caterino	Michael
Euconnus megalops		CUAC	CUAC000133236				female	United States	North Carolina	Haywood	Blue Ridge Parkway National Park	Mt. Hardy	35.303	-82.9272	6110	1862.33	2020-09-08	sifted moist rhododendron litter	Caterino	Michael
Euconnus megalops		CUAC	CUAC000133240				female	United States	North Carolina	Haywood	Blue Ridge Parkway National Park	Mt. Hardy	35.303	-82.9272	6110	1862.33	2020-09-08	sifted moist rhododendron litter	Caterino	Michael
Euconnus megalops		CUAC	CUAC000133222				female	United States	North Carolina	Haywood	Blue Ridge Parkway National Park	Mt. Hardy	35.303	-82.9272	6110	1862.33	2020-09-08	sifted moist rhododendron litter	Caterino	Michael
Euconnus megalops		CUAC	CUAC000133235				male	United States	North Carolina	Haywood	Blue Ridge Parkway National Park	Mt. Hardy	35.303	-82.9272	6110	1862.33	2020-09-08	sifted moist rhododendron litter	Caterino	Michael
Euconnus megalops		CUAC	CUAC000133231				male	United States	North Carolina	Haywood	Blue Ridge Parkway National Park	Mt. Hardy	35.303	-82.9272	6110	1862.33	2020-09-08	sifted moist rhododendron litter	Caterino	Michael
Euconnus megalops		CUAC	CUAC000133228				male	United States	North Carolina	Haywood	Blue Ridge Parkway National Park	Mt. Hardy	35.303	-82.9272	6110	1862.33	2020-09-08	sifted moist rhododendron litter	Caterino	Michael
Euconnus megalops		CUAC	CUAC000133233				male	United States	North Carolina	Haywood	Blue Ridge Parkway National Park	Mt. Hardy	35.303	-82.9272	6110	1862.33	2020-09-08	sifted moist rhododendron litter	Caterino	Michael
Euconnus megalops		CUAC	CUAC000133221				male	United States	North Carolina	Haywood	Blue Ridge Parkway National Park	Mt. Hardy	35.303	-82.9272	6110	1862.33	2020-09-08	sifted moist rhododendron litter	Caterino	Michael
Euconnus megalops		CUAC	CUAC000133237				male	United States	North Carolina	Haywood	Blue Ridge Parkway National Park	Mt. Hardy	35.303	-82.9272	6110	1862.33	2020-09-08	sifted moist rhododendron litter	Caterino	Michael
Euconnus megalops		CUAC	CUAC000137571	MHy.B.320	5456	OP779496	female	United States	North Carolina	Haywood	Blue Ridge Parkway National Park	Mt. Hardy	35.3036	-82.9272	6120	1865.38	2020-09-08	sifted spruce/fir litter	Haberski	Adam
Euconnus megalops		CUAC	CUAC000111147		11798	OP779493	female	United States	North Carolina	Haywood	Pisgah National Forest	Mountains to Sea Trail	35.3089	-82.9243	5540	1688.59	2020-09-08	sifted streamside litter	Caterino	Michael	Etzler	Frank
Euconnus megalops		CUAC	CUAC000133151				female	United States	North Carolina	Haywood	Pisgah National Forest	Black Balsam Knob	35.3258	-82.8777	6072	1850.75	2018-05-07		Caterino	Michael	Kucuk	Roy	Cushman	Laary
Euconnus megalops		CUAC	CUAC000003932	RB.B.303	4396	OP779497	female	United States	North Carolina	Haywood	Blue Ridge Parkway National Park	Richland Balsam Mt.	35.3627	-82.9885	6207	1891.89	2019-09-11	spruce-fir litter	Caterino	Michael
Euconnus megalops		CUAC	CUAC000159921				female	United States	North Carolina	Haywood	Blue Ridge Parkway National Park	Pisgah Mt.	35.425	-82.7529	5245	1598.68	2021-08-10	sifted litter	Caterino	Michael			Haberski	Adam
Euconnus megalops		CUAC	CUAC000159955				male	United States	North Carolina	Haywood	Blue Ridge Parkway National Park	Pisgah Mt.	35.425	-82.7529	5245	1598.68	2021-08-10	sifted litter	Caterino	Michael			Haberski	Adam
Euconnus megalops		CUAC	CUAC000010890				female	United States	North Carolina	Jackson	Sumter National Forest	Ellicott Rock Wilderness, Bad Creek trail	35.002	-83.1071	2397	730.606	2015-06-03	Sifting litter, mixed forest rhododendron, oak, cypress east facing slope	Myers	Shelley
Euconnus megalops		CUAC	CUAC000010855				male	United States	North Carolina	Jackson	Sumter National Forest	Ellicott Rock Wilderness, Bad Creek trail	35.0029	-83.1094	2163	659.282	2015-06-03	Sifting litter, mixed forest rhododendron, oak, cypress west facing slope	Myers	Shelley
Euconnus megalops		CUAC	CUAC000010854				male	United States	North Carolina	Jackson	Sumter National Forest	Ellicott Rock Wilderness, Bad Creek trail	35.0029	-83.1094	2163	659.282	2015-06-03	Sifting litter, mixed forest rhododendron, oak, cypress west facing slope	Myers	Shelley
Euconnus megalops		CUAC	CUAC000171831		11781	OP779501	female	United States	North Carolina	Jackson	Nantahala National Forest	Whiteside Mt.	35.0841	-83.1363	4740	1444.75	2022-06-22	sifted litter	Tingley	Carol
Euconnus megalops		CUAC	CUAC000105040				female		North Carolina	Jackson		Cashiers, Hwy 64	35.1089	-83.1363	3700	1127.76	2020-02-01	rhododendron litter	Ferro	Michael
Euconnus megalops		CUAC	CUAC000105025				male		North Carolina	Jackson		Cashiers, Hwy 64	35.1089	-83.1363	3700	1127.76	2020-02-01	rhododendron litter	Ferro	Michael
Euconnus megalops		CUAC	CUAC000106408				female		North Carolina	Jackson		Cashiers, Hwy 64	35.1098	-83.1468	3820	1164.34	2020-02-16	rhododendron litter	Ferro	Michael
Euconnus megalops		CUAC	CUAC000106396				female		North Carolina	Jackson		Cashiers, Hwy 64	35.1098	-83.1468	3820	1164.34	2020-02-16	rhododendron litter	Ferro	Michael
Euconnus megalops		CUAC	CUAC000106388				female		North Carolina	Jackson		Cashiers, Hwy 64	35.1098	-83.1468	3820	1164.34	2020-02-16	rhododendron litter	Ferro	Michael
Euconnus megalops		CUAC	CUAC000106410				female		North Carolina	Jackson		Cashiers, Hwy 64	35.1098	-83.1468	3820	1164.34	2020-02-16	rhododendron litter	Ferro	Michael
Euconnus megalops		CUAC	CUAC000106407				female		North Carolina	Jackson		Cashiers, Hwy 64	35.1098	-83.1468	3820	1164.34	2020-02-16	rhododendron litter	Ferro	Michael
Euconnus megalops		CUAC	CUAC000106397				male		North Carolina	Jackson		Cashiers, Hwy 64	35.1098	-83.1468	3820	1164.34	2020-02-16	rhododendron litter	Ferro	Michael
Euconnus megalops		CUAC	CUAC000139869				male	United States	North Carolina	Jackson	Nantahala National Forest	Toxaway Mt.	35.1317	-82.9835	4770	1453.9	2020-08-05	mixed litter	Caterino	Michael	Haberski	Adam	Wooden	Patricia
Euconnus megalops		CUAC	CUAC000143390				female	United States	North Carolina	Jackson	Nantahala National Forest	Toxaway Mt.	35.1321	-82.9842	4746	1446.58	2020-10-13	sifted rhododendron litter	Caterino	Michael	Etzler	Frank	Wooden	Patricia
Euconnus megalops		CUAC	CUAC000143406				female	United States	North Carolina	Jackson	Nantahala National Forest	Toxaway Mt.	35.1321	-82.9842	4746	1446.58	2020-10-13	sifted rhododendron litter	Caterino	Michael	Etzler	Frank	Wooden	Patricia
Euconnus megalops		CUAC	CUAC000139852				female	United States	North Carolina	Jackson	Blue Ridge Parkway National Park	along Blue Ridge Pkwy	35.3443	-82.9726	5572	1698.35	2019-09-11	mixed spruce-deciduous	Caterino	Michael
Euconnus megalops		CUAC	CUAC000139827				female	United States	North Carolina	Jackson	Blue Ridge Parkway National Park	along Blue Ridge Pkwy	35.3443	-82.9726	5572	1698.35	2019-09-11	mixed spruce-deciduous	Caterino	Michael
Euconnus megalops		CUAC	CUAC000026366				male	United States	North Carolina	Jackson	Balsam Mountain Preserve	Doubletop Mountain	35.3653	-83.1062	4839	1474.93	2015-06-17	Sifting litter, High elevation red oka,Remote cabin	Myers	Shelley
Euconnus megalops		CUAC	CUAC000025661				female	United States	North Carolina	Jackson	Balsam Mountain Preserve	Sugarloaf Mountain	35.3703	-83.1216	4484	1366.72	2015-06-15	Sifting litter, Sugarloaf Under Rhodendron. High elevation red oak	Myers	Shelley
Euconnus megalops		CUAC	CUAC000025662				female	United States	North Carolina	Jackson	Balsam Mountain Preserve	Sugarloaf Mountain	35.3703	-83.1216	4484	1366.72	2015-06-15	Sifting litter, Sugarloaf Under Rhodendron. High elevation red oak	Myers	Shelley
Euconnus megalops		CUAC	CUAC000025817				male	United States	North Carolina	Jackson	Balsam Mountain Preserve	Doubletop Mountain	35.3751	-83.0981	5480	1670.3	2015-06-15	Sifting litter, rhododendron litter. High elevation red oak	Myers	Shelley
Euconnus megalops		CUAC	CUAC000015784				female	United States	North Carolina	Jackson	Balsam Mountain Preserve	Doubletop Mountain	35.3769	-83.1019	4923	1500.53	2015-06-15	Sifting litter, W slope rhododendron and oak litter in/near seepage. High elevation red oak	Myers	Shelley
Euconnus megalops		CUAC	CUAC000016015				female	United States	North Carolina	Jackson	Balsam Mountain Preserve	Doubletop Mountain	35.3808	-83.0971	5095	1552.96	2015-06-17	Sifting litter, High elevation red oak, North east facing ridge	Myers	Shelley
Euconnus megalops		CUAC	CUAC000016014				female	United States	North Carolina	Jackson	Balsam Mountain Preserve	Doubletop Mountain	35.3808	-83.0971	5095	1552.96	2015-06-17	Sifting litter, High elevation red oak, North east facing ridge	Myers	Shelley
Euconnus megalops		CUAC	CUAC000025865				female	United States	North Carolina	Jackson	Balsam Mountain Preserve	Boar ridge	35.3841	-83.1092	4040	1231.39	2015-06-16	Sifting litter, Montane oak-hickory. Very dry. South fcing slope	Myers	Shelley
Euconnus megalops		CUAC	CUAC000025947				male	United States	North Carolina	Jackson	Balsam Mountain Preserve	Boar ridge	35.3879	-83.1005	3963	1207.92	2015-06-16	Sifting litter, High elevation red oak by stream. East facing slope	Myers	Shelley
Euconnus megalops		CUAC	CUAC000025157				female	United States	North Carolina	Jackson	Balsam Mountain Preserve	Dark ridge	35.3916	-83.1091	3290	1002.79	2015-06-20	Sifting litter, Rich cove	Myers	Shelley
Euconnus megalops		CUAC	CUAC000026156				male	United States	North Carolina	Jackson	Balsam Mountain Preserve	Dark ridge	35.3916	-83.1091	3290	1002.79	2015-06-20	Sifting litter, Rich cove	Myers	Shelley
Euconnus megalops		CUAC	CUAC000026166				male	United States	North Carolina	Jackson	Balsam Mountain Preserve	Dark ridge	35.3916	-83.1091	3290	1002.79	2015-06-20	Sifting litter, Rich cove	Myers	Shelley
Euconnus megalops		CUAC	CUAC000026171				male	United States	North Carolina	Jackson	Balsam Mountain Preserve	Dark ridge	35.3916	-83.1091	3290	1002.79	2015-06-20	Sifting litter, Rich cove	Myers	Shelley
Euconnus megalops		CNCI	CUAC000026170				male	United States	North Carolina	Jackson	Balsam Mountain Preserve	Dark ridge	35.3916	-83.1091	3290	1002.79	2015-06-20	Sifting litter, Rich cove	Myers	Shelley
Euconnus megalops		UNHC	CUAC000026169				male	United States	North Carolina	Jackson	Balsam Mountain Preserve	Dark ridge	35.3916	-83.1091	3290	1002.79	2015-06-20	Sifting litter, Rich cove	Myers	Shelley
Euconnus megalops		FMNH	CUAC000026172				male	United States	North Carolina	Jackson	Balsam Mountain Preserve	Dark ridge	35.3916	-83.1091	3290	1002.79	2015-06-20	Sifting litter, Rich cove	Myers	Shelley
Euconnus megalops		CUAC	CUAC000026167				male	United States	North Carolina	Jackson	Balsam Mountain Preserve	Dark ridge	35.3916	-83.1091	3290	1002.79	2015-06-20	Sifting litter, Rich cove	Myers	Shelley
Euconnus megalops		CUAC	CUAC000025983				female	United States	North Carolina	Jackson	Balsam Mountain Preserve	Boar ridge	35.3923	-83.1012	3876	1181.4	2015-06-16	Sifting litter, High elevation red oak. West facing slope	Myers	Shelley
Euconnus megalops		CUAC	CUAC000035981				female	United States	North Carolina	Jackson	Balsam Mountain Preserve	Boar ridge	35.3923	-83.1012	3876	1181.4	2015-06-16	Sifting litter, High elevation red oak. West facing slope	Myers	Shelley
Euconnus megalops		CUAC	CUAC000026111				female	United States	North Carolina	Jackson	Balsam Mountain Preserve	Dark ridge	35.398	-83.1088	3467	1056.74	2015-06-19	Sifting litter, Rich cove	Myers	Shelley
Euconnus megalops		CUAC	CUAC000134145				female	United States	North Carolina	Jackson	Blue Ridge Parkway National Park	Waterrock Knob	35.4643	-83.1374	6281	1914.45	2018-05-29	sifted conifer litter	Caterino	Michael
Euconnus megalops		CUAC	CUAC000003061	WrK.A.036	3274	OP779504	male	United States	North Carolina	Jackson	Blue Ridge Parkway National Park	Waterrock Knob	35.4643	-83.1374	6281	1914.45	2018-05-29	sifted conifer litter	Caterino	Michael
Euconnus megalops		CUAC	CUAC000106361				female		North Carolina	Macon		E Highlands, Hwy 64	35.0652	-83.1974	3880	1182.62	2020-03-01	rhododendron litter	Ferro	Michael
Euconnus megalops		CUAC	CUAC000106280				female		North Carolina	Macon		E Highlands, Hwy 64	35.067	-83.1895	3750	1143	2020-03-01	rhododendron litter	Ferro	Michael
Euconnus megalops		CUAC	CUAC000106265				male		North Carolina	Macon		E Highlands, Hwy 64	35.067	-83.1895	3750	1143	2020-03-01	rhododendron litter	Ferro	Michael
Euconnus megalops		CUAC	CUAC000106164				female		North Carolina	Macon		E Highlands, Hwy 64	35.0688	-83.1881	3720	1133.86	2020-02-16	rhododendron litter	Ferro	Michael
Euconnus megalops		CUAC	CUAC000106161				female		North Carolina	Macon		E Highlands, Hwy 64	35.0688	-83.1881	3720	1133.86	2020-02-16	rhododendron litter	Ferro	Michael
Euconnus megalops		CUAC	CUAC000106159				female		North Carolina	Macon		E Highlands, Hwy 64	35.0688	-83.1881	3720	1133.86	2020-02-16	rhododendron litter	Ferro	Michael
Euconnus megalops		CUAC	CUAC000106165				male		North Carolina	Macon		E Highlands, Hwy 64	35.0688	-83.1881	3720	1133.86	2020-02-16	rhododendron litter	Ferro	Michael
Euconnus megalops		CUAC	CUAC000026442				female	United States	North Carolina	Macon	Nantahala National Forest	Jones Gap	35.0746	-83.2855	4447	1355.45	2015-07-16	Sifting litter, sifting around huge fungus on ground	Myers	Shelley
Euconnus megalops		CUAC	CUAC000026995				female	United States	North Carolina	Macon	Nantahala National Forest	Jones Knob	35.084	-83.2976	4237	1291.44	2015-07-28	Sifting litter, Hickory oak	Myers	Shelley
Euconnus megalops		CUAC	CUAC000106295				female		North Carolina	Macon		E Highlands, Hwy 64	35.0853	-83.1848	3990	1216.15	2020-03-01	rhododendron litter	Ferro	Michael
Euconnus megalops		CUAC	CUAC000048805				female	United States	North Carolina	Macon		nr. Wayah Bald	35.1771	-83.5641	5280	1609.34	2016-03-16	sifted litter	Caterino	Michael
Euconnus megalops		CUAC	CUAC000048800				female	United States	North Carolina	Macon		nr. Wayah Bald	35.1771	-83.5641	5280	1609.34	2016-03-16	sifted litter	Caterino	Michael
Euconnus megalops		CUAC	CUAC000079273	CrB.018	3454	OP779487	female	United States	North Carolina	Macon	Nantahala National Forest	Copper Ridge Bald	35.2357	-83.5602	5144	1567.89	2019-07-09	sifted mixed litter-rhododendron nr. Rocks	Caterino	Michael	Ferro	Michael
Euconnus megalops		CUAC	CUAC000079272	CrB.017	3453	OP779486	male	United States	North Carolina	Macon	Nantahala National Forest	Copper Ridge Bald	35.2357	-83.5602	5144	1567.89	2019-07-09	sifted mixed litter-rhododendron nr. Rocks	Caterino	Michael	Ferro	Michael
Euconnus megalops		CUAC	CUAC000134596				female	United States	North Carolina	Macon	Nantahala National Forest	Cowee Bald	35.3263	-83.335	4925	1501.14	2019-07-09	sifted mixed litter - under rhododendron	Caterino	Michael	Ferro	Michael
Euconnus megalops		AMNH	CUAC000134590				male	United States	North Carolina	Macon	Nantahala National Forest	Cowee Bald	35.3263	-83.335	4925	1501.14	2019-07-09	sifted mixed litter - under rhododendron	Caterino	Michael	Ferro	Michael
Euconnus megalops		CUAC	CUAC000134617				male	United States	North Carolina	Macon	Nantahala National Forest	Cowee Bald	35.3263	-83.335	4925	1501.14	2019-07-09	sifted mixed litter - under rhododendron	Caterino	Michael	Ferro	Michael
Euconnus megalops		CUAC	CUAC000135278	CB.B.351	6601	OP779480	male	United States	North Carolina	Macon	Nantahala National Forest	Cowee Bald	35.3269	-83.335	4839	1474.93	2020-09-15		Etzler	Frank	Haberski	Adam	Wooden	Patricia
Euconnus megalops		CUAC	CUAC000149818				female	United States	North Carolina	Macon	Nantahala National Forest	Cowee Bald	35.327	-83.3361	4926	1501.44	2019-07-09	sifted mixed litter-bottom of rock ledge	Caterino	Michael	Ferro	Michael
Euconnus megalops		CUAC	CUAC000079352	CB.019	3533	OP779479	female	United States	North Carolina	Macon	Nantahala National Forest	Cowee Bald	35.327	-83.3361	4926	1501.44	2019-07-09	sifted mixed litter-bottom of rock ledge	Caterino	Michael	Ferro	Michael
Euconnus megalops		CUAC	CUAC000149854				male	United States	North Carolina	Macon	Nantahala National Forest	Cowee Bald	35.327	-83.3361	4926	1501.44	2019-07-09	sifted mixed litter-bottom of rock ledge	Caterino	Michael	Ferro	Michael
Euconnus megalops		CUAC	CUAC000134636				female	United States	North Carolina	Macon	Nantahala National Forest	Cowee Bald	35.3287	-83.3366	4942	1506.32	2019-07-09	sifted mixed litter-oaky forest floor litter	Caterino	Michael	Ferro	Michael
Euconnus megalops		CUAC	CUAC000134632				female	United States	North Carolina	Macon	Nantahala National Forest	Cowee Bald	35.3287	-83.3366	4942	1506.32	2019-07-09	sifted mixed litter-oaky forest floor litter	Caterino	Michael	Ferro	Michael
Euconnus megalops		CUAC	CUAC000134643				male	United States	North Carolina	Macon	Nantahala National Forest	Cowee Bald	35.3287	-83.3366	4942	1506.32	2019-07-09	sifted mixed litter-oaky forest floor litter	Caterino	Michael	Ferro	Michael
Euconnus megalops		CMNC					male	United States	North Carolina	Macon		Hwy. 64, nr. Dry Falls					1986-05-16		Smetana	Ales
Euconnus megalops		CUAC	CUAC000160280		11745	OP779485	male	United States	North Carolina	Madison	Pisgah National Forest	Camp Creek Bald	36.022	-82.7167	4741	1445.06	2022-03-01	sifted litter	Caterino	Michael	Recuero	Ernesto	Wooden	Patricia
Euconnus megalops		CUAC	CUAC000011767				female	United States	North Carolina	McDowell	Pisgah National Forest	Snooks Nose Trail	35.6905	-82.2055	2219	676.351	2015-08-25	Sifting litter, oak hickory	Myers	Shelley	Langton	Stephen
Euconnus megalops		CUAC	CUAC000011982				male	United States	North Carolina	McDowell	Pisgah National Forest	Snooks Nose Trail	35.6929	-82.207	2580	786.384	2016-03-17	Sifting litter, Oak hickory sifting under rhodendron	Myers	Shelley	Vasquez-Velez	Laura
Euconnus megalops		CUAC	CUAC000011989				male	United States	North Carolina	McDowell	Pisgah National Forest	Snooks Nose Trail	35.6929	-82.207	2580	786.384	2016-03-17	Sifting litter, Oak hickory sifting under rhodendron	Myers	Shelley	Vasquez-Velez	Laura
Euconnus megalops		CUAC	CUAC000160194				female	United States	North Carolina	Polk		Melrose Falls (lower)	35.2217	-82.2985	1103	336.194	2021-08-10	sifted litter	Caterino	Michael	Recuero	Ernesto	Haberski	Adam	Wooden	Patricia
Euconnus megalops		CUAC	CUAC000160199		11750	OP779494	male	United States	North Carolina	Polk		Melrose Falls (lower)	35.2217	-82.2985	1103	336.194	2021-08-10	sifted litter	Caterino	Michael	Recuero	Ernesto	Haberski	Adam	Wooden	Patricia
Euconnus megalops		CUAC	CUAC000160220				male	United States	North Carolina	Polk		Melrose Falls (lower)	35.2217	-82.2985	1103	336.194	2021-08-10	sifted litter	Caterino	Michael	Recuero	Ernesto	Haberski	Adam	Wooden	Patricia
Euconnus megalops		CUAC	CUAC000171982		11722	OP779495	male	United States	North Carolina	Polk		Melrose Falls (lower)	35.2217	-82.2985	1103	336.194	2021-08-10	sifted litter	Caterino	Michael	Recuero	Ernesto	Haberski	Adam	Wooden	Patricia
Euconnus megalops		CUAC	CUAC000107794				female	United States	North Carolina	Polk	Green River Game Lands	Lower Bradley Falls Tr.	35.258	-82.2878	1620	493.776	2018-03-19	sifted litter	Caterino	Michael
Euconnus megalops		CUAC	CUAC000107754				female	United States	North Carolina	Polk	Green River Game Lands	Lower Bradley Falls Tr.	35.258	-82.2878	1620	493.776	2018-03-19	sifted litter	Caterino	Michael
Euconnus megalops		CUAC	CUAC000107791				female	United States	North Carolina	Polk	Green River Game Lands	Lower Bradley Falls Tr.	35.258	-82.2878	1620	493.776	2018-03-19	sifted litter	Caterino	Michael
Euconnus megalops		CUAC	CUAC000107781				male	United States	North Carolina	Polk	Green River Game Lands	Lower Bradley Falls Tr.	35.258	-82.2878	1620	493.776	2018-03-19	sifted litter	Caterino	Michael
Euconnus megalops		CUAC	CUAC000107736				female	United States	North Carolina	Polk	Green River Game Lands	Green River Cove Tr.	35.267	-82.3177	1070	326.136	2018-03-18		Caterino	Michael
Euconnus megalops		CUAC	CUAC000107822				female	United States	North Carolina	Polk	Green River Game Lands		35.294	-82.261	1740	530.352	2018-03-18	sifted litter	Caterino	Michael
Euconnus megalops		CUAC	CUAC000107849				male	United States	North Carolina	Polk	Green River Game Lands		35.294	-82.261	1740	530.352	2018-03-18	sifted litter	Caterino	Michael
Euconnus megalops		CMNC					male	United States	North Carolina	Buncombe	Blue Ridge Parkway National Park	Bull Gap			3100	944.88	1990-05-01	rhododendron litter at stream edge	Campbell	J.M.
Euconnus megalops		CUAC	CUAC000156744	CD.B.326	7918	OP779483	male	United States	North Carolina	Swain	Great Smoky Mountains National Park	Clingmans Dome	35.5597	-83.4992	6264	1909.27	2021-09-14	sifted litter	Caterino	Michael	Recuero	Ernesto
Euconnus megalops		CUAC	CUAC000079151	CD.A.020	2833	OP779481	male	United States	North Carolina	Swain	Great Smoky Mountains National Park	Clingmans Dome, west slope	35.5613	-83.5006	6364	1939.75	2018-06-04
Euconnus megalops		CUAC	CUAC000149709				male	United States	North Carolina	Swain	Great Smoky Mountains National Park	Clingmans Dome, west slope	35.5613	-83.5006	6364	1939.75	2018-06-04
Euconnus megalops		CUAC	CUAC000133199				male	United States	North Carolina	Swain	Great Smoky Mountains National Park	Clingmans Dome, west slope	35.5623	-83.5036	6500	1981.2	2018-06-04	sifted conifer litter	Caterino	Michael
Euconnus megalops		CUAC	CUAC000166194				female	United States	North Carolina	Swain	Great Smoky Mountains National Park	Lakeshore Tr., Payne Ck.	35.4655	-83.8028	1816	553.517	2022-04-12	sifted riparian litter	Caterino	Michael	Recuero	Ernesto	Wooden	Patricia	Haberski	Adam
Euconnus megalops		CUAC	CUAC000166211				male	United States	North Carolina	Swain	Great Smoky Mountains National Park	Lakeshore Tr., Payne Ck.	35.4655	-83.8028	1816	553.517	2022-04-12	sifted riparian litter	Caterino	Michael	Recuero	Ernesto	Wooden	Patricia	Haberski	Adam
Euconnus megalops		CUAC	CUAC000166180				male	United States	North Carolina	Swain	Great Smoky Mountains National Park	Lakeshore Tr., Payne Ck.	35.4655	-83.8028	1816	553.517	2022-04-12	sifted riparian litter	Caterino	Michael	Recuero	Ernesto	Wooden	Patricia	Haberski	Adam
Euconnus megalops		CUAC	CUAC000134114				female	United States	North Carolina	Transylvania	Pisgah National Forest	Hwy 215, 1 mi. S. Blue Ridge Pkwy	35.291	-82.9133	5122	1561.19	2018-05-07	sifted litter	Caterino	Michael	Kucuk	Roy	Cushman	Laary
Euconnus megalops		CUAC	CUAC000133303				female	United States	North Carolina	Yancey	Pisgah National Forest	Woody Ridge Tr.	35.8447	-82.2369	5244	1598.37	2020-06-15	sifted litter	Caterino	Michael	Etzler	Frank
Euconnus megalops		CUAC	[lost]	WR.B.516	9483	OP779503	larva	United States	North Carolina	Yancey	Pisgah National Forest	Woody Ridge Tr.	35.844	-82.2347	5086	1550.21	2021-10-19		Caterino	Michael	Recuero	Ernesto	Haberski	Adam
Euconnus megalops		CUAC	CUAC000137618	WR.A.029	5511	OP779502	male	United States	North Carolina	Yancey	Pisgah National Forest	Woody Ridge Tr.	35.8448	-82.2377	5301	1615.74	2020-06-15	sifted litter	Caterino	Michael	Etzler	Frank
Euconnus megalops		AMNH					16 males, 9 females	United States	North Carolina			Black Mts.					various dates, 1901
Euconnus megalops		CUAC	CUAC000108143				female	United States	South Carolina	Greenville	Chestnut Ridge Heritage Preserve		35.1506	-82.2799	1090	332.232	2018-04-08	sifted litter	Caterino	Michael	Vasquez-Velez	Laura
Euconnus megalops		CUAC	CUAC000171981		11721	OP779488	male	United States	South Carolina	Pickens	Eastatoe Creek Heritage Preserve		35.0403	-82.8144	1421	433.121	2015-04-30	Sifting litter, east facing slope rhodendron and oak	Myers	Shelley	Deczynski	Anthony	Munoz	Sofia
Euconnus megalops		CUAC	CUAC000010932				female	United States	South Carolina	Oconee	Sumter National Forest	Ellicott Rock Wilderness, East Fork trail	34.9962	-83.1022	2121	646.481	2015-06-03	Sifting litter, under mountian laurel patch	Myers	Shelley
Euconnus megalops		CUAC	CUAC000010922				female	United States	South Carolina	Oconee	Sumter National Forest	Ellicott Rock Wilderness, East Fork trail	34.9962	-83.1022	2121	646.481	2015-06-03	Sifting litter, under mountian laurel patch	Myers	Shelley
Euconnus megalops		CUAC	CUAC000010936				male	United States	South Carolina	Oconee	Sumter National Forest	Ellicott Rock Wilderness, East Fork trail	34.9962	-83.1022	2121	646.481	2015-06-03	Sifting litter, under mountian laurel patch	Myers	Shelley
Euconnus megalops		CUAC	CUAC000010548				female	United States	South Carolina	Oconee	Sumter National Forest	Ellicott Rock Wilderness, Indian Camp Creek	34.9898	-83.0724	2668	813.206	2015-05-04	Sifting litter, Cove oak & rhododendron	Myers	Shelley	Caterino	Michael	Deczynski	Anthony	Munoz	Sofia
Euconnus megalops		CUAC	CUAC000010625				male	United States	South Carolina	Oconee	Sumter National Forest	Ellicott Rock Wilderness, Indian Camp Creek	34.9903	-83.0723	2679	816.559	2015-05-04	Sifting litter, Rhododenron pine oak beech, SE facing slope.	Myers	Shelley	Caterino	Michael	Deczynski	Anthony	Munoz	Sofia
Euconnus megalops		CUAC	CUAC000010639				male	United States	South Carolina	Oconee	Sumter National Forest	Ellicott Rock Wilderness, Indian Camp Creek	34.9903	-83.0723	2679	816.559	2015-05-04	Sifting litter, Rhododenron pine oak beech, SE facing slope.	Myers	Shelley	Caterino	Michael	Deczynski	Anthony	Munoz	Sofia
Euconnus megalops		CUAC	CUAC000010780				female	United States	South Carolina	Oconee	Sumter National Forest	Ellicott Rock Wilderness,East Fork Chattooga River	34.9843	-83.0981	2223	677.57	2015-05-04	Sifting litter, Upland pine oak litter	Myers	Shelley	Caterino	Michael	Deczynski	Anthony	Munoz	Sofia
Euconnus megalops		CUAC	CUAC000010710				female	United States	South Carolina	Oconee	Sumter National Forest	Ellicott Rock Wilderness,East Fork Chattooga River	34.9846	-83.1018	2113	644.042	2015-05-04	Sifting litter	Myers	Shelley	Caterino	Michael	Deczynski	Anthony	Munoz	Sofia
Euconnus megalops		CUAC	CUAC000010831				male	United States	South Carolina	Oconee	Sumter National Forest	Ellicott Rock Wilderness,East Fork Chattooga River	34.9843	-83.0981	2223	677.57	2015-05-04	Sifting litter, Upland pine oak litter	Myers	Shelley	Caterino	Michael	Deczynski	Anthony	Munoz	Sofia
Euconnus megalops		CUAC	CUAC000107528				female	United States	South Carolina	Oconee	Sumter National Forest	Riley Moore Falls	34.7403	-83.1804	900	274.32	2018-03-03		Caterino	Michael
Euconnus megalops		CUAC	CUAC000107525				female	United States	South Carolina	Oconee	Sumter National Forest	Riley Moore Falls	34.7403	-83.1804	900	274.32	2018-03-03		Caterino	Michael
Euconnus megalops		CUAC	CUAC000049049				female	United States	South Carolina	Oconee		Coon Branch Nat. Area	35.0202	-83.0006	1950	594.36	2016-02-28	sifted Pinus litter	Caterino	Michael	Caterino	Katie
Euconnus megalops		CUAC	CUAC000048868				female	United States	South Carolina	Oconee		Coon Branch Nat. Area	35.0272	-83.0069	1950	594.36	2016-02-28	sifted flood debris	Caterino	Michael	Caterino	Katie
Euconnus megalops		CUAC	CUAC000048867				female	United States	South Carolina	Oconee		Coon Branch Nat. Area	35.0272	-83.0069	1950	594.36	2016-02-28	sifted flood debris	Caterino	Michael	Caterino	Katie
Euconnus megalops		CUAC	CUAC000109926				male	United States	South Carolina	Oconee		Coon Branch Nat. Area	35.0202	-83.0006	1950	594.36	2018-06-28		Chandler	Donald
Euconnus megalops		CUAC	CUAC000025632				male	United States	South Carolina	Pickens		Sassafras Mountain summit	35.0579	-82.7705	3347	1020.17	2015-06-10	Sifting litter, Mixed forest, next to recently cleared.	Myers	Shelley
Euconnus megalops		CUAC	CUAC000135388	BgBld.A.019	6913	OP779474	female	United States	Tennessee	Unicoi	Cherokee National Forest	Big Bald	35.9904	-82.4927	5430	1655.06	2021-05-21		Harden	Curt	Haberski	Adam	Wooden	Patricia
Euconnus megalops		CUAC	CUAC000112793	BgBld.B.349	5842	OP779475	female	United States	Tennessee	Unicoi	Cherokee National Forest	Big Bald	35.9945	-82.4893	5326	1623.36	2020-08-05	ravine litter	Caterino	Michael	Haberski	Adam	Wooden	Patricia
Euconnus megalops		CUAC	CUAC000142241				female	United States	Tennessee	Unicoi	Cherokee National Forest	Big Bald	35.9945	-82.4893	5326	1623.36	2020-08-05	ravine litter	Caterino	Michael	Haberski	Adam	Wooden	Patricia
Euconnus megalops		CUAC	CUAC000142261				female	United States	Tennessee	Unicoi	Cherokee National Forest	Big Bald	35.9947	-82.4896	5346	1629.46	2020-08-05	mixed litter	Caterino	Michael	Haberski	Adam	Wooden	Patricia
Euconnus megalops		CUAC	CUAC000142267				female	United States	Tennessee	Unicoi	Cherokee National Forest	Big Bald	35.9947	-82.4896	5346	1629.46	2020-08-05	mixed litter	Caterino	Michael	Haberski	Adam	Wooden	Patricia
Euconnus megalops		CUAC	CUAC000157337		11756	OP779500	male	United States	Tennessee	Blount	Great Smoky Mountains National Park	Whiteoak Sink	35.6345	-83.7466	1724	525.475	2021-10-27	sifted litter in sinkhole	Caterino	Michael	Haberski	Adam	Wooden	Patricia
Euconnus megalops		CUAC	CUAC000133158				female	United States	Tennessee	Sevier	Great Smoky Mountains National Park	Alum Cave Bluff Trail	35.6425	-83.4427	5196	1583.74	2019-06-25		Caterino	Michael	Ferro	Michael
Euconnus megalops		CUAC	CUAC000133189				female	United States	Tennessee	Sevier	Great Smoky Mountains National Park	Alum Cave Bluff Trail	35.6425	-83.4427	5196	1583.74	2019-06-25		Caterino	Michael	Ferro	Michael
Euconnus megalops		CUAC	CUAC000133184				female	United States	Tennessee	Sevier	Great Smoky Mountains National Park	Alum Cave Bluff Trail	35.6425	-83.4427	5196	1583.74	2019-06-25		Caterino	Michael	Ferro	Michael
Euconnus megalops		CUAC	CUAC000133185				male	United States	Tennessee	Sevier	Great Smoky Mountains National Park	Alum Cave Bluff Trail	35.6425	-83.4427	5196	1583.74	2019-06-25		Caterino	Michael	Ferro	Michael
Euconnus megalops		CUAC	CUAC000143558				female	United States	Tennessee	Sevier	Great Smoky Mountains National Park	Appalachian Trail nr. Newfound Gap	35.616	-83.4149	5456	1662.99	2018-06-04
Euconnus megalops		CUAC	CUAC000143583				female	United States	Tennessee	Sevier	Great Smoky Mountains National Park	Appalachian Trail nr. Newfound Gap	35.616	-83.4149	5456	1662.99	2018-06-04
Euconnus megalops		CUAC	CUAC000143575				female	United States	Tennessee	Sevier	Great Smoky Mountains National Park	Appalachian Trail nr. Newfound Gap	35.616	-83.4149	5456	1662.99	2018-06-04
Euconnus megalops		CUAC	CUAC000143565				female	United States	Tennessee	Sevier	Great Smoky Mountains National Park	Appalachian Trail nr. Newfound Gap	35.616	-83.4149	5456	1662.99	2018-06-04
Euconnus megalops		CUAC	CUAC000143574				male	United States	Tennessee	Sevier	Great Smoky Mountains National Park	Appalachian Trail nr. Newfound Gap	35.616	-83.4149	5456	1662.99	2018-06-04
Euconnus megalops		CUAC	CUAC000110835	Hwy.A.004	4191	OP779491	female	United States	Tennessee	Sevier	Great Smoky Mountains National Park	Off Hwy 441	35.6237	-83.4163	4575	1394.46	2020-03-12		Caterino	Michael	Etzler	Frank
Euconnus megalops		CUAC	CUAC000134446				female	United States	Tennessee	Sevier	Great Smoky Mountains National Park	Off Hwy 441	35.6237	-83.4163	4575	1394.46	2020-03-12		Caterino	Michael	Etzler	Frank
Euconnus megalops		CUAC	CUAC000156738	CD.B.320		OP779482	LARVA	United States	North Carolina	Swain	Great Smoky Mountains National Park	Clingmans Dome	35.5597	-83.4992	6264	1909.27	2021-09-14	sifted litter	Caterino	Michael	Recuero	Ernesto
Euconnus megalops		CUAC	CUAC000135175	Bcat.B.317		OP779473	LARVA	United States	North Carolina	Haywood	Great Smoky Mountains National Park	Big Cataloochee Mt.	35.6721	-83.176	6150	1874.52	2020-11-05	sifted litter- spruce fir	Caterino	Michael	Etzler	Frank
Euconnus megalops		CUAC	CUAC000135200	BMT.B.307		OP779477	LARVA	United States	North Carolina	Haywood	Great Smoky Mountains National Park	Balsam Mt. Trail	35.6453	-83.2025	5086	1550.21	2020-11-05	sifted litter - hemlock/spruce	Caterino	Michael	Etzler	Frank
Euconnus megalops		CUAC	CUAC000135131	BrK.B.302		OP779478	LARVA	United States	North Carolina	Jackson	Blue Ridge Parkway National Park	Browning Knob	35.463	-83.131	6140	1871.47	2020-09-22	sifted litter	Caterino	Michael	Etzler	Frank
Euconnus megalops		CUAC	CUAC000110828	RC.022		OP779498	LARVA	United States	Georgia	Rabun	Chattahoochee NF	Rabun Cliffs	34.9707	-83.3008	4330	1319.78	2019-11-25	sifted litter	Caterino	Michael
Euconnus megalops		CUAC	CUAC000160064	AC.B.548		OP779468	LARVA	United States	Tennessee	Sevier	Great Smoky Mountains National Park	Alum Cave Bluff Trail	35.6427	-83.4426	5188	1581.3	2021-09-28	sifted litter	Caterino	Michael
Euconnus megalops		CUAC	CUAC000110858	Hwy.A.017		OP779492	LARVA	United States	Tennessee	Sevier	Great Smoky Mountains National Park	Off Hwy 441	35.6237	-83.4163	4575	1394.46	2020-03-12		Caterino	Michael	Etzler	Frank
Euconnus tusquitee	HOLOTYPE	FMNH	CUAC000171987		11727		male	United States	North Carolina	Clay	Nantahala National Forest	Tusquitee Bald	35.1419	-83.7269	5270	1606.3	2021-07-06	sifted litter	Caterino	Michael	Recuero	Ernesto
Euconnus tusquitee	Paratype	CUAC	N/A - lost in extraction	TsqB.A.223	7816		unknown	United States	North Carolina	Clay	Nantahala National Forest	Tusquitee Bald	35.1419	-83.7269	5270	1606.3	2021-07-06	sifted litter	Caterino	Michael	Recuero	Ernesto
Euconnus vetustus	HOLOTYPE	FMNH	CUAC000004025	GrB.A.336	4491	OP779510	male	United States	North Carolina	Mitchell	Pisgah National Forest	Grassy Ridge Bald	36.1038	-82.0809	6083	1854.1	2020-06-08	sifted deciduous litter	Caterino	Michael
Euconnus vetustus	Paratype	CUAC	CUAC000134211				male	United States	North Carolina	Mitchell	Pisgah National Forest	Grassy Ridge Bald	36.1038	-82.0809	6083	1854.1	2020-06-08	sifted deciduous litter	Caterino	Michael
Euconnus vetustus	Paratype	CUAC	CUAC000134242				male	United States	North Carolina	Mitchell	Pisgah National Forest	Grassy Ridge Bald	36.1038	-82.0809	6083	1854.1	2020-06-08	sifted deciduous litter	Caterino	Michael
Euconnus vetustus	Paratype	CUAC	CUAC000134216				female	United States	North Carolina	Mitchell	Pisgah National Forest	Grassy Ridge Bald	36.1038	-82.0809	6083	1854.1	2020-06-08	sifted deciduous litter	Caterino	Michael
Euconnus vetustus	Paratype	CUAC	CUAC000134207				female	United States	North Carolina	Mitchell	Pisgah National Forest	Grassy Ridge Bald	36.1038	-82.0809	6083	1854.1	2020-06-08	sifted deciduous litter	Caterino	Michael
Euconnus vetustus		CUAC	CUAC000135337	HKnb.B.313	6861	OP779511	male	United States	North Carolina	Graham	Nantahala National Forest	Huckleberry Knob	35.3235	-83.994	5511	1679.75	2020-10-13	sifted deciduous litter	Caterino	Michael	Etzler	Frank	Wooden	Patricia
Euconnus vetustus		CUAC	CUAC000079096	BBK.A.020	2775	OP779505	male	United States	North Carolina	Haywood	Pisgah National Forest	Black Balsam Knob	35.3258	-82.8777	6072	1850.75	2018-05-07		Caterino	Michael	Kucuk	Roy	Cushman	Laary
Euconnus vetustus		CUAC	CUAC000142207		11900	OP779506	female	United States	Tennessee	Unicoi	Cherokee National Forest	Big Bald	35.99	-82.4921	5464	1665.43	2020-08-05	hawthorn litter	Caterino	Michael	Haberski	Adam	Wooden	Patricia
Euconnus vetustus		CUAC	CUAC000137904	BgBld.B.332	5825	OP779508	male	United States	Tennessee	Unicoi	Cherokee National Forest	Big Bald	35.99	-82.4921	5464	1665.43	2020-08-05	hawthorn litter	Caterino	Michael	Haberski	Adam	Wooden	Patricia
Euconnus vetustus		CUAC	CUAC000135387	BgBld.A.018	6912	OP779507	male	United States	Tennessee	Unicoi	Cherokee National Forest	Big Bald	35.9904	-82.4927	5430	1655.06	2021-05-21		Harden	Curt	Haberski	Adam	Wooden	Patricia
Euconnus vetustus		CUAC	CUAC000110860	Hwy.A.029	4216	OP779512	female	United States	Tennessee	Sevier	Great Smoky Mountains National Park	Off Hwy 441	35.624	-83.4163	4575	1394.46	2020-03-12	sifted litter	Caterino	Michael	Etzler	Frank
Euconnus vetustus		CUAC	CUAC000026607		12033	OP779509	male	United States	North Carolina	Yancey	Pisgah National Forest	Devils Gap	36.0442	-82.4279	3813	1162.2	2015-08-24	Sifting litter, Cedar, hickory, oak, secondary forest	Myers	Shelley	Langton	Stephen
Euconnus vetustus		CUAC	CUAC000026606				male	United States	North Carolina	Yancey	Pisgah National Forest	Devils Gap	36.0442	-82.4279	3813	1162.2	2015-08-24	Sifting litter, Cedar, hickory, oak, secondary forest	Myers	Shelley	Langton	Stephen
Euconnus vetustus		AMNH					female	United States	North Carolina			Black Mts.					1901-10-05
Euconnus vexillus	HOLOTYPE	FMNH	CUAC000026944				male	United States	South Carolina	Greenville	Chestnut Ridge Heritage Preserve		35.1523	-82.2814	1133	345.338	2015-06-05	Sifting litter, Rock outcrop, south facing slope	Myers	Shelley
Euconnus vexillus	Paratype	CUAC	CUAC000026943				female	United States	South Carolina	Greenville	Chestnut Ridge Heritage Preserve		35.1523	-82.2814	1133	345.338	2015-06-05	Sifting litter, Rock outcrop, south facing slope	Myers	Shelley
Euconnus vexillus	Paratype	CUAC	CUAC000026947				male	United States	South Carolina	Greenville	Chestnut Ridge Heritage Preserve		35.1523	-82.2814	1133	345.338	2015-06-05	Sifting litter, Rock outcrop, south facing slope	Myers	Shelley
Euconnus vexillus	Paratype	CUAC	CUAC000026971				female	United States	South Carolina	Greenville	Chestnut Ridge Heritage Preserve		35.1523	-82.2814	1133	345.338	2015-06-05	Sifting litter, Rock outcrop, south facing slope	Myers	Shelley
Euconnus vexillus	Paratype	CUAC	CUAC000025531				female	United States	South Carolina	Greenville	Chestnut Ridge Heritage Preserve		35.1406	-82.279	1140	347.472	2015-06-05	Sifting litter, Secondary forest mixed	Myers	Shelley
Euconnus vexillus	Paratype	CUAC	CUAC000025530				female	United States	South Carolina	Greenville	Chestnut Ridge Heritage Preserve		35.1406	-82.279	1140	347.472	2015-06-05	Sifting litter, Secondary forest mixed	Myers	Shelley
Euconnus vexillus	Paratype	FMNH	CUAC000108097		12035	OP779514	female	United States	South Carolina	Greenville	Chestnut Ridge Heritage Preserve		35.1506	-82.2799	1090	332.232	2018-04-08	sifted litter	Caterino	Michael	Vasquez-Velez	Laura
Euconnus vexillus	Paratype	CUAC	CUAC000026905		11830	OP779513	male	United States	South Carolina	Greenville	Chestnut Ridge Heritage Preserve		35.1518	-82.2839	1112	338.938	2015-06-05	Sifting litter, Hardwood forest, logs and fungus, south facing slope	Myers	Shelley
Euconnus vexillus	Paratype	CUAC	CUAC000026899				female	United States	South Carolina	Greenville	Chestnut Ridge Heritage Preserve		35.1518	-82.2839	1112	338.938	2015-06-05	Sifting litter, Hardwood forest, logs and fungus, south facing slope	Myers	Shelley
Euconnus vexillus	Paratype	CUAC	CUAC000025432				female	United States	South Carolina	Greenville	Chestnut Ridge Heritage Preserve		35.1501	-82.282	1228	374.294	2015-06-05	Sifting litter, Hardwood forest, North facing slope	Myers	Shelley
Euconnus vexillus	Paratype	CUAC	CUAC000026945		11752	OP779515	male	United States	South Carolina	Greenville	Chestnut Ridge Heritage Preserve		35.1523	-82.2814	1133	345.338	2015-06-05	Sifting litter, Rock outcrop, south facing slope	Myers	Shelley
Euconnus vexillus		CUAC	CUAC000135056	NT.A.008	6363	OP779518	male	United States	North Carolina	Caldwell	Grandfather Mt. State Park	Nuwati Trail	36.1184	-81.7909	4020	1225.3	2021-05-17	sifted Rhododendron litter	Haberski	Adam	Wooden	Patricia
Euconnus vexillus		CUAC	CUAC000011946		11819	OP779517	male	United States	North Carolina	McDowell	Pisgah National Forest	Mackey Mountain Trail	35.7246	-82.1838	3433	1046.38	2015-08-25	Sifting litter, Against giant log, oak, hickory	Myers	Shelley	Langton	Stephen
Euconnus vexillus		CUAC	CUAC000011929				male	United States	North Carolina	McDowell	Pisgah National Forest	Mackey Mountain Trail	35.7246	-82.1838	3433	1046.38	2015-08-25	Sifting litter, Against giant log, oak, hickory	Myers	Shelley	Langton	Stephen
Euconnus vexillus		CUAC	CUAC000011702				male	United States	North Carolina	McDowell	Pisgah National Forest	Snooks Nose Trail	35.6862	-82.2019	1998	608.99	2015-08-25	Sifting litter, Oak hickory sifting under rhodendron	Myers	Shelley	Langton	Stephen
Euconnus vexillus		CUAC	CUAC000011845				female	United States	North Carolina	McDowell	Pisgah National Forest	Snooks Nose Trail	35.6862	-82.2019	1998	608.99	2015-08-25	Sifting litter, Oak hickory sifting under rhodendron	Myers	Shelley	Langton	Stephen
Euconnus vexillus		CUAC	CUAC000011839				female	United States	North Carolina	McDowell	Pisgah National Forest	Snooks Nose Trail	35.6862	-82.2019	1998	608.99	2015-08-25	Sifting litter, Oak hickory sifting under rhodendron	Myers	Shelley	Langton	Stephen
Euconnus vexillus		CUAC	CUAC000011645				female	United States	North Carolina	McDowell	Pisgah National Forest	Snooks Nose Trail	35.6862	-82.2019	1998	608.99	2015-08-25	Sifting litter, Oak hickory sifting under rhodendron	Myers	Shelley	Langton	Stephen
Euconnus vexillus		CUAC	CUAC000107838		12041	OP779516	male	United States	North Carolina	Polk	Green River Game Lands		35.294	-82.261	1740	530.352	2018-03-18	sifted litter	Caterino	Michael
Euconnus vexillus		CMNC			12287		male	United States	West Virginia	Mercer	Camp Creek State Forest		37.53	-81.14			1971-07-23	leaf litter	Peck	Stewart
Euconnus vexillus		CMNC					male	United States	West Virginia	Mercer	Camp Creek State Forest		37.53	-81.14			1971-07-23	leaf litter	Peck	Stewart
Euconnus vexillus		CMNC					male	United States	West Virginia	Mercer	Camp Creek State Forest		37.53	-81.14			1971-07-23	leaf litter	Peck	Stewart
Euconnus vexillus		CMNC					male	United States	West Virginia	Mercer	Camp Creek State Forest		37.53	-81.14			1971-07-23	leaf litter	Peck	Stewart
Euconnus vexillus		CMNC					female	United States	West Virginia	Mercer	Camp Creek State Forest		37.53	-81.14			1971-07-23	leaf litter	Peck	Stewart
Euconnus vexillus		CMNC					female	United States	West Virginia	Mercer	Camp Creek State Forest		37.53	-81.14			1971-07-23	leaf litter	Peck	Stewart
Euconnus vexillus		CMNC					female	United States	West Virginia	Mercer	Camp Creek State Forest		37.53	-81.14			1971-07-23	leaf litter	Peck	Stewart
Euconnus vexillus		CMNC					female	United States	West Virginia	Mercer	Camp Creek State Forest		37.53	-81.14			1971-07-23	leaf litter	Peck	Stewart
Euconnus vexillus		CMNC					female	United States	West Virginia	Mercer	Camp Creek State Forest		37.53	-81.14			1971-07-23	leaf litter	Peck	Stewart
Euconnus vexillus		CMNC					female	United States	West Virginia	Mercer	Camp Creek State Forest		37.53	-81.14			1971-07-23	leaf litter	Peck	Stewart
Euconnus vexillus		CMNC					female	United States	West Virginia	Mercer	Camp Creek State Forest		37.53	-81.14			1971-07-23	leaf litter	Peck	Stewart
Euconnus vexillus		CMNC					female	United States	West Virginia	Mercer	Camp Creek State Forest		37.53	-81.14			1971-07-23	leaf litter	Peck	Stewart
Euconnus vexillus		CMNC					female	United States	West Virginia	Mercer	Camp Creek State Forest		37.53	-81.14			1971-07-23	leaf litter	Peck	Stewart
Euconnus vexillus		CMNC					female	United States	West Virginia	Mercer	Camp Creek State Forest		37.53	-81.14			1971-07-23	leaf litter	Peck	Stewart
Euconnus vexillus		CMNC					female	United States	West Virginia	Mercer	Camp Creek State Forest		37.53	-81.14			1971-07-23	leaf litter	Peck	Stewart
Euconnus vexillus		AMNH					male	United States	North Carolina			Black Mts.					1901-10-05
Euconnus vexillus		AMNH					male	United States	North Carolina			Black Mts.					1901-10-01
Euconnus vexillus		AMNH					male	United States	North Carolina			Black Mts.					1901-10-01
Euconnus cumberlandus	HOLOTYPE	FMNH			12284		male	United States	Tennessee	Van Buren	Fall Creek Falls State Park		35.67	-85.36			1962-10-13	rhododendron duff	Steeves	H.R.
Euconnus cumberlandus	Paratype	FMNH					male	United States	Tennessee	Van Buren	Fall Creek Falls State Park		35.67	-85.36			1962-10-13	rhododendron duff	Steeves	H.R.
Euconnus cumberlandus	Paratype	CUAC					male	United States	Tennessee	Van Buren	Fall Creek Falls State Park		35.67	-85.36			1962-10-13	rhododendron duff	Steeves	H.R.
Euconnus cumberlandus	Paratype	CUAC					female	United States	Tennessee	Van Buren	Fall Creek Falls State Park		35.67	-85.36			1962-10-13	rhododendron duff	Steeves	H.R.
Euconnus cumberlandus	Paratype	FMNH					female	United States	Tennessee	Van Buren	Fall Creek Falls State Park		35.67	-85.36			1962-10-13	rhododendron duff	Steeves	H.R.
Euconnus cumberlandus	Paratype	CNCI					male	United States	Tennessee	Bledsoe	Fall Creek Falls State Park	Fall Creek Falls Pit	35.67	-85.36			1962-10-14	rhododendron duff	Steeves	H.R.
Euconnus cumberlandus	Paratype	FMNH					male	United States	Tennessee	Bledsoe	Fall Creek Falls State Park	Fall Creek Falls Pit	35.67	-85.36			1962-10-14	rhododendron duff	Steeves	H.R.
Euconnus cumberlandus	Paratype	FMNH					female	United States	Tennessee	Bledsoe	Fall Creek Falls State Park	Fall Creek Falls Pit	35.67	-85.36			1962-10-14	rhododendron duff	Steeves	H.R.
Euconnus cumberlandus	Paratype	FMNH					female	United States	Tennessee	Bledsoe	Fall Creek Falls State Park	Fall Creek Falls Pit	35.67	-85.36			1962-10-14	rhododendron duff	Steeves	H.R.
Euconnus cumberlandus	Paratype	FMNH					female	United States	Tennessee	Bledsoe	Fall Creek Falls State Park	Fall Creek Falls Pit	35.67	-85.36			1962-10-14	rhododendron duff	Steeves	H.R.
Euconnus cumberlandus		CUAC	CUAC000145978		12030	OP779442	female	United States	Tennessee	Grundy	Savage Gulf State Natural Area	Big Creek Gulf Trail	35.4332	-85.6483	1150	350.52	2021-05-04	Litter - bottom of canyon	Caterino	Michael
Euconnus cumberlandus		CUAC	CUAC000145964				female	United States	Tennessee	Grundy	Savage Gulf State Natural Area	Big Creek Gulf Trail	35.4332	-85.6483	1150	350.52	2021-05-04	Litter - bottom of canyon	Caterino	Michael
Euconnus cumberlandus		CMNC			12283		male	United States	Georgia	Dade	Cloudland Canyon State Park		34.84	-85.48			1972-05-16	rhododendron litter	Peck	Stewart	Kukalova-Peck	Jarmila
Euconnus cumberlandus		CMNC					male	United States	Georgia	Dade	Cloudland Canyon State Park		34.84	-85.48			1972-05-16	rhododendron litter	Peck	Stewart	Kukalova-Peck	Jarmila
Euconnus cumberlandus		CMNC					female	United States	Georgia	Dade	Cloudland Canyon State Park		34.84	-85.48			1972-05-16	rhododendron litter	Peck	Stewart	Kukalova-Peck	Jarmila
Euconnus cumberlandus		CMNC					female	United States	Georgia	Dade	Cloudland Canyon State Park		34.84	-85.48			1972-05-16	rhododendron litter	Peck	Stewart	Kukalova-Peck	Jarmila
Euconnus cumberlandus		CMNC					female	United States	Georgia	Dade	Cloudland Canyon State Park		34.84	-85.48			1972-05-16	rhododendron litter	Peck	Stewart	Kukalova-Peck	Jarmila
Euconnus cumberlandus		CMNC					female	United States	Georgia	Dade	Cloudland Canyon State Park		34.84	-85.48			1972-05-16	rhododendron litter	Peck	Stewart	Kukalova-Peck	Jarmila
Euconnus cumberlandus		CMNC					female	United States	Georgia	Dade	Cloudland Canyon State Park		34.84	-85.48			1972-05-16	rhododendron litter	Peck	Stewart	Kukalova-Peck	Jarmila
Euconnus cumberlandus		FMNH					male	United States	Georgia	Dade	Cloudland Canyon State Park		34.84	-85.48			1962-08-07	forest floor	Steeves	H.R.
Euconnus cumberlandus		FMNH					female	United States	Georgia	Dade	Cloudland Canyon State Park		34.84	-85.48			1962-08-07	forest floor	Steeves	H.R.
Euconnus cumberlandus		FMNH					female	United States	Tennessee	Pickett		Jamestown, Jordan Motel	36.38	-84.94			1962-06-16	forest floor near falls	Steeves	H.R.
Euconnus astrus	HOLOTYPE	CMNC			12286		male	United States	Alabama	Jackson		5 mi NW Princeton	34.91	-86.32			1972-05-19		Peck	Stewart
Euconnus astrus	Paratype	CMNC					male	United States	Alabama	Jackson		5 mi NW Princeton	34.91	-86.32			1972-05-19		Peck	Stewart
Euconnus astrus	Paratype	CUAC					male	United States	Alabama	Jackson		Jess Elliot Cave	34.9	-86.02			1961-04-08	hollow tree	Patrick	V.D.	Steeves	H.R.
Euconnus astrus	Paratype	FMNH					female	United States	Alabama	Jackson		Jess Elliot Cave	34.9	-86.02			1961-04-08	hollow tree	Patrick	V.D.	Steeves	H.R.
Euconnus astrus		FMNH					male	United States	Alabama	Marshall		Grant	34.5	-86.3			1958-05-25	in river cave debris near stream	Steeves	H.R.
Euconnus astrus		CUAC					female	United States	Alabama	Colbert		Maud, nr. McCluskey Cave	34.64	-88.11			1962-03-26	forest floor near log	Steeves	H.R.
Euconnus astrus		FMNH					female	United States	Alabama	Colbert		Maud, nr. McCluskey Cave	34.64	-88.11			1962-03-26	forest floor near log	Steeves	H.R.
Euconnus astrus		FMNH					female	United States	Alabama	Colbert		Maud, nr. McCluskey Cave	34.64	-88.11			1962-03-26	forest floor near log	Steeves	H.R.
unknown female		CUAC	CUAC000106399				female		North Carolina	Jackson		Cashiers, Hwy 64	35.1098	-83.1468	3820	1164.34	2020-02-16	rhododendron litter	Ferro	Michael
unknown female		CUAC	CUAC000026308				female	United States	North Carolina	Jackson	Balsam Mountain Preserve	Doubletop Mountain	35.3753	-83.0982	5396	1644.7	2015-02-07	Sifting litter, Doubletop Summit - rhododendron litter	Myers	Shelley	Caterino	Michael
unknown female		CUAC	CUAC000026305				female	United States	North Carolina	Jackson	Balsam Mountain Preserve	Doubletop Mountain	35.3753	-83.0982	5396	1644.7	2015-02-07	Sifting litter, Doubletop Summit - rhododendron litter	Myers	Shelley	Caterino	Michael
unknown female		CUAC	CUAC000026322				female	United States	North Carolina	Jackson	Balsam Mountain Preserve	Doubletop Mountain	35.3753	-83.0982	5396	1644.7	2015-02-07	Sifting litter, Doubletop Summit - rhododendron litter	Myers	Shelley	Caterino	Michael
unknown female		CUAC	CUAC000025816				female	United States	North Carolina	Jackson	Balsam Mountain Preserve	Doubletop Mountain	35.3751	-83.0981	5480	1670.3	2015-06-15	Sifting litter, rhododendron litter. High elevation red oak	Myers	Shelley
unknown female		CUAC	CUAC000025814				female	United States	North Carolina	Jackson	Balsam Mountain Preserve	Doubletop Mountain	35.3751	-83.0981	5480	1670.3	2015-06-15	Sifting litter, rhododendron litter. High elevation red oak	Myers	Shelley
unknown female		CUAC	CUAC000070958				female	United States	North Carolina	Transylvania	Pisgah National Forest	Hwy 215, 1 mi. S. Blue Ridge Pkwy	35.2765	-82.918			2018-05-08	sifted litter	Caterino	Michael	Kucuk	Roy	Cushman	Laary
unknown female		CUAC	CUAC000026288				female	United States	North Carolina	Jackson	Balsam Mountain Preserve	Doubletop Mountain	35.3751	-83.0981	5480	1670.3	2015-06-15	Sifting litter, rhododendron litter. High elevation red oak	Myers	Shelley
unknown female		CUAC	CUAC000026034				female	United States	North Carolina	Jackson	Balsam Mountain Preserve		35.3772	-83.0921			2015-06-17	sifted oak litter	Myers	Shelley
unknown female		CUAC	CUAC000139357				female	United States	North Carolina	Graham	Nantahala National Forest	Huckleberry Knob	35.3216	-83.9929	5522	1683.11	2020-10-13	sifted conifer litter	Caterino	Michael	Etzler	Frank	Wooden	Patricia
unknown female		CUAC	CUAC000133257				female	United States	North Carolina	Haywood	Blue Ridge Parkway National Park	Mt. Hardy	35.3036	-82.9272	6120	1865.38	2020-09-08	sifted spruce/fir litter	Haberski	Adam
unknown female		CUAC	CUAC000118524				female	United States	South Carolina	Greenville	Chestnut Ridge Heritage Preserve		35.1509	-82.28			2018-04-08	sifted coarse woody debris class 5	Ferro	Michael
unknown female		CUAC	CUAC000139313				female	United States	North Carolina	Macon	Nantahala National Forest	Copper Ridge Bald	35.2357	-83.561	5037	1535.28	2020-09-15	sifted litter	Etzler	Frank	Haberski	Adam	Wooden	Patricia
unknown female		CUAC	CUAC000107512				female	United States	South Carolina	Oconee	Sumter National Forest	Riley Moore Falls	34.7403	-83.1804	900	274.32	2018-03-03		Caterino	Michael
unknown female		CUAC	CUAC000011623				female	United States	North Carolina	Cherokee	Nantahala National Forest	Hickory Branch trail	35.2165	-83.7047	3923	1195.73	2015-07-26	Sifting litter, hickory hardwood	Myers	Shelley
unknown female		CUAC	CUAC000003147				female	United States	North Carolina	Mitchell		Roan High Bluff	36.0931	-82.1453	6225	1897.38	2018-08-15	sifted conifer litter	Caterino	Michael
unknown female		CUAC	CUAC000110837				female	United States	Tennessee	Sevier	Great Smoky Mountains National Park	Off Hwy 441	35.6237	-83.4163	4575	1394.46	2020-03-12		Caterino	Michael	Etzler	Frank
unknown female		CUAC	CUAC000159979				female	United States	Tennessee	Sevier	Great Smoky Mountains National Park	Mt. LeConte	35.6541	-83.4364	6588	2008.02	2021-09-28	sifting litter,	Caterino	Michael
unknown female		CUAC	CUAC000145984				female	United States	Tennessee	Grundy	Savage Gulf State Natural Area	Big Creek Gulf Trail	35.4332	-85.6483	1150	350.52	2021-05-04	Litter - bottom of canyon	Caterino	Michael
unknown female		CUAC	CUAC000157041				female	United States	North Carolina	Jackson	Blue Ridge Parkway National Park	Browning Knob	35.463	-83.131	6140	1871.47	2020-09-22	sifted litter	Caterino	Michael	Etzler	Frank
unknown female		CUAC	CUAC000166068				female	United States	North Carolina	Graham	Nantahala National Forest	Teyahalee Bald	35.2571	-83.7944	4591	1399.34	2022-04-12	sifted deciduous litter	Caterino	Michael	Recuero	Ernesto	Wooden	Patricia	Haberski	Adam
unknown female		CUAC	CUAC000026253				female	United States	North Carolina	Jackson	Balsam Mountain Preserve	Sugarlaof Mountain	35.3699	-83.1216	4491	1368.86	2015-02-07	Sifting litter, oak litter in old stump depression	Myers	Shelley	Caterino	Michael
unknown female		CUAC	CUAC000145121				female	United States	North Carolina	Clay	Nantahala National Forest	Chunky Gal Trail	35.1484	-83.7148	4014	1223.47	2020-09-01	sifted woody debris	Caterino	Michael	Haberski	Adam	Wooden	Patricia	Etzler	Frank
unknown female		CUAC	CUAC000146121				female	United States	Georgia	Rabun	Chattahoochee NF	Rabun Bald	34.9658	-83.2997	4663	1421.28	2021-05-11	sifted litter	Caterino	Michael	Haberski	Adam
unknown female		CUAC	CUAC000106399				female	United States	North Carolina	Jackson		Cashiers, Hwy 64	35.1098	-83.1468	3820	1164.34	2020-02-16	rhododendron litter	Ferro	Michael
unknown female		CUAC	CUAC000139310				female	United States	North Carolina	Macon	Nantahala National Forest	Copper Ridge Bald	35.2357	-83.561	5037	1535.28	2020-09-15	sifted litter	Etzler	Frank	Haberski	Adam	Wooden	Patricia
unknown female		CMNC					female	United States	North Carolina	Haywood		Richland Balsam Mt.				1950	1986-05-25		Smetana	Ales
unknown female		CMNC					female	United States	Georgia	Rabun		Satolah			2000	609.6	1957-06-13		Mason	W.R.M.
unknown female		CMNC					female	United States	Georgia	Rabun		Satolah			2000	609.6	1957-06-13		Mason	W.R.M.
unknown female (vexillus?)		CMNC					female	United States	Virginia	Lee	Cumberland Gap National Park	Skylight Cave					1971-09-10		Shear	W.A.
