# Supplementary material for: ﻿First report of the Euconnus Thomson subgenus Cladoconnus Reitter in the New World, represented by thirteen new Appalachian species (Coleoptera, Staphylinidae, Scydmaeninae)
Source: Zookeys. 2022 Dec 22;1137:133–75. doi: 10.3897/zookeys.1137.97068 (PMC9836504; doi:10.3897/zookeys.1137.97068)
Supplement: Supplementary material 2 — Phylogenetic character data (COI barcoding region) [file zookeys-1137-133_article-97068__-s002.nex]

#NEXUS 

Begin data;
	Dimensions ntax=386 nchar=662;
	Format datatype=nucleotide gap=-;
	Matrix
[outgroups]
Arth1_RB_A_009_Brachycepsis                           -------------------------------------------------------------------------------------------------------------------------------------------------------------------------------------------------------------------------------------------------TCGTATGAATAATCTAAGATTTTGACTTCTTCCTCCTTCTATATCATCTTTATTAATAAGAAGAATAATAGAAAGAGGATCTGGAACTGGATGAACAATTTATCCTCCTTTATCATCTAATATCACACATAGAGGAATATCAGTAGATTTAACAATTTTTAGATTACATTTAGCAGGAATTTCTTCAATTTTAGGAGCTATAAATTTTATAACTACAATCATTAATATACAAATACTCAAAATAAAATTTAACTCAATACCCTTATTTATATGATCTATATCAATCACAGCTATATTATTATTATTATCTTTACCAATCTTTGCAGGAGCAATTACTATATTACTAACAGACCGAAATTTTAATACATCTTTTTTCGACCCCTCAGGAGGGGGGGATCCAATTCTTTATCAACATTTATTN
Arth3b_BBK_B_328_Brachycepsis                         -------------------------------------------------------------------------------------------------------------------------------------------------------------------------------------------------------------------------------------------------TCGTATGAATAATCTAAGATTTTGACTTCTTCCTCCTTCTATATCATTTTTATTAATAAGAAGAATAATAGAAAGAGGATCTGGAACTGGATGAACAATTTATCCTCCTTTATCATCTAATATTACACATAGAGGAATATCAGTAGATTTAACAATTTTTAGGTTACATTTAGCAGGAATTTCTTCAATTTTAGGAGCTATAAATTTTATAACTACAATCATTAATATACAAATACCAAAAATAAAATTTAACTCAATACCCTTATTTATATGATCTATATTAATCACAGCTATATTATTATTATTATCTTTACCAATCTTTGCAGGAGCAATTACTATATTACTAACAGACCGAAATTTTAATACATCTTTTTTCGACCCCTCAGGAGGGGGGGATCCAATTCTTTATCAACATTTATTN
Arth3b_LL_A_164_Brachycepsis                          -------------------------------------------------------------------------------------------------------------------------------------------------------------------------------------------------------------------------------------------------TCGAATAAATAATTTAAGATTTTGACTTCTTCCTCCTTCTATATCATTTTTATTAATAAGAAGAATAATAGAAAGAGGGTCTGGAACTGGATGAACAATTTATCCTCCTTTATCATCTAATATTACTCATAGAGGAATGTCAGTAGATTTAACAATTTTTAGATTACATTTAGCAGGAATTTCTTCAATTTTAGGAGCTATAAATTTTATAACTACAATCATTAATATACAAATACCAAAAATAAAATTTAACTCAATACCCTTATTTATATGATCTATATTAATCACAGCTATATTATTATTACTATCTTTACCAATCTTTGCAGGAGCAATCACTATGTTATTAACAGACCGAAATTTTAATACATCTTTTTTCGACCCATCAGGAGGAGGAGACCCGATTCTTTATCAACATTTATTN
Arth2b_WrK_A_014_Brachycepsis                         -------------------------------------------------------------------------------------------------------------------------------------------------------------------------------------------------------------------------------------------------TCGTATAAACAATTTAAGATTTTGACTTCTTCCTCCTTCTATATCATTTTTATTAATAAGAAGAATAATAGAAAGAGGATCTGGAACTGGATGAACAATCTACCCTCCTTTATCATCTAATATCACTCATAGAGGAATATCAGTAGATTTAACAATTTTTAGATTACATTTAGCAGGAATTTCCTCAATTTTAGGGGCTATAAATTTTTTAACTACAATCATTAACATACAAATACCAAAAATAAAATTTAACTCAATACCTTTATTTATATGATCTATATTAATTACAGCTATATTATTACTTCTATCTTTACCAATCTTTGCAGGAGCAATTACTATATTATTAACAGACCGAAATTTTAATACATCTTTTTTTGATCCATCAGGAGGAGGAGACCCAATTCTTTATCAACATTTATTN
Arth3b_RC_A_332_Brachycepsis_4                        -------------------------------------------------------------------------------------------------------------------------------------------------------------------------------------------------------------------------------------------------TCGTATAAATAATTTAAGATTTTGACTTCTTCCTCCTTCTATATCATTCCTATTAATAAGAAGAATAATAGAAAGAGGATCTGGAACTGGATGAACAATTTATCCTCCTTTATCATCAAATATTACTCATAGAGGAATATCAGTAGATTTAACAATTTTTAGATTACATTTAGCAGGAATTTCCTCAATTTTAGGGGCTATAAATTTTATTACTACAATTATTAATATACAAATACCAAAAATAAATTTTAATTCAATGCCTTTATTTATATGATCTATACTAATTACAGCTATATTATTATTATTATCTCTGCCAATTTTTGCCGGAGCAATTACTATACTATTAACAGATCGAAATTTTAACACATCTTTTTTTGACCCCTCAGGAGGAGGTGACCCAATTCTCTATCAACACTTATTN
[new Cladoconnus spp]
Arth4_TN_BgBld_142207_Euconnus_vetustus               -------------------------------------------------------------------------------------------------------------------------------------------------------------------------------------------------------------------------------------------------TCGAATAAATAATATAAGATTTTGGTTACTCCCTCCTTCATTACTATTATTAATTTTAAGAATAATGGTAGAAAAAGGTATAGGAACAGGATGAACTATATACCCCCCATTATCTTCTAATATTGCCCATAGAAGGCCCTCAATTGATTTAATAATTTTTAGGTTACATTTAGCAGGTGTTTCTTCTATTTTAGGAGCTGCTAATTTTATTAGAACTATTATTAATATACGTTCATATAAAATAAAACTTGATATAATACCCTTATTTGTATGATCCATTATTATCACTGCATTTTTACTTCTATTATCTTTACCAGTATTAGCAGGAGCTATTACAATACTTTTAACAGATCGTAATTTAAATACATCTTTTTTTGACCCAAGAGGAGGGGGAGACCCTATTTTATTCCAACATTTATTT
Arth4_BgBld_B_332_Euconnus_vetustus                   -------------------------------------------------------------------------------------------------------------------------------------------------------------------------------------------------------------------------------------------------TCGAATAAATAATATAAGATTTTGGTTACTCCCTCCTTCATTACTATTATTAATTTTAAGAATAATGGTAGAAAAAGGTATAGGAACAGGATGAACTATATACCCCCCATTATCTTCTAATATTGCCCATAGAAGGCCCTCAATTGATTTAATAATTTTTAGGTTACATTTAGCAGGTGTTTCTTCTATTTTAGGAGCTGCTAATTTTATTAGAACTATTATTAATATACGTTCATATAAAATAAAACTTGATATAATACCCTTATTTGTATGATCCATTATTATCACTGCATTTTTACTTCTATTATCTTTACCAGTATTAGCAGGAGCTATTACAATACTTTTAACAGATCGTAATTTAAATACATCTTTTTTTGACCCAAGAGGAGGGGGAGACCCTATTTTATTCCAACATTTATTT
Arth4_BgBld_A_018_Euconnus_vetustus                   -------------------------------------------------------------------------------------------------------------------------------------------------------------------------------------------------------------------------------------------------TCGAATAAATAATATAAGATTTTGGTTACTCCCTCCTTCATTACTATTATTAATTTTAAGAATAATGGTAGAAAAAGGTATAGGAACAGGATGAACTATATACCCCCCATTATCTTCTAATATTGCCCATAGAAGGCCCTCAATTGATTTAATAATTTTTAGGTTACATTTAGCAGGTGTTTCTTCTATTTTAGGAGCTGCTAATTTTATTAGAACTATTATTAATATACGTTCATATAAAATAAAACTTGATATAATACCCTTATTTGTATGATCCATTATTATCACTGCATTTTTACTTCTATTATCTTTACCAGTATTAGCAGGAGCTATTACAATACTTTTAACAGATCGTAATTTAAATACATCTTTTTTTGACCCAAGAGGAGGAGGAGACCCTATTTTATTCCAACATTTATTT
Arth4_DevGap_26607_Euconnus_vetustus                  -------------------------------------------------------------------------------------------------------------------------------------------------------------------------------------------------------------------------------------------------TCGAATAAATAATATAAGATTTTGGTTACTCCCTCCTTCATTACTATTATTAATTTTAAGAATAATGGTAGAAAAAGGTATAGGAACAGGATGAACTATATACCCCCCATTATCTTCTAATATTGCCCATAGAAGGCCCTCAATTGATTTAATAATTTTTAGGTTACATTTAGCAGGTGTTTCTTCTATTTTAGGGGCTGCTAATTTTATTAGAACTATTATTAATATACGTTCATATAAAATAAAACTTGATATAATACCCTTATTTGTATGATCCATTATTATCACTGCATTTTTACTTCTATTATCTTTACCAGTATTAGCAGGAGCTATTACAATACTTTTAACAGATCGTAATTTAAATACATCTTTTTTTGACCCAAGAGGAGGGGGAGACCCTATTTTATTCCAACATTTATTT
Arth3b_GRB_A_336_Euconnus_vetustus_Holotype           -------------------------------------------------------------------------------------------------------------------------------------------------------------------------------------------------------------------------------------------------TCGAATAAATAATATAAGATTTTGGTTACTCCCTCCTTCACTACTATTATTAATTTTAAGAATAATGGTAGAAAAAGGTATAGGAACAGGATGAACTATATACCCCCCATTATCTTCTAATATTGCCCATAGAAGACCCTCAATTGATTTAATAATTTTTAGGTTACATTTAGCAGGTGTTTCTTCTATTTTAGGAGCTGCTAATTTTATTAGAACTATTATTAATATACGTTCATATAAAATAAAACTTGATATAATACCCTTATTTGTATGATCCATTATTATCACTGCATTTTTACTTCTATTATCTTTACCAGTATTAGCAGGAGCCATTACAATACTTTTAACAGACCGTAATTTAAACACATCTTTTTTTGATCCAAGAGGAGGAGGAGACCCTATTTTATTCCAACATTTATTN
Arth3b_Hwy_A_029_Euconnus_vetustus                    -------------------------------------------------------------------------------------------------------------------------------------------------------------------------------------------------------------------------------------------------TCGAATAAATAATATAAGATTTTGATTACTCCCTCCTTCACTACTATTATTAATTTTAAGAATAATGGTAGAAAAAGGTATAGGAACAGGATGAACTATATACCCCCCATTATCCTCCAATATTGCCCATAGAAGGCCCTCAATTGATTTAATAATTTTTAGATTACATTTAGCAGGTGTTTCCTCTATTTTAGGAGCTGCTAATTTTATTAGAACTATTATCAATATACGTTCATATAAAATAAAACTTGATATAATACCCTTATTTGTATGATCCATTATTATCACTGCATTTTTACTTCTATTATCTTTACCAGTATTAGCAGGAGCTATTACAATACTTTTAACAGATCGTAATTTAAACACATCTTTTTTTGACCCAAGAGGAGGGGGCGACCCCATTTTATTCCAACATTTATTN
Arth4_HKnb_B_313_Euconnus_vetustus                    -------------------------------------------------------------------------------------------------------------------------------------------------------------------------------------------------------------------------------------------------TCGAATAAATAATATAAGATTTTGGTTACTTCCTCCTTCACTACTATTATTAATTTTAAGAATAATAGTAGAAAAAGGTATAGGAACAGGATGAACTATATACCCCCCATTATCTTCTAATATTGCCCATAGAAGGCCCTCAATTGATTTAATAATTTTTAGGTTACATTTAGCAGGTATTTCCTCTATTTTAGGAGCTGCTAATTTTATTAGAACAATTATTAATATACGTTCATATAAAATAAAACTTGATATAATACCCTTATTTGTATGATCCATTATTATTACTGCATTTTTACTTCTATTATCTTTACCAGTATTAGCAGGAGCTATCACAATACTTTTAACAGATCGTAATTTAAATACATCTTTTTTTGACCCAAGAGGAGGTGGAGACCCTATTTTATTCCAACATTTATTT
Arth2b_BBK_A_020_Euconnus_vetustus                    -------------------------------------------------------------------------------------------------------------------------------------------------------------------------------------------------------------------------------------------------TCGAATAAATAATATAAGATTTTGGTTACTCCCTCCTTCACTTCTATTATTAATTTTAAGAATAATAGTAGAAAAAGGTATAGGAACAGGATGAACTATATACCCCCCATTATCTTCTAATATTGCCCATAGAAGGCCCTCAATTGATTTAATAATTTTTAGGTTACATTTAGCTGGTATTTCCTCTATCTTAGGAGCTGCTAATTTTATTAGAACTATTATTAATATACGTTCATATAAAATAAAACTTGATATAATACCCTTATTTGTATGATCCATTATTATTACTGCATTTTTACTTCTATTATCTTTACCAGTATTAGCAGGAGCTATTACAATACTTTTAACAGATCGTAATTTAAATACATCTTTTTTTGACCCAAGAGGAGGTGGAGACCCTATTTTATTCCAACATTTATTN
Arth4_BCat_A_062_Euconnus_cataloochee_Paratype        -------------------------------------------------------------------------------------------------------------------------------------------------------------------------------------------------------------------------------------------------TCGAATAAATAATATAAGATTCTGACTTCTCCCTCCCTCCATCTCTTTACTTTTATTAAGAAGAATAATTGAAAGAGGAATTGGAACAGGCTGAACAATTTATCCCCCTTTATCCTCTAATATTAGATATAATAGAACAGCAATTGATTTTACGATTTTTAGATTACATTTAGCAGGAATTTCATCTATTATAGGAGCTATTAATTTTATTTCAACCATTATTAATATACATCCTATTAAAATAAAATTTGATATAATACCATTATTTATTTGATCTATAATTATTACTACCTTTTTATTACTTCTATCTTTACCTATTCTAGCAGGAGCTATTACAATATTATTAACTGATCGAAATTTAAATACTTCTTTTTTTGATCCAAATGGTGGAGGAGATCCTATTCTTTATCAACATTTATTT
Arth4_BCat_B_315_Euconnus_cataloochee_Holotype        -------------------------------------------------------------------------------------------------------------------------------------------------------------------------------------------------------------------------------------------------TCGAATAAATAATATAAGATTCTGACTTCTCCCTCCCTCCATCTCTTTACTTTTATTAAGAAGAATAATTGAAAGAGGAATTGGAACAGGCTGAACAATTTATCCCCCTTTATCCTCTAATATTAGATATAATAGAACAGCAATTGATTTTACGATTTTTAGATTACATTTAGCAGGAATTTCATCTATTATAGGAGCTATTAATTTTATTTCAACCATTATTAATATACATCCTATTAAAATAAAATTTGATATAATACCATTATTTATTTGATCTATAATTATTACTACCTTTTTATTACTTCTATCTTTACCTATTCTAGCAGGAGCTATTACAATATTATTAACTGATCGAAATTTAAATACTTCTTTTTTTGATCCAAATGGTGGAGGAGATCCTATTCTTTATCAACATTTATTT
Arth3b_BCat_A_008_Euconnus_cataloochee_Paratype       -------------------------------------------------------------------------------------------------------------------------------------------------------------------------------------------------------------------------------------------------TCGAATAAATAATATAAGATTCTGACTTCTCCCTCCCTCCATCTCTTTACTTTTATTAAGAAGAATAATTGAAAGAGGAATTGGAACAGGCTGAACAATTTATCCCCCTTTATCCTCTAATATTAGATATAATAGAACAGCAATTGATTTTACAATTTTTAGATTACATTTAGCAGGAATTTCATCTATTATAGGAGCTATTAATTTTATTTCAACCATTATTAACATACATCCTATTAAAATAAAATTTGATATAATACCATTATTTATTTGATCTATAATTATTACTACCTTTTTATTACTTCTATCTTTACCTATTCTAGCAGGAGCTATTACAATATTATTAACTGATCGAAATTTAAATACTTCTTTTTTTGATCCAAATGGTGGAGGAGATCCTATTCTTTATCAACATTTATTN
Arth4_MLc_B_381_Euconnus_falcatus_Paratype            -------------------------------------------------------------------------------------------------------------------------------------------------------------------------------------------------------------------------------------------------TCGAATAAATAATATAAGATTCTGACTTCTCCCTCCCTCCATCTCTTTACTTTTATTAAGAAGAATAATTGAAAGAGGAATTGGAACAGGCTGAACAATTTATCCCCCTTTATCCTCTAATATTAGATATAATAGAACAGCAATTGATTTTACAATTTTTAGATTACATTTAGCAGGAATTTCATCTATTATAGGAGCTATTAATTTTATTTCAACCATTATTAATATACATCCTATTAAAATAAAATTTGATATAATACCATTATTTATTTGATCTATAATTATTACTACCTTTTTATTACTTCTATCTTTACCTATTCTAGCAGGAGCTATTACAATATTATTAACTGATCGAAATTTAAATACTTCTTTTTTTGATCCAAATGGTGGAGGAGATCCTATTCTTTATCAACATTTATTT
Arth4_MLc_B_380_Euconnus_falcatus_Paratype            -------------------------------------------------------------------------------------------------------------------------------------------------------------------------------------------------------------------------------------------------TCGAATAAATAATATAAGATTCTGACTTCTCCCTCCCTCCATCTCTTTACTTTTATTAAGAAGAATAATTGAAAGAGGAATTGGAACAGGCTGAACAATTTATCCCCCTTTATCCTCTAATATTAGATATAATAGAACAGCAATTGATTTTACAATTTTTAGATTACATTTAGCAGGAATTTCATCTATTATAGGAGCTATTAATTTTATTTCAACCATTATTAATATACATCCTATTAAAATAAAATTTGATATAATACCATTATTTATTTGATCTATAATTATTACTACCTTTTTATTACTTCTATCTTTACCTATTCTAGCAGGAGCTATTACAATATTATTAACTGATCGAAATTTAAATACTTCTTTTTTTGATCCAAATGGTGGAGGAGATCCTATTCTTTATCAACATTTATTT
Arth4_CD_B_307_Euconnus_falcatus_Holotype             -------------------------------------------------------------------------------------------------------------------------------------------------------------------------------------------------------------------------------------------------TCGAATAAATAATATAAGATTCTGACTTCTCCCTCCCTCCATCTCTTTACTTTTATTAAGAAGAATAATTGAAAGAGGAATTGGAACAGGCTGAACAATTTATCCCCCTTTATCCTCTAATATTAGATATAATAGAACAGCAATTGATTTTACAATTTTTAGATTACATTTAGCAGGAATTTCATCTATTATAGGAGCTATTAATTTTATTTCAACCATTATTAATATACATCCTATTAAAATAAAATTTGATATAATACCATTATTTATTTGATCTATAATTATTACTACCTTTTTATTACTTCTATCTTTACCTATTCTAGCAGGAGCTATTACAATATTATTAACTGATCGAAATTTAAATACTTCTTTTTTTGATCCAAATGGTGGAGGAGATCCTATTCTTTATCAACATTTATTT
Arth2b_MK_A_009_Euconnus_falcatus_Paratype            -------------------------------------------------------------------------------------------------------------------------------------------------------------------------------------------------------------------------------------------------TCGAATAAATAATATAAGATTCTGACTTCTCCCTCCCTCCATCTCTTTACTTTTATTAAGAAGAATAATTGAAAGAGGAATTGGAACAGGCTGAACAATTTATCCCCCTTTATCCTCTAATATTAGATATAATAGAACAGCAATTGATTTTACAATTTTTAGATTACATTTAGCAGGAATTTCATCTATTATAGGAGCTATTAATTTTATTTCAACCATTATTAATATACATCCTATTAAAATAAAATTTGATATAATACCATTATTTATTTGATCTATAATTATTACTACCTTTTTATTACTTCTATCTTTACCTATTCTAGCAGGAGCTATTACAATATTATTAACTGATCGAAATTTAAATACTTCTTTTTTTGATCCAAATGGTGGAGGAGATCCTATTCTTTATCAACATTTATTN
Arth3b_Hwy_A_006_Euconnus_falcatus_Paratype           -------------------------------------------------------------------------------------------------------------------------------------------------------------------------------------------------------------------------------------------------TCGAATAAATAATATAAGATTCTGACTTCTCCCTCCCTCCATCTCTTTACTTTTATTAAGAAGAATAATTGAAAGAGGAATTGGAACAGGCTGAACAATTTATCCCCCTTTATCCTCTAATATTAGATATAATAGAACAGCAATTGATTTTACAATTTTTAGATTACATTTAGCAGGAATTTCATCTATTATAGGAGCTATTAATTTTATTTCAACCATTATTAATATACATCCTATTAAAATAAAATTTGATATAATACCATTATTTATTTGATCTATAATTATTACTACCTTTTTATTACTTCTATCTTTACCTATTCTAGCAGGAGCTATTACAATATTATTAACTGATCGAAATTTAAATACTTCTTTTTTTGATCCAAATGGTGGAGGAGATCCTATTCTTTATCAACATTTATTN
Arth3b_MK_B_482_Euconnus_falcatus_Paratype            -------------------------------------------------------------------------------------------------------------------------------------------------------------------------------------------------------------------------------------------------TCGAATAAATAATATAAGATTCTGACTTCTCCCTCCCTCCATCTCTTTACTTTTATTAAGAAGAATAATTGAAAGAGGAATTGGAACAGGCTGAACAATTTATCCCCCTTTATCCTCTAATATTAGATATAATAGAACAGCAATTGATTTTACAATTTTTAGATTACATTTAGCAGGAATTTCATCTATTATAGGAGCTATTAATTTTATTTCAACCATTATTAATATACATCCTATTAAAATAAAATTTGATATAATACCATTATTTATTTGATCTATAATTATTACTACCTTTTTATTACTTCTATCTTTACCTATTCTAGCAGGAGCTATTACAATATTATTAACTGATCGAAATTTAAATACTTCTTTTTTTGATCCAAATGGTGGAGGAGATCCTATTCTTTATCAACATTTATTN
Arth4_MtPisgah_EXT_12043_Euconnus_falcatus            -------------------------------------------------------------------------------------------------------------------------------------------------------------------------------------------------------------------------------------------------TCGAATAAATAATATAAGATTCTGACTTCTCCCTCCCTCCATCTCTTTACTTTTATTAAGAAGAATAATTGAAAGAGGAATTGGAACAGGCTGAACAATTTATCCCCCTTTATCCTCTAATATTAGATATAATAGAACAGCAATTGATTTTACAATTTTTAGATTACATTTAGCAGGAATTTCATCTATCATAGGAGCTATTAATTTTATTTCAACCATTATTAATATACATCCTATTAAAATAAAATTTGATATAATACCATTATTTATTTGATCTATAATTATTACTACCTTTTTATTACTTCTATCTTTACCTATTCTAGCAGGAGCTATTACAATATTATTAACTGATCGAAATTTAAATACTTCTTTTTTTGATCCAAATGGTGGAGGAGATCCTATTCTTTATCAACATTTATTT
Arth4_NC_M2STr_111154_Euconnus_falcatus               -------------------------------------------------------------------------------------------------------------------------------------------------------------------------------------------------------------------------------------------------TCGAATAAATAATATAAGATTCTGACTTCTCCCTCCCTCCATCTCTTTACTTTTATTAAGAAGAATAATTGAAAGAGGAATTGGAACAGGCTGAACAATTTATCCCCCTTTATCCTCTAATATTAGATATAATAGAACAGCAATTGATTTTACAATTTTTAGATTACATTTAGCAGGAATTTCATCTATCATAGGAGCTATTAATTTTATTTCAACCATTATTAATATACATCCTATTAAAATAAAATTTGATATAATACCATTATTTATTTGATCTATAATTATTACTACCTTTTTATTACTTCTATCTTTACCTATTCTAGCAGGAGCTATTACAATATTATTAACTGATCGAAATTTAAATACTTCTTTTTTTGATCCAAATGGTGGAGGAGATCCTATTCTTTATCAACATTTATTT
Arth4_BBK_B_303_Euconnus_falcatus                     -------------------------------------------------------------------------------------------------------------------------------------------------------------------------------------------------------------------------------------------------TCGAATAAATAATATAAGATTCTGACTTCTCCCTCCCTCCATCTCTTTACTTTTATTAAGAAGAATAATTGAAAGAGGAATTGGAACAGGCTGAACAATTTATCCCCCTTTATCCTCTAATATTAGATATAATAGAACAGCAATTGATTTTACAATTTTTAGATTACATTTAGCAGGAATTTCATCTATCATAGGAGCTATTAATTTTATTTCAACCATTATTAATATACATCCTATTAAAATAAAATTTGATATAATACCATTATTTATTTGATCTATAATTATTACTACCTTTTTATTACTTCTATCTTTACCTATTCTAGCAGGAGCTATTACAATATTATTAACTGATCGAAATTTAAATACTTCTTTTTTTGATCCAAATGGTGGAGGAGATCCTATTCTTTATCAACATTTATTT
Arth2b_BBK_A_019_Euconnus_falcatus                    -------------------------------------------------------------------------------------------------------------------------------------------------------------------------------------------------------------------------------------------------TCGAATAAATAATATAAGATTCTGACTTCTCCCTCCCTCCATCTCTTTACTTTTATTAAGAAGAATAATTGAAAGAGGAATTGGAACAGGCTGAACAATTTATCCCCCTTTATCCTCTAATATTAGATATAATAGAACAGCAATTGATTTTACAATTTTTAGATTACATTTAGCAGGAATTTCATCTATCATAGGAGCTATTAATTTTATTTCAACCATTATTAATATACATCCTATTAAAATAAAATTTGATATAATACCATTATTTATTTGATCTATAATTATTACTACCTTTTTATTACTTCTATCTTTACCTATTCTAGCAGGAGCTATTACAATATTATTAACTGATCGAAATTTAAATACTTCTTTTTTTGATCCAAATGGTGGAGGAGATCCTATTCTTTATCAACATTTATTN
Arth4_Tox_143418_Euconnus_falcatus                    -------------------------------------------------------------------------------------------------------------------------------------------------------------------------------------------------------------------------------------------------TCGAATAAATAATATAAGATTCTGACTTCTCCCTCCCTCCATCTCTTTACTTTTATTAAGAAGAATAATTGAAAGAGGAATTGGAACAGGCTGAACAATTTATCCCCCTTTATCCTCTAATATTAGATATAATAGAACAGCAATTGATTTTACAATTTTTAGATTACATTTAGCAGGAATTTCATCTATTATAGGAGCTATTAATTTTATTTCAACCATTATTAATATACATCCTATTAAAATAAAATTTGATATAATGCCATTATTTATTTGATCTATAATTATTACTACCTTTTTATTACTTCTATCTTTACCTATTCTAGCAGGAGCTATTACAATATTATTAACTGATCGAAATTTAAATACTTCTTTTTTTGATCCAAATGGTGGAGGAGATCCTATTCTTTATCAACATTTATTT
Arth4_MLc_009_Euconnus_falcatus_Paratype              -------------------------------------------------------------------------------------------------------------------------------------------------------------------------------------------------------------------------------------------------TCGAATAAATAATATAAGATTCTGACTTCTCCCTCCCTCCATCTCTTTACTTTTATTAAGAAGAATAATTGAAAGAGGAATTGGAACAGGCTGAACAATTTATCCCCCTTTATCCTCTAATATTAGGTATAATAGAACAGCAATTGATTTTACAATTTTTAGATTACATTTAGCAGGAATTTCATCTATTATAGGAGCTATTAATTTTATTTCAACCATTATTAATATACATCCTATTAAAATAAAATTTGATATAATACCATTATTTATTTGATCTATAATTATTACTACCTTTTTATTACTTCTATCTTTACCTATTCTAGCAGGAGCTATTACAATATTATTAACTGATCGAAATTTAAATACTTCTTTTTTTGATCCAAATGGTGGAGGAGATCCTATTCTTTATCAACATTTATTT
Arth2b_CD_A_021_Euconnus_falcatus_Paratype            -------------------------------------------------------------------------------------------------------------------------------------------------------------------------------------------------------------------------------------------------TCGAATAAATAATATAAGATTCTGACTTCTCCCTCCCTCCATCTCTTTACTTTTATTAAGAAGAATAATTGAAAGAGGAATTGGAACAGGCTGAACAATTTATCCCCCTTTATCCTCTAATATTAGGTATAATAGAACAGCAATTGATTTTACAATTTTTAGATTACATTTAGCAGGAATTTCATCTATTATAGGAGCTATTAATTTTATTTCAACCATTATTAATATACATCCTATTAAAATAAAATTTGATATAATACCATTATTTATTTGATCTATAATTATTACTACCTTTTTATTACTTCTATCTTTACCTATTCTAGCAGGAGCTATTACAATATTATTAACTGATCGAAATTTAAATACTTCTTTTTTTGATCCAAATGGTGGAGGAGATCCTATTCTTTATCAACATTTATTN
Arth4_CrB_014_Euconnus_falcatus                       -------------------------------------------------------------------------------------------------------------------------------------------------------------------------------------------------------------------------------------------------TCGAATAAATAATATAAGATTCTGACTTCTCCCTCCCTCCATCTCTTTACTTTTATTAAGAAGAATAATTGAAAGAGGAATTGGAACAGGCTGAACAATCTATCCCCCTTTATCCTCTAATATTAGATATAATAGAACAGCAATTGATTTTACAATTTTTAGATTACATTTAGCAGGAATTTCATCTATTATAGGAGCTATTAATTTTATTTCAACTATTATTAATATACATCCTATTAAAATAAAATTTGATATAATACCATTATTTATTTGATCTATAATTATTACTACCTTTTTATTACTTCTATCTTTACCTATTCTAGCAGGAGCTATTACAATATTATTAACTGATCGAAATTTAAATACTTCTTTTTTTGACCCAAATGGTGGAGGAGATCCTATTCTTTATCAACATTTATTT
Arth4_NC_BMP_25813_Euconnus_falcatus                  -------------------------------------------------------------------------------------------------------------------------------------------------------------------------------------------------------------------------------------------------TCGAATAAATAATATAAGATTCTGACTTCTCCCTCCCTCCATCTCTTTACTTTTATTAAGAAGGATAATTGAAAGAGGAATTGGAACAGGCTGAACAATTTATCCTCCTTTATCCTCTAATATTAGATATAATAGAACAGCAATTGATTTTACAATTTTTAGATTACATTTAGCAGGAATTTCATCTATTATAGGAGCTATTAATTTTATTTCAACCATTATTAATATACATCCTATTAAAATAAAATTTGATATAATACCATTATTTATTTGATCTATAATTATTACTACTTTTTTATTACTTCTATCTTTACCTATTCTAGCAGGAGCTATTACAATATTATTAACTGATCGAAATTTAAATACTTCTTTTTTTGATCCAAATGGTGGAGGAGACCCTATTCTTTATCAACATTTATTT
Arth4_LL_A_157_Euconnus_falcatus                      -------------------------------------------------------------------------------------------------------------------------------------------------------------------------------------------------------------------------------------------------TCGAATAAATAATATAAGATTCTGACTTCTCCCTCCCTCCATCTCTTTACTTTTATTAAGAAGGATAATTGAAAGAGGAATTGGAACAGGCTGAACAATTTATCCTCCTTTATCCTCTAATATTAGATATAATAGAACAGCAATTGATTTTACAATTTTTAGATTACATTTAGCAGGAATTTCATCTATTATAGGAGCTATTAATTTTATTTCAACCATTATTAATATACATCCTATTAAAATAAAATTTGATATAATACCATTATTTATTTGATCTATAATTATTACTACTTTTTTATTACTTCTATCTTTACCTATTCTAGCAGGAGCTATTACAATATTATTAACTGATCGAAATTTAAATACTTCTTTTTTTGATCCAAATGGTGGAGGAGACCCTATTCTTTATCAACATTTATTT
Arth4_BMT_B_303_Euconnus_cataloochee_Paratype         -------------------------------------------------------------------------------------------------------------------------------------------------------------------------------------------------------------------------------------------------TCGAATAAATAATATAAGATTCTGACTTCTCCCTCCCTCCATCTCTTTACTTTTATTAAGAAGGATAATTGAAAGAGGAATTGGAACAGGCTGAACAATTTATCCTCCTTTATCCTCTAATATTAGATATAATAGAACAGCAATTGATTTTACAATTTTTAGATTACATTTAGCAGGAATTTCATCTATTATAGGAGCTATTAATTTTATTTCAACCATTATTAATATACATCCTATTAAAATAAAATTTGATATAATACCATTATTTATTTGATCTATAATTATTACTACTTTTTTATTACTTCTATCTTTACCTATTCTAGCAGGAGCTATTACAATATTATTAACTGATCGAAATTTAAATACTTCTTTTTTTGATCCAAATGGTGGAGGAGACCCTATTCTTTATCAACATTTATTT
Arth4_NC_BMP_26304_Euconnus_falcatus                  -------------------------------------------------------------------------------------------------------------------------------------------------------------------------------------------------------------------------------------------------TCGAATAAATAATATAAGATTCTGACTTCTCCCTCCCTCCATCTCTTTACTTTTATTAAGAAGGATAATTGAAAGAGGAATTGGAACAGGCTGAACAATTTATCCTCCTTTATCCTCTAATATTAGATATAATAGAACAGCAATTGATTTTACAATTTTTAGATTACATTTAGCAGGAATTTCATCTATTATAGGAGCTATTAATTTTATTTCAACCATTATTAATATACATCCTATTAAAATAAAATTTGATATAATACCATTATTTATTTGATCTATAATTATTACTACTTTTTTATTACTTCTATCTTTACCTATTCTAGCAGGAGCTATTACAATATTATTAACTGATCGAAATTTAAATACTTCTTTTTTTGATCCAAATGGTGGAGGAGACCCTATTCTTTATCAACATTTATTT
Arth4_BrK_B_322_Euconnus_falcatus                     -------------------------------------------------------------------------------------------------------------------------------------------------------------------------------------------------------------------------------------------------TCGAATAAATAATATAAGATTCTGACTTCTCCCTCCCTCCATCTCTTTACTTTTATTAAGAAGGATAATTGAAAGAGGAATTGGAACAGGCTGAACAATTTATCCTCCTTTATCCTCTAATATTAGATATAATAGAACAGCAATTGATTTTACAATTTTTAGATTACATTTAGCAGGAATTTCATCTATTATAGGAGCTATTAATTTTATTTCAACCATTATTAATATACATCCTATTAAAATAAAATTTGATATAATACCATTATTTATTTGATCTATAATTATTACTACTTTTTTATTACTTCTATCTTTACCTATTCTAGCAGGAGCTATTACAATATTATTAACTGATCGAAATTTAAATACTTCTTTTTTTGATCCAAATGGTGGAGGAGACCCTATTCTTTATCAACATTTATTT
Arth2b_BrK_A_008_Euconnus_falcatus                    -------------------------------------------------------------------------------------------------------------------------------------------------------------------------------------------------------------------------------------------------TCGAATAAATAATATAAGATTCTGACTTCTCCCTCCCTCCATCTCTTTACTTTTATTAAGAAGGATAATTGAAAGAGGAATTGGAACAGGCTGAACAATTTATCCTCCTTTATCCTCTAATATTAGATATAATAGAACAGCAATTGATTTTACAATTTTTAGATTACATTTAGCAGGAATTTCATCTATTATAGGAGCTATTAATTTTATTTCAACCATTATTAATATACATCCTATTAAAATAAAATTTGATATAATACCATTATTTATTTGATCTATAATTATTACTACTTTTTTATTACTTCTATCTTTACCTATTCTAGCAGGAGCTATTACAATATTATTAACTGATCGAAATTTAAATACTTCTTTTTTTGATCCAAATGGTGGAGGAGACCCTATTCTTTATCAACATTTATTN
Arth2b_WrK_A_035_Euconnus_falcatus                    -------------------------------------------------------------------------------------------------------------------------------------------------------------------------------------------------------------------------------------------------TCGAATAAATAATATAAGATTCTGACTTCTCCCTCCCTCCATCTCTTTACTTTTATTAAGAAGGATAATTGAAAGAGGAATTGGAACAGGCTGAACAATTTATCCTCCTTTATCCTCTAATATTAGATATAATAGAACAGCAATTGATTTTACAATTTTTAGATTACATTTAGCAGGAATTTCATCTATTATAGGAGCTATTAATTTTATTTCAACCATTATTAATATACATCCTATTAAAATAAAATTTGATATAATACCATTATTTATTTGATCTATAATTATTACTACTTTTTTATTACTTCTATCTTTACCTATTCTAGCAGGAGCTATTACAATATTATTAACTGATCGAAATTTAAATACTTCTTTTTTTGATCCAAATGGTGGAGGAGACCCTATTCTTTATCAACATTTATTN
Arth2b_WrK_A_032_Euconnus_falcatus                    -------------------------------------------------------------------------------------------------------------------------------------------------------------------------------------------------------------------------------------------------TCGAATAAATAATATAAGATTCTGACTTCTCCCTCCCTCCATCTCTTTACTTTTATTAAGAAGGATAATTGAAAGAGGAATTGGAACAGGCTGAACAATTTATCCTCCTTTATCCTCTAATATTAGATATAATAGAACAGCAATTGATTTTACAATTTTTAGATTACATTTAGCAGGAATTTCATCTATTATAGGAGCTATTAATTTTATTTCAACCATTATTAATATACATCCTATTAAAATAAAATTTGATATAATACCATTATTTATTTGATCTATAATTATTACTACTTTTTTATTACTTNTATCTTTACCTATTCTAGCAGGAGCTATTACAATATTATTAACTGATCGAAATTTAAATACTTCTTTTTTTGATCCAAATGGTGGAGGAGACCCTATTCTTTATCAACATTTATTN
Arth4_LL_B_307_Euconnus_falcatus                      -------------------------------------------------------------------------------------------------------------------------------------------------------------------------------------------------------------------------------------------------TCGAATAAATAATATAAGATTCTGACTTCTCCCTCCCTCCATCTCTTTACTTTTATTAAGAAGAATAATTGAAAGAGGAATTGGAACAGGCTGAACAATTTATCCTCCTTTATCCTCTAATATTAGATATAATAGAACAGCAATTGATTTTACAATTTTTAGATTACATTTAGCAGGAATTTCATCTATTATAGGAGCTATTAATTTTATTTCAACCATTATTAATATACATCCTATTAAAATAAAATTTGATATAATACCATTATTTATTTGATCTATAATTATTACTACTTTTTTATTACTTCTATCTTTACCTATTCTAGCAGGAGCTATTACAATATTATTAACTGATCGAAATTTAAATACTTCTTTTTTTGATCCAAATGGTGGAGGAGACCCTATTCTTTATCAACATTTATTT
Arth3b_HKnb_B_329_Euconnus_draco_Holotype             -------------------------------------------------------------------------------------------------------------------------------------------------------------------------------------------------------------------------------------------------TCGAATAAATAATATAAGATTCTGACTTCTCCCTCCCTCCATCTCTTTACTTTTATTAAGAAGAATAATTGAAAGAGGAATTGGAACAGGCTGAACAATTTATCCTCCTTTATCCTCTAATATTAGATATAATAGAACAGCAATTGATTTTACAATTTTTAGATTACATTTAGCAGGAATTTCATCTATTATAGGAGCTATTAATTTTATTTCAACCATTATTAATATACATCCTATTAAAATAAAATTTGATATAATACCATTATTTATTTGATCTATAATTATTACTACCTTTTTATTACTTCTATCTTTACCTATTCTAGCAGGAGCTATTACAATACTATTAACTGATCGAAATTTAAATACTTCTTTTTTTGATCCAAATGGTGGAGGAGACCCTATTCTTTATCAACATTTATTN
Arth3b_HKnb_A_048_Euconnus_draco_Paratype             -------------------------------------------------------------------------------------------------------------------------------------------------------------------------------------------------------------------------------------------------TCGAATAAATAATATAAGATTCTGACTTCTCCCTCCCTCCATCTCTTTACTTTTATTAAGAAGAATAATTGAAAGAGGAATTGGAACAGGCTGAACAATTTATCCTCCTTTATCCTCTAATATTAGGTATAATAGAACCGCAATTGATTTTACAATTTTTAGATTACATTTAGCAGGAATTTCATCTATTATAGGAGCTATTAATTTTATTTCAACCATTATTAATATACATCCTATTAAAATAAAATTTGATATAATACCATTATTTATTTGATCTATAATTATTACTACCTTTTTATTACTTCTATCTTTACCTATTCTAGCAGGAGCTATTACAATACTATTAACTGATCGAAATTTAAATACTTCTTTTTTTGATCCAAATGGTGGAGGAGACCCTATTCTTTATCAACATTTATTN
Arth4_NT_A_043_Euconnus_attritus                      -------------------------------------------------------------------------------------------------------------------------------------------------------------------------------------------------------------------------------------------------TCGGATAAATAATATAAGATTTTGACTTCTCCCTCCTTCAATTTCCTTATTAATATTAAGAAGAATAATTGAAAGAGGTATTGGTACAGGATGAACAATTTATCCTCCTTTATCTTCAAATATTAGATATAATAGTACCGCAATAGATTTTATAATTTTTAGACTTCATTTAGCTGGAATTTCCTCTATTATAGGAGCTATTAATTTTATTTCAACTATTATTAATATACATCCTACTAAAATAAAATTTGATATAATACCTTTATTTATTTGATCAATAATTATTACTACTTTCTTATTACTTTTATCTTTACCTATTTTAGCAGGAGCTATTACAATATTATTAACTGATCGAAATTTAAATACTTCTTTTTTTGATCCAAATGGAGGAGGAGACCCCATTCTTTTCCAACATTTATTT
Arth4_NC_GrM_166260_Euconnus_attritus                 -------------------------------------------------------------------------------------------------------------------------------------------------------------------------------------------------------------------------------------------------TCGGATAAATAATATAAGATTTTGGCTTCTCCCTCCTTCAATTTCCTTATTAATATTAAGAAGAATAATTGAAAGAGGTATTGGTACAGGATGAACAATTTATCCTCCTTTATCTTCAAATATTAGATATAATAGTACCGCAATAGATTTTATAATTTTTAGACTTCATTTAGCTGGAATTTCCTCTATTATAGGAGCTATTAATTTTATTTCAACTATTATTAATATACATCCTACTAAAATAAAATTTGATATAATACCTTTATTTATTTGATCAATAATTATTACTACTTTCTTATTACTTTTATCTTTACCTATTTTAGCAGGAGCTATTACAATATTATTAACTGATCGAAATTTAAATACTTCTTTTTTTGATCCAAATGGAGGAGGAGACCCCATTCTTTTCCAACATTTATTT
Arth4_GrM_A_008_Euconnus_attritus                     -------------------------------------------------------------------------------------------------------------------------------------------------------------------------------------------------------------------------------------------------TCGGATAAATAATATAAGATTTTGGCTTCTCCCTCCTTCAATTTCCTTATTAATATTAAGAAGAATAATTGAAAGAGGTATTGGTACAGGATGAACAATTTATCCTCCTTTATCTTCAAATATTAGATATAATAGTACCGCAATAGATTTTATAATTTTTAGACTTCATTTAGCTGGAATTTCCTCTATTATAGGAGCTATTAATTTTATTTCAACTATTATTAATATACATCCTACTAAAATAAAATTTGATATAATACCTTTATTTATTTGATCAATAATTATTACTACTTTCTTATTACTTTTATCTTTACCTATTTTAGCAGGAGCTATTACAATATTATTAACTGATCGAAATTTAAATACTTCTTTTTTTGATCCAAATGGAGGAGGAGACCCCATTCTTTTCCAACATTTATTT
Arth4_NC_GrM_166308_Euconnus_attritus                 -------------------------------------------------------------------------------------------------------------------------------------------------------------------------------------------------------------------------------------------------TCGGATAAATAATATAAGATTTTGGCTTCTCCCTCCTTCAATTTCCTTATTAATATTAAGAAGAATAATTGAAAGAGGTATTGGTACAGGATGAACAATTTATCCTCCTTTATCTTCAAATATTAGATATAATAGTACCGCAATAGATTTTATAATTTTTAGACTTCATTTAGCTGGAATTTCCTCTATTATAGGAGCTATTAATTTTATTTCAACTATTATTAATATACATCCTACTAAAATAAAATTTGATATAATACCTTTATTTATTTGATCAATAATTATTACTACTTTCTTATTACTTTTATCTTTACCTATTTTAGCAGGAGCTATTACAATATTATTAACTGATCGAAATTTAAATACTTCTTTTTTTGATCCAAATGGAGGAGGAGACCCCATTCTTTTCCAACATTTATTT
Arth4_GrM_B_305_Euconnus_attritus                     -------------------------------------------------------------------------------------------------------------------------------------------------------------------------------------------------------------------------------------------------TCGGATAAATAATATAAGATTTTGGCTTCTCCCTCCTTCAATTTCCTTATTAATATTAAGAAGAATAATTGAAAGAGGTATTGGTACAGGATGAACAATTTATCCTCCTTTATCTTCAAATATTAGATATAATAGTACCGCAATAGATTTTATAATTTTTAGACTTCATTTAGCTGGAATTTCCTCTATTATAGGAGCTATTAATTTTATTTCAACTATTATTAATATACATCCTACTAAAATAAAATTTGATATAATACCTTTATTTATTTGATCAATAATTATTACTACTTTCTTATTACTTTTATCTTTACCTATTTTAGCAGGAGCTATTACAATATTATTAACTGATCGAAATTTAAATACTTCTTTTTTTGATCCAAATGGAGGGGGAGACCCCATTCTTTTCCAACATTTATTT
Arth4_BgBld_B_348_Euconnus_attritus                   -------------------------------------------------------------------------------------------------------------------------------------------------------------------------------------------------------------------------------------------------TCGGATAAATAATATAAGATTTTGGCTTCTCCCTCCTTCGATTTCCTTATTAATATTAAGAAGAATAATCGAAAGAGGTATTGGTACAGGATGAACAATTTATCCTCCTTTATCTTCAAATATTAGCTATAATAGTACCGCAATAGATTTTATAATTTTTAGGCTTCATTTAGCTGGAATTTCCTCCATTATAGGAGCTATTAATTTTATTTCAACTATTATTAATATACATCCTACTAAAATAAAATTTGATATAATACCTTTATTTATTTGATCAATAATTATTACTACTTTCTTATTACTTTTATCTTTACCTATTTTAGCAGGAGCTATTACAATATTATTAACTGATCGAAATTTAAATACTTCTTTTTTTGATCCAAATGGAGGAGGAGACCCCATTCTTTTCCAACATTTATTT
Arth4_NC_CmpCkBld_160266_Euconnus_attritus            -------------------------------------------------------------------------------------------------------------------------------------------------------------------------------------------------------------------------------------------------TCGGATAAATAATATAAGATTTTGACTTCTCCCTCCTTCGATTTCCTTATTAATATTAAGAAGAATAATCGAAAGAGGTATTGGTACAGGATGAACAATTTATCCTCCTTTATCTTCAAATATTAGCTATAATAGTACCGCAATAGATTTTATAATTTTTAGGCTTCATTTAGCTGGAATTTCCTCCATTATAGGAGCTATTAATTTTATTTCAACTATTATTAATATACATCCTACTAAAATAAAATTTGATATAATACCTTTATTTATTTGATCAATAATTATTACTACTTTCTTATTACTTTTATCTTTACCTATTTTAGCAGGAGCTATTACAATATTATTAACTGATCGAAATTTAAATACTTCTTTTTTTGATCCAAATGGAGGAGGAGACCCCATTCTTTTCCAACATTTATTT
Arth4_Tox_143412_Euconnus_attritus_mislabeled         -------------------------------------------------------------------------------------------------------------------------------------------------------------------------------------------------------------------------------------------------TCGGATAAATAATATAAGATTTTGGCTTCTCCCTCCTTCGATTTCCTTATTAATATTAAGAAGAATAATCGAAAGAGGTATTGGTACAGGATGAACAATTTATCCTCCTTTATCTTCAAATATTAGCTATAATAGTACTGCAATAGATTTTATAATTTTTAGGCTTCATTTAGCTGGAATTTCCTCCATTATAGGAGCTATTAATTTTATTTCAACTATTATTAATATACATCCTACTAAAATAAAATTTGATATAATACCTTTATTTATTTGATCAATAATTATTACTACTTTCTTATTACTTTTATCTTTACCTATTTTAGCAGGAGCTATTACAATATTATTAACTGATCGAAATTTAAATACTTCTTTTTTTGATCCAAATGGAGGAGGAGACCCCATTCTTTTCCAACATTTATTT
Arth2b_RHB_A_012_Euconnus_attritus_Holotype           -------------------------------------------------------------------------------------------------------------------------------------------------------------------------------------------------------------------------------------------------TCGAATAAATAATATAAGATTTTGACTTCTCCCTCCTTCAATTTCCTTATTAATATTAAGAAGAATAATTGAAAGAGGTATTGGTACAGGATGAACAATTTATCCTCCTTTATCTTCAAATATTAGCTATAATAGTACCGCAATAGATTTTATAATTTTTAGGCTTCATTTAGCTGGAATTTCCTCCATTATAGGAGCTATTAATTTTATTTCAACTATTATTAATATACATCCTACTAAAATAAAATTTGATATAATACCTTTATTTATTTGATCAATAATTATTACTACTTTCTTATTACTTTTATCTTTACCTATTTTAGCAGGAGCTATTACAATATTATTAACTGATCGAAATTTAAATACTTCTTTTTTTGATCCAAATGGAGGAGGAGACCCCATTCTTTTCCAACATTTATTN
Arth2b_RHB_A_013_Euconnus_attritus_Paratype           -------------------------------------------------------------------------------------------------------------------------------------------------------------------------------------------------------------------------------------------------TCGAATAAATAATATAAGATTTTGACTTCTCCCTCCTTCAATTTCCTTATTAATATTAAGAAGAATAATTGAAAGAGGTATTGGTACAGGATGAACAATTTATCCTCCTTTATCTTCAAATATTAGCTATAATAGTACCGCAATAGATTTTATAATTTTTAGGCTTCATTTAGCTGGAATTTCCTCCATTATAGGAGCTATTAATTTTATTTCAACTATTATTAATATACATCCTACTAAAATAAAATTTGATATAATACCTTTATTTATTTGATCAATAATTATTACTACTTTCTTATTACTTTTATCTTTACCTATTTTAGCAGGAGCTATTACAATATTATTAACTGATCGAAATTTAAATACTTCTTTTTTTGATCCAAATGGAGGAGGAGACCCCATTCTTTTCCAACATTTATTN
Arth3b_RHK_A_311_Euconnus_attritus_Paratype           -------------------------------------------------------------------------------------------------------------------------------------------------------------------------------------------------------------------------------------------------TCGAATAAATAATATAAGATTTTGACTTCTCCCTCCTTCAATTTCCTTATTAATATTAAGAAGAATAATTGAAAGAGGTATTGGTACAGGATGAACAATTTATCCTCCTTTATCTTCAAATATTAGCTATAATAGTACCGCAATAGATTTTATAATTTTTAGGCTTCATTTAGCTGGAATTTCCTCCATTATAGGAGCTATTAATTTTATTTCAACTATTATTAATATACATCCTACTAAAATAAAATTTGATATAATACCTTTATTTATTTGATCAATAATTATTACTACTTTCTTATTACTTTTATCTTTACCTATTTTAGCAGGAGCTATTACAATATTATTAACTGATCGAAATTTAAATACTTCTTTTTTTGATCCAAATGGAGGAGGAGACCCCATTCTTTTCCAACATTTATTN
Arth3b_CK_B_371_Euconnus_attritus                     -------------------------------------------------------------------------------------------------------------------------------------------------------------------------------------------------------------------------------------------------TCGAATAAATAATATAAGATTTTGGCTTCTACCTCCTTCAATTTCCTTATTAATATTAAGAAGAATAATCGAAAGAGGTATTGGTACAGGATGAACAATTTATCCTCCTTTATCTTCAAATATTAGCTATAATAGTACCGCAATAGATTTTATAATTTTTAGGCTTCATTTAGCTGGAATTTCCTCCATTATAGGAGCTATTAATTTTATTTCAACTATTATTAATATACATCCTACTAAAATAAAATTTGATATAATACCTTTATTTATTTGATCAATAATTATTACTACTTTCTTATTACTTTTATCTTTACCTATTTTAGCAGGAGCTATTACAATATTATTAACTGATCGAAATTTAAATACTTCTTTTTTTGATCCAAATGGAGGAGGAGACCCCATTCTTTTCCAACATTTATTN
Arth3b_WR_A_008_Euconnus_attritus                     -------------------------------------------------------------------------------------------------------------------------------------------------------------------------------------------------------------------------------------------------TCGAATAAATAATATAAGATTTTGGCTTCTACCTCCTTCAATTTCCTTATTAATATTAAGAAGAATAATCGAAAGAGGTATTGGTACAGGATGAACAATTTATCCTCCTTTATCTTCAAATATTAGCTATAATAGTACCGCAATAGATTTTATAATTTTTAGGCTTCATTTAGCTGGAATTTCCTCCATTATAGGAGCTATTAATTTTATTTCAACTATTATTAATATACATCCTACTAAAATAAAATTTGATATAATACCTTTATTTATTTGATCAATAATTATTACTACTTTCTTATTACTTTTATCTTTACCTATTTTAGCAGGAGCTATTACAATATTATTAACTGATCGAAATTTAAATACTTCTTTTTTTGATCCAAATGGAGGAGGAGACCCCATTCTTTTCCAACATTTATTN
Arth3b_WR_B_505_Euconnus_attritus                     -------------------------------------------------------------------------------------------------------------------------------------------------------------------------------------------------------------------------------------------------TCGAATAAATAATATAAGATTTTGGCTTCTACCTCCTTCAATTTCCTTATTAATATTAAGAAGAATAATCGAAAGAGGTATTGGTACAGGATGAACAATTTATCCTCCTTTATCTTCAAATATTAGCTATAATAGTACCGCAATAGATTTTATAATTTTTAGGCTTCATTTAGCTGGAATTTCCTCCATTATAGGAGCTATTAATTTTATTTCAACTATTATTAATATACATCCTACTAAAATAAAATTTGATATAATACCTTTATTTATTTGATCAATAATTATTACTACTTTCTTATTACTTTTATCTTTACCTATTTTAGCAGGAGCTATTACAATATTATTAACTGATCGAAATTTAAATACTTCTTTTTTTGATCCAAATGGAGGAGGAGACCCCATTCTTTTCCAACATTTATTN
Arth4_BBld_B_334_Euconnus_megalops                    -------------------------------------------------------------------------------------------------------------------------------------------------------------------------------------------------------------------------------------------------CCGAATAAATAATATAAGATTCTGATTACTCCCTCCTTCAATTTTAATATTATTAATTAGAAGAATAATCGAAAGTGGAATAGGAACTGGATGAACTATTTATCCTCCTTTATCTTCTAATATTACTTTTAGAAGTTCTTCAATTGATTTTACAATTTTTAGACTTCATCTAGCTGGGATTTCTTCTATTATAGGTGCTATTAATTTTATTTCAACAATTATCAATATACATACTTTAAAAATAAATTTTGATATAATACCTCTTTTTATTTGAGCAACTATTATTACAGCTTTTTTATTACTTTTATCTTTACCTATTTTAGCAGGAGCTATCACAATACTTTTAACAGATCGAAATCTAAATACATCTTTTTTTGACCCCAGAGGAGGGGGAGATCCTATTTTATATCAACATCTGTTT
Arth4_CB_019_Euconnus_megalops                        -------------------------------------------------------------------------------------------------------------------------------------------------------------------------------------------------------------------------------------------------TCGAATAAATAACATAAGATTTTGATTACTCCCCCCTTCAATTTCAATATTATTAATTAGAAGAATAATTGAAAGAGGAATTGGGACTGGATGAACAATTTACCCCCCTTTATCTTCTAATACTACTTTCAGAAATTCATCAATTGACTTTACAATTTTTAGACTTCACCTAGCTGGAATTTCTTCTATTATAGGGGCTATTAATTTTATTTCAACAATTATTAATATACATACTTTAAAAATAAATTTTGACATAATGCCCCCCTTTATTTGAGCTACTATTATTACAGCTTTTTTATTGCTTTTATCTTTACCTATTCTAGCAGGGGCTATCACAATACTTTTAACAGATCGCAATCTAAATACATCTTTTTTTGACCCAAGAGGGGGAGGTGACCCTATTTTATACCAGCATTTATTT
Arth3b_CB_B_351_Euconnus_megalops                     -------------------------------------------------------------------------------------------------------------------------------------------------------------------------------------------------------------------------------------------------TCGAATAAATAACATAAGATTTTGATTACTCCCCCCTTCAATTTCAATATTATTAATTAGAAGAATAATTGAAAGAGGAATTGGGACTGGATGAACAATTTACCCCCCTTTATCTTCTAATACTACTTTCAGAAATTCATCAATTGACTTTACAATTTTTAGACTTCACCTAGCTGGAATTTCTTCTATTATAGGGGCTATTAATTTTATTTCAACAATTATTAATATACATACTTTAAAAATAAATTTTGATATAATGCCCCCCTTTATTTGAGCTACTATTATTACAGCTTTTTTATTGCTTTTATCTTTACCTATTCTAGCAGGAGCTATCACAATACTTTTAACAGATCGCAATCTAAATACATCTTTTTTTGACCCAAGAGGGGGAGGTGACCCTATTTTATACCAGCATTTATTN
Arth4_CrB_017_Euconnus_megalops                       -------------------------------------------------------------------------------------------------------------------------------------------------------------------------------------------------------------------------------------------------TCGAATAAATAACATAAGATTTTGATTACTCCCCCCTTCAATTTCAATATTATTAATTAGAAGAATAATTGAAAGAGGAATTGGGACTGGATGAACAATTTACCCCCCTTTATCTTCTAATACTACTTTCAGAAATTCATCAATTGACTTTACAATTTTTAGACTTCATCTAGCTGGAATTTCTTCTATTATAGGAGCTATTAACTTTATTTCAACAATTATTAATATACATACTTTAAAAATAAATTTTGACATAATGCCCCCCTTTATTTGAGCTACTATTATTACAGCTTTTTTATTGCTTTTATCTTTACCTATTCTAGCAGGGGCTATCACAATACTTTTAACAGATCGCAATCTAAATACATCTTTTTTTGATCCAAGAGGGGGAGGTGACCCTATTTTATACCAGCATTTATTT
Arth4_CrB_018_Euconnus_megalops                       -------------------------------------------------------------------------------------------------------------------------------------------------------------------------------------------------------------------------------------------------TCGAATAAATAACATAAGATTTTGATTACTCCCCCCTTCAATTTCAATATTATTAATTAGAAGAATAATTGAAAGAGGAATTGGGACTGGATGAACAATTTACCCCCCTTTATCTTCTAATACTACTTTCAGAAATTCATCAATTGACTTTACAATTTTTAGACTTCATCTAGCTGGAATTTCTTCTATTATAGGAGCTATTAACTTTATTTCAACAATTATTAATATACATACTTTAAAAATAAATTTTGACATAATGCCCCCCTTTATTTGAGCTACTATTATTACAGCTTTTTTATTGCTTTTATCTTTACCTATTCTAGCAGGGGCTATCACAATACTTTTAACAGATCGCAATCTAAATACATCTTTTTTTGATCCAAGAGGGGGAGGTGACCCTATTTTATACCAGCATTTATTT
Arth4_TsqB_B_326_Euconnus_megalops                    -------------------------------------------------------------------------------------------------------------------------------------------------------------------------------------------------------------------------------------------------TCGAATAAATAACATAAGATTTTGATTACTCCCCCCTTCAATTTCAATATTATTAATTAGAAGAATAATTGAAAGAGGAATTGGGACTGGGTGAACAATTTACCCCCCCTTATCTTCTAATACTACTTTCAGAAATTCATCAATTGACTTTACAATTTTTAGACTTCATTTAGCTGGAATTTCTTCTATTATAGGGGCTATTAATTTTATTTCAACAATTACTAATATACATACTTTAAAAATAAATTTTGACATAATACCCCCCTTTATTTGAGCTACTATTATTACAGCTTTTTTATTGCTTTTATCTTTACCTATTCTAGCAGGGGCTATCACAATACTTTTAACAGATCGCAATCTAAATACATCTTTTTTTGACCCAAGAGGGGGAGGTGATCCTATTTTATACCAGCATTTATTT
Arth4_NC_Cherohala_109850_Euconnus_megalops           -------------------------------------------------------------------------------------------------------------------------------------------------------------------------------------------------------------------------------------------------TCGAATAAATAACATAAGATTTTGGTTACTACCCCCTTCAATTTCAATATTATTAATTAGAAGGATAATTGAAAGAGGAATTGGGACTGGATGGACAATTTACCCCCCTTTATCTTCTAATACTACTTTCAGAAATTCATCAATTGACTTTACAATTTTTAGACTTCATTTAGCTGGAATTTCTTCTATTATAGGAGCTATTAATTTTATTTCAACAATTATTAATATACATACTTTAAAAATAAATTTTGATATAATACCCCCCTTTATTTGAGCTACTATCATTACAGCTTTTTTATTGCTTTTATCTTTACCTATTCTAGCAGGGGCTATCACAATACTTTTAACAGATCGCAATCTAAATACATCTTTTTTTGATCCAAGAGGGGGGGGTGATCCTATTTTATACCAGCATTTATTT
Arth4_HKnb_A_011_Euconnus_megalops                    -------------------------------------------------------------------------------------------------------------------------------------------------------------------------------------------------------------------------------------------------TCGAATAAATAACATAAGATTTTGGTTACTACCCCCTTCAATTTCAATATTATTAATTAGAAGGATAATTGAAAGAGGAATTGGGACTGGATGGACAATTTACCCCCCTTTATCTTCTAATACTACTTTCAGAAATTCATCAATTGACTTTACAATTTTTAGACTTCATTTAGCTGGAATTTCTTCTATTATAGGAGCTATTAATTTTATTTCAACAATTATTAATATACATACTTTAAAAATAAATTTTGATATAATACCCCCCTTTATTTGAGCTACTATCATTACAGCTTTTTTATTGCTTTTATCTTTACCTATTCTAGCAGGAGCTATCACAATACTTTTAACAGATCGCAATCTAAATACATCTTTTTTTGATCCAAGAGGGGGGGGTGATCCTATTTTATACCAGCATTTATTT
Arth4_HKnb_B_314_Euconnus_megalops                    -------------------------------------------------------------------------------------------------------------------------------------------------------------------------------------------------------------------------------------------------TCGAATAAATAACATAAGATTTTGGTTACTACCCCCTTCAATTTCAATATTATTAATTAGAAGGATAATTGAAAGAGGAATTGGGACTGGATGGACAATTTACCCCCCTTTATCTTCTAATACTACTTTCAGAAATTCATCAATTGACTTTACAATTTTTAGACTTCATTTAGCTGGAATTTCTTCTATTATAGGAGCTATTAATTTTATTTCAACAATTATTAATATACATACTTTAAAAATAAATTTTGATATAATACCCCCCTTTATTTGAGCTACTATCATTACAGCTTTTTTATTGCTTTTATCTTTACCTATTCTAGCAGGAGCTATCACAATACTTTTAACAGATCGCAATCTAAATACATCTTTTTTTGATCCAAGAGGGGGGGGTGATCCTATTTTATACCAGCATTTATTT
Arth4_CD_B_320_Euconnus_megalops_larva                -------------------------------------------------------------------------------------------------------------------------------------------------------------------------------------------------------------------------------------------------TCGAATAAATAACATAAGATTTTGATTACTCCCCCCTTCAATTTCAATATTATTAATTAGAAGAATAATTGAAAGAGGAATTGGGACTGGATGAACAATTTACCCCCCCTTATCTTCTAATACTACTTTTAGAAATTCATCAATTGACTTTACAATTTTTAGACTTCATTTAACTGGAATTTCTTCTATTATAGGTGCTATTAATTTTATTTCAACAATTATTAATATACATACTTTAAAAATAAATTTTGATATAATACCCCCCTTTATTTGAGCTACTATTATTACAGCCTTTTTATTACTTTTATCTTTACCTATTCTAGCAGGAGCTATCACAATACTTTTAACAGATCGCAATCTAAATACATCTTTTTTTGATCCAAGTGGGGGAGGTGACCCTATCTTATATCAACATTTATTT
Arth4_CD_B_326_Euconnus_megalops                      -------------------------------------------------------------------------------------------------------------------------------------------------------------------------------------------------------------------------------------------------TCGAATAAATAACATAAGATTTTGATTACTCCCCCCTTCAATTTCAATATTATTAATTAGAAGAATAATTGAAAGAGGAATTGGGACTGGATGAACAATTTACCCCCCCTTATCTTCTAATACTACTTTTAGAAATTCATCAATTGACTTTACAATTTTTAGACTTCATTTAACTGGAATTTCTTCTATTATAGGTGCTATTAATTTTATTTCAACAATTATTAATATACATACTTTAAAAATAAATTTTGATATAATACCCCCCTTTATTTGAGCTACTATTATTACAGCCTTTTTATTACTTTTATCTTTACCTATTCTAGCAGGAGCTATCACAATACTTTTAACAGATCGCAATCTAAATACATCTTTTTTTGATCCAAGTGGGGGAGGTGACCCTATCTTATATCAACATTTATTT
Arth2b_CD_A_020_Euconnus_megalops                     -------------------------------------------------------------------------------------------------------------------------------------------------------------------------------------------------------------------------------------------------TCGAATAAATAACATAAGATTTTGATTACTCCCCCCTTCAATTTCAATATTATTAATTAGAAGAATAATTGAAAGAGGAATTGGGACTGGATGAACAATTTACCCCCCCTTATCTTCTAATACTACTTTTAGAAATTCATCAATTGACTTTACAATTTTTAGACTTCATTTAACTGGAATTTCTTCTATTATAGGTGCTATTAATTTTATTTCAACAATTATTAATATACATACTTTAAAAATAAATTTTGATATAATACCCCCCTTTATTTGAGCTACTATTATTACAGCCTTTTTATTACTTTTATCTTTACCTATTCTAGCAGGAGCTATCACAATACTTTTAACAGATCGCAATCTAAATACATCTTTTTTTGATCCAAGTGGGGGAGGTGACCCTATCTTATATCAACATTTATTN
Arth4_BCat_B_317_Euconnus_megalops_larva              -------------------------------------------------------------------------------------------------------------------------------------------------------------------------------------------------------------------------------------------------TCGAATAAATAACATAAGATTTTGATTACTCCCCCCTTCAATTTCAATATTATTAATTAGAAGAATAATTGAAAGAGGAATTGGAACTGGATGAACAATTTACCCCCCTTTATCTTCTAATACTACTTTCAGAAATTCATCAATTGACTTTACAATTTTTAGGCTTCATTTAGCTGGAATTTCTTCTATTATAGGTGCTATTAATTTTATTTCAACAATTATTAATATACATACTTTAAAAATAAATTTTGATATAATACCCCCCTTTATTTGAGCTATTATTATTACAGCCTTTTTATTACTTTTATCTTTACCTATTCTAGCAGGAGCTATTACAATACTTTTAACAGATCGTAATCTAAATACATCTTTTTTTGACCCAAGTGGGGGAGGTGACCCTATTTTATATCAGCATTTATTT
Arth4_BCat_B_316_Euconnus_megalops_Holotype           -------------------------------------------------------------------------------------------------------------------------------------------------------------------------------------------------------------------------------------------------TCGAATAAATAACATAAGATTTTGATTACTCCCCCCTTCAATTTCAATATTATTAATTAGAAGAATAATTGAAAGAGGAATTGGAACTGGATGAACAATTTACCCCCCTTTATCTTCTAATACTACTTTCAGAAATTCATCAATTGACTTTACAATTTTTAGGCTTCATTTAGCTGGAATTTCTTCTATTATAGGTGCTATTAATTTTATTTCAACAATTATTAATATACATACTTTAAAAATAAATTTTGATATAATACCCCCCTTTATTTGAGCTATTATTATTACAGCCTTTTTATTACTTTTATCTTTACCTATTCTAGCAGGAGCTATTACAATACTTTTAACAGATCGTAATCTAAATACATCTTTTTTTGACCCAAGTGGGGGAGGTGACCCTATTTTATATCAGCATTTATTT
Arth4_BCat_A_039_Euconnus_megalops_Paratype           -------------------------------------------------------------------------------------------------------------------------------------------------------------------------------------------------------------------------------------------------TCGAATAAATAACATAAGATTTTGATTACTCCCCCCTTCAATTTCAATATTATTAATTAGAAGAATAATTGAAAGAGGAATTGGAACTGGATGAACAATTTACCCCCCTTTATCTTCTAATACTACTTTCAGAAATTCATCAATTGACTTTACAATTTTTAGGCTTCATTTAGCTGGAATTTCTTCTATTATAGGTGCTATTAATTTTATTTCAACAATTATTAATATACATACTTTAAAAATAAATTTTGATATAATACCCCCCTTTATTTGAGCTATTATTATTACAGCCTTTTTATTACTTTTATCTTTACCTATTCTAGCAGGAGCTATTACAATACTTTTAACAGATCGTAATCTAAATACATCTTTTTTTGACCCAAGTGGGGGAGGTGACCCTATTTTATATCAGCATTTATTT
Arth4_NC_CmpCkBld_160280_Euconnus_megalops            -------------------------------------------------------------------------------------------------------------------------------------------------------------------------------------------------------------------------------------------------TCGAATAAATAACATAAGATTTTGATTACTCCCCCCTTCAATTTCAATATTATTAATTAGAAGAATAATTGAAAGAGGAATTGGAACTGGATGAACAATTTACCCCCCTTTATCTTCTAATACTACTTTCAGAAATTCATCAATTGACTTTACAATTTTTAGGCTTCATTTAGCTGGAATTTCTTCTATTATAGGTGCTATTAATTTTATTTCAACAATTATTAATATACATACTTTAAAAATAAATTTTGATATAATACCCCCCTTTATTTGAGCTATTATTATTACAGCCTTTTTATTACTTTTATCTTTACCTATTCTAGCAGGAGCTATTACAATACTTTTAACAGATCGTAATCTAAATACATCTTTTTTTGACCCAAGTGGGGGAGGTGACCCTATTTTATATCAGCATTTATTT
Arth3b_BCat_A_009_Euconnus_megalops_Paratype          -------------------------------------------------------------------------------------------------------------------------------------------------------------------------------------------------------------------------------------------------TCGAATAAATAACATAAGATTTTGATTACTCCCCCCTTCAATTTCAATATTATTAATTAGAAGAATAATTGAAAGAGGAATTGGAACTGGATGAACAATTTACCCCCCTTTATCTTCTAATACTACTTTCAGAAATTCATCAATTGACTTTACAATTTTTAGGCTTCATTTAGCTGGAATTTCTTCTATTATAGGTGCTATTAATTTTATTTCAACAATTATTAATATACATACTTTAAAAATAAATTTTGATATAATACCCCCCTTTATTTGAGCTATTATTATTACAGCCTTTTTATTACTTTTATCTTTACCTATTCTAGCAGGAGCTATTACAATACTTTTAACAGATCGTAATCTAAATACATCTTTTTTTGACCCAAGTGGGGGAGGTGACCCTATTTTATATCAGCATTTATTN
Arth4_WR_A_029_Euconnus_megalops                      -------------------------------------------------------------------------------------------------------------------------------------------------------------------------------------------------------------------------------------------------TCGAATAAATAACATAAGATTTTGATTACTCCCCCCTTCAATTTCAATATTATTAATTAGAAGAATAATTGAAAGAGGAATTGGAACTGGATGAACAATTTACCCCCCTTTATCTTCTAATACTACTTTCAGAAATTCATCAATTGACTTTACAATTTTTAGGCTTCATTTAACTGGAATTTCTTCTATTATAGGTGCTATTAATTTTATTTCAACAATTATTAATATACATACTTTAAAAATAAATTTTGATATAATACCCCCCTTTATTTGAGCTATTATTATTACAGCCTTTTTATTACTTTTATCTTTACCTATTCTAGCAGGAGCTATTACAATACTTTTAACAGATCGTAATCTAAATACATCTTTTTTTGACCCAAGTGGGGGAGGTGACCCTATTTTATATCAGCATTTATTT
Arth3b_WR_B_516_Euconnus_megalops_larva               -------------------------------------------------------------------------------------------------------------------------------------------------------------------------------------------------------------------------------------------------TCGAATAAATAACATAAGATTTTGATTACTCCCCCCTTCAATTTCAATATTATTAATTAGAAGAATAATTGAAAGAGGAATTGGAACTGGATGAACAATTTACCCCCCTTTATCTTCTAATACTACTTTCAGAAATTCATCAATTGACTTTACAATTTTTAGGCTTCATTTAACTGGAATTTCTTCTATTATAGGTGCTATTAATTTTATTTCAACAATTATTAATATACATACTTTAAAAATAAATTTTGATATAATACCCCCCTTTATTTGAGCTATTATTATTACAGCCTTTTTATTACTTTTATCTTTACCTATTCTAGCAGGAGCTATTACAATACTTTTAACAGATCGTAATCTAAATACATCTTTTTTTGACCCAAGTGGGGGAGGTGACCCTATTTTATATCAGCATTTATTN
Arth3b_BgBld_A_019_Euconnus_megalops                  -------------------------------------------------------------------------------------------------------------------------------------------------------------------------------------------------------------------------------------------------TCGAATAAATAACATAAGATTTTGATTACTCCCCCCTTCAATTTCAATATTATTAATTAGAAGAATAATTGAAAGAGGAATTGGAACTGGATGAACAATTTACCCCCCTTTATCTTCTAATACTACTTTCAGAAATTCATCAATTGACTTTACAATTTTTAGGCTTCATTTAGCTGGAATTTCTTCTATTATAGGTGCTATTAATTTTATTTCAACAATTATTAATATACATACTTTAAAAATAAATTTTGATATAATACCCCCCTTTATTTGAGCTATTATTATTACAGCCTTTTTATTACTTTTATCTTTACCTATTCTAGCAGGAGCTATTACAATACTTTTAACAGATCGTAATCTAAATACATCTTTTTTTGACCCAAGTGGGGGAGGTGACCCTATTTTATACCAGCATTTATTN
Arth4_BrK_B_302_Euconnus_megalops_larva               -------------------------------------------------------------------------------------------------------------------------------------------------------------------------------------------------------------------------------------------------TCGAATAAATAACATAAGATTTTGATTACTCCCCCCTTCAATTTCAATATTATTAATTAGAAGAATAATTGAAAGAGGAATTGGAACTGGATGAACAATTTACCCCCCTTTATCTTCTAATACTACTTTCAGAAATTCATCAATTGACTTTACAATTTTTAGGCTTCATTTAGCTGGAATTTCTTCTATTATAGGTGCTATTAATTTTATTTCAACAATTATTAATATACATACTTTAAAAATAAATTTTGATATAATACCCCCCTTTATTTGAGCTATTATTATTACAGCCTTTTTATTACTTTTATCTTTACCTATTCTAGCAGGGGCTATTACAATACTTTTAACAGATCGTAATCTAAATACATCTTTTTTTGACCCAAGTGGGGGAGGTGACCCTATTTTATATCAGCATTTATTT
WrK_A_036_U044_U005_Euconnus_megalops                 -------------------------------------------------------------------------------------------------------------------------------------------------------------------------------------------------------------------------------------------------TCGAATAAATAACATAAGATTTTGATTACTCCCCCCTTCAATTTCAATATTATTAATTAGAAGAATAATTGAAAGAGGAATTGGAACTGGATGAACAATTTACCCCCCTTTATCTTCTAATACTACTTTCAGAAATTCATCAATTGACTTTACAATTTTTAGGCTTCATTTAGCTGGAATTTCTTCTATTATAGGTGCTATTAATTTTATTTCAACAATTATTAATATACATACTTTAAAAATAAATTTTGATATAATACCCCCCTTTATTTGAGCTATTATTATTACAGCCTTTTTATTACTTTTATCTTTACCTATTCTAGCAGGGGCTATTACAATACTTTTAACAGATCGTAATCTAAATACATCTTTTTTTGACCCAAGTGGGGGAGGTGACCCTATTTTATATCAGCATTTATTN
Arth3b_RB_B_303_Euconnus_megalops                     -------------------------------------------------------------------------------------------------------------------------------------------------------------------------------------------------------------------------------------------------TCGAATAAATAACATAAGATTTTGATTACTCCCCCCTTCAATTTCAATATTATTAATTAGAAGAATAATTGAAAGAGGAATTGGAACTGGATGAACAATTTACCCCCCTTTATCTTCTAATACTACTTTCAGAAATTCATCAATTGACTTTACAATTTTTAGGCTTCATTTAGCTGGAATTTCTTCTATTATAGGTGCTATTAATTTTATTTCAACAATTATTAATATACATACTTTAAAAATAAATTTTGATATAATACCCCCCTTTATTTGAGCTATTATTATTACAGCCTTTTTATTACTTTTATCTTTACCTATTCTAGCAGGGGCTATTACAATACTTTTAACAGATCGTAATCTAAATACATCTTTTTTTGACCCAAGTGGGGGAGGTGACCCTATTTTATATCAGCATTTATTN
Arth4_BMT_B_304_Euconnus_megalops_Paratype            -------------------------------------------------------------------------------------------------------------------------------------------------------------------------------------------------------------------------------------------------TCGAATAAATAACATAAGATTTTGATTACTCCCCCCTTCAATTTCAATATTATTAATTAGAAGAATAATTGAAAGAGGAATTGGAACTGGATGAACAATTTACCCCCCTTTATCTTCTAATACTACTTTCAGAAATTCATCAATTGACTTTACAATTTTTAGGCTTCATTTAGCTGGAATTTCTTCTATTATAGGTGCTATTAATTTTATTTCAACAATTATTAATATACATACTTTAAAAATAAATTTTGATATAATACCCCCCTTTATTTGAGCTATTATTATTACAGCCTTTTTATTACTTTTATCTTTACCTATTCTAGCGGGGGCTATTACAATACTTTTAACAGATCGTAATCTAAATACATCTTTTTTTGACCCAAGTGGGGGAGGTGACCCTATTTTATATCAGCATTTATTT
Arth4_BMT_B_307_Euconnus_megalops_larva               -------------------------------------------------------------------------------------------------------------------------------------------------------------------------------------------------------------------------------------------------TCGAATAAATAACATAAGATTTTGATTACTCCCCCCTTCAATTTCAATATTATTAATTAGAAGAATAATTGAAAGAGGAATTGGAACTGGATGAACAATTTACCCCCCTTTATCTTCTAATACTACTTTCAGAAATTCATCAATTGACTTTACAATTTTTAGGCTTCATTTAGCTGGAATTTCTTCTATTATAGGTGCTATTAATTTTATTTCAACAATTATTAATATACATACTTTAAAAATAAATTTTGATATAATACCCCCCTTTATTTGAGCTATTATTATTACAGCCTTTTTATTACTTTTATCTTTACCTATTCTAGCGGGGGCTATTACAATACTTTTAACAGATCGTAATCTAAATACATCTTTTTTTGACCCAAGTGGGGGAGGTGACCCTATTTTATATCAGCATTTATTT
Arth4_BgBld_B_349_Euconnus_megalops                   -------------------------------------------------------------------------------------------------------------------------------------------------------------------------------------------------------------------------------------------------TCGAATAAATAACATAAGATTTTGATTACTCCCCCCTTCAATTTCAATATTATTAATTAGAAGAATAATTGAAAGAGGAATTGGAACTGGATGAACAATTTACCCCCCTTTATCTTCTAATTCTACTTTCAGAAATTCATCAATTGACTTTACAATTTTTAGGCTTCATTTAGCTGGAATTTCTTCTATTATAGGTGCTATTAATTTTATTTCAACAATTATTAATATACATACTTTAAAAATAAATTTTGATATAATACCCCCCTTTATTTGAGCTATTATTATTACAGCCTTTTTATTACTTTTATCTTTACCTATTCTAGCAGGAGCTATTACAATACTTTTAACAGATCGTAATCTAAATACATCTTTTTTTGACCCAAGTGGGGGAGGTGACCCTATTTTATACCAGCATTTATTT
Arth4_TN_WhiteOak_157337_Euconnus_megalops            -------------------------------------------------------------------------------------------------------------------------------------------------------------------------------------------------------------------------------------------------TCGAATAAATAACATAAGATTTTGATTACTCCCCCCTTCAATTTCAATATTATTAATTAGAAGAATAATTGAAAGAGGAATTGGAACTGGATGAACAATTTACCCCCCTTTATCTTCTAATACTACTTTCAGAAATTCATCAATTGACTTTACAATTTTTAGGCTTCATTTAGCTGGAATTTCTTCTATTATAGGTGCTATTAATTTTATTTCAACAATTATTAATATACATACTTTAAAAATAAATTTTGATATAATGCCCCCCTTTATTTGAGCTATTATTATTACAGCCTTTTTATTACTTTTATCTTTACCTATTCTAGCAGGAGCTATTACAATACTTTTAACAGATCGTAATCTAAATACATCTTTTTTTGACCCAAGCGGAGGAGGTGACCCTATTTTATATCAGCATTTATTT
Arth4_AC_B_548_Euconnus_megalops_larva                -------------------------------------------------------------------------------------------------------------------------------------------------------------------------------------------------------------------------------------------------TCGAATAAATAACATAAGATTTTGATTACTCCCCCCTTCAATTTCAATATTATTAATTAGAAGAATAATTGAAAGAGGAATTGGAACTGGATGAACAATTTACCCCCCTTTATCTTCTAATACTACTTTCAGAAATTCATCAATTGACTTTACAATTTTTAGGCTTCATTTAGCTGGAATTTCTTCTATTATAGGTGCTATTAATTTTATTTCAACAATTATTAATATACATACTTTAAAAATAAATTTTGATATAATACCCCCCTTTATCTGAGCTATTATTATTACAGCCTTTTTATTACTTTTATCTTTACCTATTCTAGCAGGAGCTATTACAATACTTTTAACAGATCGTAATATAAATACATCTTTTTTTGACCCAAGTGGGGGAGGTGACCCTATTTTATATCAGCATTTATTT
Arth3b_Hwy_A_004_Euconnus_megalops                    -------------------------------------------------------------------------------------------------------------------------------------------------------------------------------------------------------------------------------------------------TCGAATAAATAACATAAGATTTTGATTACTCCCCCCTTCAATTTCAATATTATTAATTAGAAGAATAATTGAAAGAGGAATTGGAACTGGATGAACAATTTACCCCCCTTTATCTTCTAATACTACTTTCAGAAATTCATCAATTGACTTTACAATTTTTAGGCTTCATTTAGCTGGAATTTCTTCTATTATAGGTGCTATTAATTTTATTTCAACAATTATTAATATACATACTTTAAAAATAAATTTTGATATAATACCCCCCTTTATCTGAGCTATTATTATTACAGCCTTTTTATTACTTTTATCTTTACCTATTCTAGCAGGAGCTATTACAATACTTTTAACAGATCGTAATATAAATACATCTTTTTTTGACCCAAGTGGGGGAGGTGACCCTATTTTATATCAGCATTTATTN
Arth3b_Hwy_A_017_Euconnus_megalops_larva              -------------------------------------------------------------------------------------------------------------------------------------------------------------------------------------------------------------------------------------------------TCGAATAAATAACATAAGATTTTGATTACTCCCCCCTTCAATTTCAATATTATTAATTAGAAGAATAATTGAAAGAGGAATTGGAACTGGATGAACAATTTACCCCCCTTTATCTTCTAATACTACTTTCAGAAATTCATCAATTGACTTTACAATTTTTAGGCTTCATTTAGCTGGAATTTCTTCTATTATAGGTGCTATTAATTTTATTTCAACAATTATTAATATACATACTTTAAAAATAAATTTTGATATAATACCCCCCTTTATCTGAGCTATTATTATTACAGCCTTTTTATTACTTTTATCTTTACCTATTCTAGCAGGAGCTATTACAATACTTTTAACAGATCGTAATATAAATACATCTTTTTTTGACCCAAGTGGGGGAGGTGACCCTATTTTATATCAGCATTTATTN
Arth4_Eastatoe_171981_Euconnus_megalops               -------------------------------------------------------------------------------------------------------------------------------------------------------------------------------------------------------------------------------------------------TCGAATAAATAATATAAGATTTTGATTACTCCCCCCCTCAATTTCAATATTATTAATTAGAAGAATAATTGAAAGAGGAATTGGAACTGGGTGAACAATTTACCCCCCTTTATCTTCTAATTCTACTTTCAGAAACCCCTCAATTGACTTTACAATTTTTAGACTTCATTTAGCTGGAATTTCTTCTATTATAGGAGCTATTAATTTTATTTCAACAATTATTAATATACATACTTTAAAAATAAATTTTGATATAATACCCCCCTTTATTTGAGCTACTATTATTACAGCCTTTTTATTACTTTTATCTTTACCTATTCTAGCAGGAGCTATCACTATACTTTTAACAGATCGCAATCTAAACACATCCTTTTTTGACCCAAGTGGGGGAGGTGATCCTATTTTATATCAGCATTTATTT
Arth4_NC_M2STr_111147_Euconnus_megalops               -------------------------------------------------------------------------------------------------------------------------------------------------------------------------------------------------------------------------------------------------TCGAATAAATAACATAAGATTTTGGTTACTCCCCCCCTCAATTTCAATATTACTAATTAGAAGGATAATTGAAAGAGGAATTGGAACTGGGTGGACAATTTATCCCCCTTTATCTTCTAATTCTACTTTCAGAAGCCCCTCAATTGACTTTACAATTTTTAGACTTCATTTAGCTGGGATTTCTTCTATTATAGGAGCTATTAATTTTATTTCAACAATTATTAATATACATACTTTAAAAATAAATTTTGATATAATACCCCCCTTTATTTGGGCTACTATTATTACAGCCTTTTTATTACTTTTATCTTTACCTATTCTAGCAGGAGCTATCACTATACTTTTAACAGATCGCAATCTAAACACATCCTTTTTTGACCCAAGTGGGGGAGGTGACCCTATTTTATACCAGCATTTATTT
Arth3b_MHy_B_320_Euconnus_megalops                    -------------------------------------------------------------------------------------------------------------------------------------------------------------------------------------------------------------------------------------------------TCGAATAAATAACATAAGATTTTGGTTACTCCCCCCCTCAATTTCAATATTACTAATTAGAAGGATAATTGAAAGAGGAATTGGAACTGGGTGGACAATTTATCCCCCTTTATCTTCTAATTCTACTTTCAGAAGCCCCTCAATTGACTTTACAATTTTTAGACTTCATTTAGCTGGGATTTCTTCTATTATAGGAGCTATTAATTTTATTTCAACAATTATTAATATACATACTTTAAAAATAAATTTTGATATAATACCCCCCTTTATTTGGGCTACTATTATTACAGCCTTTTTATTACTTTTATCTTTACCTATTCTAGCAGGAGCTATCACTATACTTTTAACAGATCGCAATCTAAACACATCCTTTTTTGACCCAAGTGGGGGAGGTGACCCTATTTTATATCAGCATTTATTN
Arth3b_RC_022_Euconnus_megalops_larva                 -------------------------------------------------------------------------------------------------------------------------------------------------------------------------------------------------------------------------------------------------TCGAATAAATAACATAAGATTTTGATTGCTCCCCCCTTCAATTTCAATATTATTAATTAGAAGAATAATTGAAAGAGGAATTGGAACTGGATGAACAATTTACCCCCCTTTATCTTCTAATACTACTTTCAGAAACTCATCAATTGACTTTACAATTTTTAGACTTCATTTAGCTGGAATTTCTTCTATTATAGGCGCTATTAATTTTATTTCAACAATTATTAATATACATACTTTAAAAATAAATTTTGATATAATACCCCCCTTTATTTGAGCTACTATTATTACAGCCTTTTTATTACTTTTATCTTTACCTATTCTAGCTGGAGCTATCACAATACTTTTAACAGATCGCAATCTAAATACATCTTTTTTTGATCCAAGCGGAGGAGGTGACCCTATTTTATATCAGCATTTATTN
Arth4_NC_Whiteside_171831_Euconnus_megalops           -------------------------------------------------------------------------------------------------------------------------------------------------------------------------------------------------------------------------------------------------TCGAATAAATAACATAAGATTTTGATTACTCCCCCCTTCAATTTCAATATTATTAATTAGAAGAATAATTGAAAGAGGGATTGGAACTGGATGAACAATTTACCCCCCTTTATCTTCTAATACTACTTTCAGAAATTCATCAATTGACTTTACAATTTTTAGGCTTCATTTAGCTGGAATTTCTTCTATTATAGGAGCTATTAATTTTATTTCAACAATTATTAATATACATACTTTAAAAATAAATTTTGACATAATACCACCCTTTATTTGAGCTACCATTATTACAGCCTTTTTATTACTTTTATCTTTACCTATTCTAGCGGGAGCTATCACAATACTTTTAACTGATCGCAATCTAAATACATCTTTTTTTGACCCAAGTGGGGGAGGTGACCCTATTTTATACCAGCATTTATTT
Arth4_NC_Melrose_160199_Euconnus_megalops             -------------------------------------------------------------------------------------------------------------------------------------------------------------------------------------------------------------------------------------------------TCGAATAAATAACATAAGATTTTGGTTACTCCCCCCCTCAATCTCTATATTATTAATTAGAAGAATAATTGAAAGAGGAATTGGAACGGGATGAACAATTTACCCTCCTTTATCTTCTAATACTACTTTCAGAAATTCATCAATTGACTTTACAATTTTTAGACTTCATTTAGCTGGAATTTCTTCTATTATAGGTGCTATTAATTTTATTTCAACAATTATTAATATACATACTTTAAAAATAAATTTTGATATAATACCCCCCTTTATTTGAGCTACTATTATTACAGCCTTTTTATTACTTTTATCTTTACCTATTCTAGCAGGAGCTATCACAATACTTTTAACAGACCGCAATCTAAATACATCTTTTTTTGACCCAAGTGGGGGAGGTGACCCTATTTTATATCAGCATTTATTT
Arth4_Melrose_171982_Euconnus_megalops                -------------------------------------------------------------------------------------------------------------------------------------------------------------------------------------------------------------------------------------------------TCGAATAAATAACATAAGATTTTGGTTACTCCCCCCCTCAATCTCTATATTATTAATTAGAAGAATAATTGAAAGAGGAATTGGAACGGGATGAACAATTTACCCTCCTTTATCTTCTAATACTACTTTCAGAAATTCATCAATTGACTTTACAATTTTTAGACTTCATTTAGCTGGAATTTCTTCTATTATAGGTGCTATTAATTTTATTTCAACAATTATTAATATACATACTTTAAAAATAAATTTTGATATAATACCCCCCTTTATTTGAGCTACTATTATTACAGCCTTTTTATTACTTTTATCTTTACCTATTCTAGCAGGAGCTATCACAATACTTTTAACAGACCGCAATCTAAATACATCTTTTTTTGACCCAAGTGGGGGAGGTGACCCTATTTTATATCAGCATTTATTT
Arth4_SC_CRHP_26945_Euconnus_vexillus_Paratype        -------------------------------------------------------------------------------------------------------------------------------------------------------------------------------------------------------------------------------------------------CCGAATAAATAATATAAGATTTTGATTACTTCCTCCTTCAATTTCAATATTATTAATTAGAAGAATAATTGAAAGAGGAATTGGAACTGGATGAACAATTTACCCTCCTTTATCATCTAATATTACCTTTAGAAATTCATCAATTGATTTTACAATTTTTAGACTTCATTTAGCCGGAATTTCTTCTATTATAGGAGCTATTAATTTTATTTCAACAATTATTAATATACATACTTTAAAAATAAATTTTGATATAATACCTCTTTTTATTTGAGCTACTATTATTACTGCCTTTTTATTACTTTTATCCTTACCAATTCTAGCAGGAGCTATTACAATACTTTTAACAGATCGTAATCTAAATACATCTTTTTTTGATCCAAGTGGAGGAGGAGATCCTATTTTATATCAACATCTATTT
Arth4_CRHP_108097_Euconnus_vexillus_Paratype          -------------------------------------------------------------------------------------------------------------------------------------------------------------------------------------------------------------------------------------------------CCGAATAAATAATATAAGATTTTGATTACTTCCTCCTTCAATTTCAATATTATTAATTAGAAGAATAATTGAAAGAGGAATTGGAACTGGATGAACAATTTACCCTCCTTTATCATCTAATATTACCTTTAGAAATTCATCAATTGATTTTACAATTTTTAGACTTCATTTAGCCGGAATTTCTTCTATTATAGGAGCTATTAATTTTATTTCAACAATTATTAATATACATACTTTAAAAATAAATTTTGATATAATACCTCTTTTTATTTGAGCTACTATTATTACTGCCTTTTTATTACTTTTATCCTTACCAATTCTAGCAGGAGCTATTACAATACTTTTAACAGATCGTAATCTAAATACATCTTTTTTTGATCCAAGTGGAGGAGGGGATCCTATTTTATATCAACATCTATTT
Arth4_SC_ChestnutHP_26905_Euconnus_vexillus_Paratype  -------------------------------------------------------------------------------------------------------------------------------------------------------------------------------------------------------------------------------------------------CCGAATAAATAATATAAGATTTTGATTACTTCCTCCTTCAATTTCAATATTATTAATTAGAAGAATAATTGAAAGAGGAATTGGAACTGGATGAACAATTTACCCTCCTTTATCATCTAATATTACCTTTAGAAATTCATCAATTGATTTTACAATTTTTAGACTTCATTTAGCCGGAATTTCTTCTATTATAGGAGCTATTAATTTTATTTCAACAATTATTAATATACATACTTTAAAAATAAATTTTGATATAATACCTCTTTTTATTTGAGCTACTATTATTACTGCCTTTTTATTACTTTTATCCTTACCAATTCTAGCAGGAGCTATTACAATACTTTTAACAGATCGTAATCTAAATACATCTTTTTTTGATCCAAGTGGAGGAGGAGATCCTATTTTATATCAACATCTATTT
Arth4_NC_MackeyMt_11946_Euconnus_vexillus             -------------------------------------------------------------------------------------------------------------------------------------------------------------------------------------------------------------------------------------------------CCGAATAAATAATATAAGATTTTGATTACTTCCTCCTTCAATTTCAATATTATTAATTAGAAGAATAATTGAAAGAGGAATTGGAACTGGATGAACAATTTACCCTCCTTTATCATCTAATATTACCTTTAGAAATTCATCAATTGATTTTACAATTTTTAGACTTCATTTAGCCGGAATTTCTTCTATTATAGGAGCTATTAATTTTATTTCAACAATTATTAATATACATACTTTAAAAATAAATTTTGATATAATACCTCTTTTTATTTGAGCTACTATTATTACTGCCTTTTTATTACTTTTATCCTTACCAATTCTAGCAGGAGCTATTACAATACTTTTAACAGATCGTAATCTAAATACATCTTTTTTTGATCCAAGTGGAGGAGGAGATCCTATTTTATATCAACATCTATTT
Arth4_GrnR_107838_Euconnus_vexillus                   -------------------------------------------------------------------------------------------------------------------------------------------------------------------------------------------------------------------------------------------------CCGAATAAATAATATAAGATTTTGATTACTTCCTCCTTCAATTTCAATATTATTAATTAGAAGAATAATTGAAAGAGGAATTGGAACTGGATGAACAATTTACCCTCCTTTATCATCTAATATTACCTTTAGAAATTCATCAATTGATTTTACAATTTTTAGACTTCATTTAGCCGGAATTTCTTCTATTATAGGAGCTATTAATTTTATTTCAACAATTATTAATATACATACTTTAAAAATAAATTTTGATATAATACCTCTTTTTATTTGAGCTACTATTATTACTGCCTTTTTATTACTTTTATCCTTACCAATTCTAGCAGGAGCTATTACAATACTTTTAACAGATCGTAATCTAAATACATCTTTTTTTGATCCAAGTGGAGGAGGAGATCCTATTTTATATCAACATCTATTT
Arth4_NT_A_008_Euconnus_vexillus                      -------------------------------------------------------------------------------------------------------------------------------------------------------------------------------------------------------------------------------------------------CCGAATAAATAATATAAGATTTTGATTACTTCCTCCTTCAATTTCAATATTATTAATTAGAAGAATAATTGAAAGAGGAATTGGAACTGGATGAACAATTTACCCTCCTTTATCATCTAATATTACCTTTAGAAATTCTTCAATTGATTTTACAATTTTTAGACTTCATTTAGCTGGAATTTCCTCTATTATAGGAGCCATTAATTTTATTTCAACAATTATTAATATACACACTTTAAAAATAAATTTTGATATAATACCTCTTTTCATTTGAGCTACTATTATTACTGCTTTTTTATTACTTTTATCCTTACCAATCCTAGCAGGAGCTATTACAATACTTTTAACAGATCGTAATCTAAATACATCTTTTTTTGACCCAAGTGGAGGAGGGGATCCTATTTTATACCAACATCTATTT
Arth4_TN_145978_Euconnus_cumberlandus                 -------------------------------------------------------------------------------------------------------------------------------------------------------------------------------------------------------------------------------------------------TCGAATAAATAATATAAGATTTTGATTACTGCCCCCTTCAATTTCAATATTATTAATTAGAAGAATAATTGAAAGAGGTATTGGAACTGGATGAACAATTTATCCTCCTTTATCATCTAATATTACTTTTAGAAGATCTTCAATTGATTTTACAATTTTTAGACTACATTTAGCTGGAATTTCTTCTATTATAGGCGCTATTAATTTTATTTCAACAATTATTAATATACATATTTTAAAAATAAATTTTGATATAATACCTCTTTTTATTTGAGCTACTATTATCACTGCCTTCCTATTACTTTTATCTTTACCAATTCTAGCAGGAGCTATCACTATACTTTTAACAGATCGAAATATAAATACATCTTTTTTTGATCCAAGTGGAGGAGGAGATCCTATTTTATACCAACATTTATTT
Arth4_SC_CRHP_25542_Euconnus_adversus                 -------------------------------------------------------------------------------------------------------------------------------------------------------------------------------------------------------------------------------------------------TCGAATAAATAATATAAGATTTTGACTTTTACCTCCTTCTATTTTTTTTTTATTAACTAGAAATATAATTGAAAGAGGAGTAGGAACAGGATGAACAATTTATCCTCCTTTATCTTCTAATATTTCATATAGAAATTCCTCAGTTGACTTTACTATTTTTAGACTTCACTTAGCTGGAATTTCATCTATTATAGGAGCTATTAATTTTATCTCAACTATTATTAATATACATCCCACAAAATTGAAATTTGATATAATACCCCTATTTATTTGATCTACTCTAATTACTGCTTTCTTATTACTTTTATCTTTACCAATTTTAGCAGGAGCTATTACTATATTATTAACTGATCGAAATCTTAATACATCTTTCTTTGACCCCAGAGGGGGAGGAGATCCTATTCTTTACCAACATTTATTT
Arth4_NT_A_009_Euconnus_adversus_Paratype             -------------------------------------------------------------------------------------------------------------------------------------------------------------------------------------------------------------------------------------------------TCGAATAAATAATATAAGATTTTGACTTTTACCCCCTTCTATTTTTTTTTTATTAATTAGAAATATAATTGAAAGAGGAATAGGAACAGGATGAACAATCTATCCTCCTTTATCTTCTAATATTTCATATAGAAATTCTTCAGTTGATTTTACTATTTTTAGTCTTCATTTAGCTGGAATTTCCTCTATTATAGGAGCTATTAATTTTATCTCGACTATTATTAATATACACCCAATAAAATTGAAATTTGATATAATACCTCTATTTATTTGATCCACTATAATTACTGCCTTTTTATTACTTTTATCCTTACCAATTCTAGCGGGGGCAATTACTATATTATTAACTGATCGAAATCTTAATACATCTTTCTTTGACCCTAGAGGAGGAGGTGACCCTATTCTCTACCAACATTTATTT
Arth3b_BgBld_A_026_Euconnus_adversus_Paratype         -------------------------------------------------------------------------------------------------------------------------------------------------------------------------------------------------------------------------------------------------TCGAATAAATAATATAAGATTTTGACTTTTACCCCCTTCTATTTTTTTTTTATTAATTAGAAATATAATTGAAAGAGGAGTAGGAACAGGATGAACAATCTATCCTCCTTTATCTTCTAATATTTCATATAGAAATTCTTCAGTTGATTTTACTATTTTTAGTCTTCATTTAGCTGGAATTTCCTCTATTATAGGAGCTATTAATTTTATCTCGACTATTATTAATATACACCCAATAAAATTGAAATTTGATATAATACCTCTATTTATTTGATCCACTATAATTACTGCCTTTTTATTACTTTTATCCTTACCAATTCTAGCAGGAGCAATTACTATATTATTAACTGATCGAAATCTTAATACATCTTTCTTTGACCCTAGAGGGGGAGGTGACCCTATTCTCTACCAACATTTATTN
Arth3b_CK_B_370_Euconnus_adversus_Holotype            -------------------------------------------------------------------------------------------------------------------------------------------------------------------------------------------------------------------------------------------------TCGAATAAATAATATAAGATTTTGACTTTTACCCCCTTCTATTTTTTTTTTATTAATTAGAAATATAATTGAAAGAGGAGTAGGAACAGGATGAACAATCTATCCTCCTTTATCTTCTAATATTTCATATAGAAATTCTTCAGTTGATTTTACTATTTTTAGTCTTCATTTAGCTGGAATTTCCTCTATTATAGGAGCTATTAATTTTATCTCGACTATTATTAATATACACCCAATAAAATTGAAATTTGATATAATACCTCTATTTATTTGATCCACTATAATTACTGCCTTTTTATTACTTTTATCCTTACCAATTCTAGCAGGAGCTATTACTATATTATTAACTGATCGAAATCTTAATACATCTTTCTTTGACCCTAGAGGGGGAGGTGACCCAATTCTCTACCAACATTTATTN
Arth3b_WR_A_046_Euconnus_adversus_Paratype            -------------------------------------------------------------------------------------------------------------------------------------------------------------------------------------------------------------------------------------------------TCGAATAAATAATATAAGATTTTGACTTTTACCCCCTTCTATTTTTTTTTTATTAATTAGAAATATAATTGAAAGAGGAGTAGGAACAGGATGAACAATCTATCCTCCTTTATCTTCTAATATTTCATATAGAAATTCTTCAGTTGATTTTACTATTTTTAGTCTTCATTTAGCTGGAATTTCCTCTATTATAGGAGCTATTAATTTTATCTCGACTATTATTAATATACACCCAATAAAATTGAAATTTGATATAATACCTCTATTTATTTGATCCACTATAATTACTGCCTTTTTATTACTTTTATCCTTACCAATTCTAGCAGGAGCTATTACTATATTATTAACTGATCGAAATCTTAATACATCTTTCTTTGACCCTAGAGGGGGAGGTGACCCAATTCTCTACCAACATTTATTN
Arth4_NC_BMP_26255_Euconnus_adversus                  -------------------------------------------------------------------------------------------------------------------------------------------------------------------------------------------------------------------------------------------------ACGAATAAATAATATAAGATTCTGACTTTTACCTCCTTCTATTTTTTTTTTATTAATTAGAAATATAATTGAAAGAGGAATAGGAACAGGATGAACAATTTACCCCCCTTTATCTTCTAATATTTCATATAGAAGAACCTCAGTTGATTTTACTATTTTTAGACTTCATTTAGCTGGAATTTCTTCTATTATAGGAGCTATTAATTTTATTTCAACTATTATTAATATACACCCCATAAAATTGAAATTTGATATAATACCTTTATTTATTTGATCAATTATAATTACTGCTTTTTTATTACTTTTATCTTTACCTATTCTAGCAGGAGCTATTACTATATTATTAACTGATCGAAATCTTAATACATCTTTTTTTGATCCAAGAGGAGGAGGAGATCCTGTACTTTATCAACATTTATTT
Arth4_SC_IndCamp_10674_Euconnus_adversus              -------------------------------------------------------------------------------------------------------------------------------------------------------------------------------------------------------------------------------------------------ACGAATAAATAATATAAGATTTTGACTTTTACCCCCTTCTATTTTTTTTTTATTAATTAGAAATATAATTGAAAGAGGAATAGGAACAGGATGAACAATTTACCCCCCTTTATCTTCTAATATTTCATATAGAAGAACATCAGTTGATTTTACTATTTTTAGACTTCATTTAGCAGGAATTTCTTCTATTATAGGAGCTATTAATTTTATTTCAACTATTATTAATATACACCCCATAAAATTGAAATTTGATATAATACCTTTATTTATTTGATCAATTATAATTACTGCTTTTTTATTACTTTTATCTTTACCTATTCTAGCAGGAGCTATTACTATATTATTAACTGATCGAAATCTTAATACATCTTTTTTTGACCCAAGAGGAGGGGGAGATCCTGTACTTTATCAACATTTATTT
Arth4_NC_JK_11399_Euconnus_kilmeri_Holotype           -------------------------------------------------------------------------------------------------------------------------------------------------------------------------------------------------------------------------------------------------TCGAATAAATAATATAAGATTTTGACTTCTACCGCCTTCTATCTTTTTTTTATTAATTAGAAATATAATTGAAAGAGGGGCTGGAACAGGATGAACAATTTACCCACCTTTATCATCTAATATTTCATATAGAAGATCTTCAGTAGATTTTACAATTTTTAGACTTCATTTAGCAGGAATTTCCTCTATTATAGGAGCTATTAATTTTATTTCAACTATTATTAATATACATTCCTTTGATATAAAATTTGATATAATACCTTTATTTATTTGATCTACAATAATTACTGCTTTTTTATTACTTTTATCTTTACCTATTTTAGCAGGAGCTATTACCATATTACTAACTGATCGAAACTTAAATACATCTTTTTTTGACCCAAGTGGTGGGGGAGACCCAATTCTTTATCAACATTTGTTT
Arth4_NC_Teyahalee_166075_Euconnus_cultellus          -------------------------------------------------------------------------------------------------------------------------------------------------------------------------------------------------------------------------------------------------ACGAATAAATAATATAAGATTTTGATTATTACCTCCTTCTATTTCCTTATTACTATTAAGAAGAATAATTGAAAGAGGAATAGGAACAGGATGAACTATTTATCCACCTCTATCTTCAAATATTAATTATAGAAGAACCTCAATTGATTTAATAATTTTTAGGCTACATTTAGCTGGACTATCCTCTATTATAGGATCTATTAATTTTATTTCAACAATTATAAATATGCATCCTATTAAAATAAAATTTGATTTAATACCTTTATTTATTTGATCTATTATTATTACAACTTTTCTTCTATTATTATCTTTACCTATTTTAGCAGGAGCTATTACAATATTATTAACTGATCGAAATTTAAATACCTCTTTTTTTGATCCTAATGGAGGAGGAGATCCTATTCTTTACCAACACTTATTT
Arth4_NC_MillCove_109165_Euconnus_cultellus           -------------------------------------------------------------------------------------------------------------------------------------------------------------------------------------------------------------------------------------------------ACGAATAAATAATATAAGATTTTGATTATTACCTCCTTCTATTTCCTTATTACTATTAAGAAGAATAATTGAAAGAGGAATAGGAACAGGATGAACTATTTATCCACCTCTATCTTCAAATATTAATTATAGAAGAACCTCAATTGATTTAATAATTTTTAGGCTACATTTAGCTGGACTATCCTCTATTATAGGATCTATTAATTTTATTTCAACAATTATAAATATGCATCCTATTAAAATAAAATTTGATTTAATACCTTTATTTATTTGATCTATTATTATTACAACTTTTCTTCTATTATTATCTTTACCTATTTTAGCAGGAGCTATTACAATATTATTAACTGATCGAAATTTAAATACCTCTTTTTTTGATCCTAATGGAGGAGGAGATCCTATTCTTTACCAACACTTATTT
Arth4_HickBrnch_11636_Euconnus_cultellus              -------------------------------------------------------------------------------------------------------------------------------------------------------------------------------------------------------------------------------------------------ACGAATAAATAATATAAGATTTTGATTATTACCTCCTTCTATTTCCTTATTACTATTAAGAAGAATAATTGAAAGAGGAATAGGAACAGGATGAACTATTTATCCACCTCTATCTTCAAATATTAATTATAGAAGAACCTCAATTGATTTAATAATTTTTAGGCTACATTTAGCTGGACTATCCTCTATTATAGGATCTATTAATTTTATTTCAACAATTATAAATATGCATCCTATTAAAATAAAATTTGATTTAATACCTTTATTTATTTGATCTATTATTATTACAACTTTTCTTCTATTATTATCTTTACCTATTTTAGCAGGAGCTATTACAATATTATTAACTGATCGAAATTTAAATACCTCTTTTTTTGATCCTAATGGAGGAGGAGATCCTATTCTTTACCAACACTTATTT
Arth4_Highlands_108294_Euconnus_cultellus             -------------------------------------------------------------------------------------------------------------------------------------------------------------------------------------------------------------------------------------------------ACGAATAAATAATATAAGATTTTGATTATTACCTCCTTCTATTTCCTTATTACTATTAAGAAGAATAATTGAAAGAGGAATAGGAACAGGATGAACTATTTATCCACCTCTATCTTCAAATATTAATTATAGAAGAACCTCAATTGATTTAATAATTTTTAGGCTACATTTAGCTGGACTATCCTCTATTATAGGATCTATTAATTTTATTTCAACAATTATAAATATGCATCCTATTAAAATAAAATTTGATTTAATACCTTTATTTATTTGATCTATTATTATTACAACTTTTCTTCTATTATTATCTTTACCTATTTTAGCAGGAGCTATTACAATATTATTGACTGATCGAAATTTAAATACCTCTTTTTTTGATCCTAATGGAGGAGGAGATCCTATTCTTTACCAACACTTATTT
Arth3b_CrB_B_321_Euconnus_cultellus                   -------------------------------------------------------------------------------------------------------------------------------------------------------------------------------------------------------------------------------------------------ACGAATAAATAATATAAGATTTTGATTATTACCTCCTTCTATTTCCTTATTACTATTAAGAAGAATAATTGAAAGAGGAATAGGAACAGGATGAACTATTTATCCACCTCTATCTTCAAATATTAATTATAGAAGAACCTCAATTGATTTAATAATTTTTAGGCTACATTTAGCTGGACTATCCTCTATTATAGGATCTATTAATTTTATTTCAACAATTATAAATATACATCCTATTAAAATAAAATTTGATTTAATACCTTTATTTATTTGATCTATTATTATTACAACTTTTCTTCTATTATTATCTTTACCTATTTTAGCAGGAGCTATTACAATATTATTAACTGATCGAAATTTAAATACCTCTTTTTTTGATCCTAATGGAGGAGGAGATCCTATTCTTTACCAACACTTATTN
Arth4_Chattooga_171975_Euconnus_cultellus             -------------------------------------------------------------------------------------------------------------------------------------------------------------------------------------------------------------------------------------------------ACGAATAAATAATATAAGATTTTGATTATTACCTCCTTCTATTTCCTTATTACTATTAAGAAGAATAATTGAAAGAGGAATAGGAACAGGATGAACTATTTATCCACCTTTATCTTCAAATATTAATTATAGAAGAACCTCAATTGATTTAATAATTTTTAGGCTACATTTAGCTGGGCTATCCTCTATTATAGGATCTATTAATTTTATTTCAACAATTATAAATATGCATCCTATTAAAATAAAATTTGATTTAATACCTTTATTTATTTGATCTATTATTATTACAACTTTTCTTCTATTATTATCTTTACCTATTTTAGCAGGAGCTATTACAATATTATTGACTGATCGAAATTTAAATACCTCTTTTTTTGATCCTAATGGAGGAGGAGATCCTATTCTTTACCAACACTTATTT
Arth4_Buzz_171962_Euconnus_cultellus                  -------------------------------------------------------------------------------------------------------------------------------------------------------------------------------------------------------------------------------------------------ACGAATAAATAATATAAGATTTTGATTATTACCTCCTTCTATTTCCTTATTACTATTAAGAAGAATAATTGAAAGAGGAATAGGAACAGGATGAACTATTTATCCCCCTCTATCTTCAAATATTAATTATAGAAGAACCTCGATTGATTTAATAATTTTTAGGCTACATTTAGCTGGGCTATCCTCTATTATAGGATCTATTAATTTTATTTCAACAATTATAAATATACATCCTATTAAAATAAAATTTGATTTAATACCTTTATTTATTTGATCTATTATTATTACAACTTTTCTTCTATTATTATCTTTACCTATTTTAGCAGGAGCTATTACAATATTATTGACTGATCGAAATTTAAATACCTCTTTTTTTGATCCTAATGGAGGGGGAGATCCTATTCTTTACCAACACTTATTT
Arth4_SC_ChauRam_110358_Euconnus_cultellus            -------------------------------------------------------------------------------------------------------------------------------------------------------------------------------------------------------------------------------------------------ACGAATAAATAATATAAGATTTTGATTATTACCTCCTTCTATTTCCTTATTACTATTAAGAAGAATAATTGAAAGAGGAATAGGGACAGGATGAACTATTTATCCCCCCCTATCTTCAAATATTAATTATAGAAGAACCTCGATTGATTTAATAATTTTTAGGCTACATTTAGCTGGACTATCCTCTATTATAGGATCTATCAATTTTATTTCAACAATTATAAATATACATCCTATTAAAATAAAATTTGATTTAATACCTTTATTTATTTGATCTATTATTATTACAACTTTTCTTCTATTATTATCTTTACCTATTTTAGCAGGAGCTATTACAATATTATTGACTGATCGAAATTTAAATACCTCTTTTTTTGATCCTAATGGAGGAGGAGATCCTATTCTTTACCAACACTTATTT
Arth4_YellBrnch_107623_Euconnus_cultellus             -------------------------------------------------------------------------------------------------------------------------------------------------------------------------------------------------------------------------------------------------ACGAATAAATAATATAAGATTTTGATTATTGCCCCCTTCTATTTCCTTATTACTATTAAGAAGAATAATTGAAAGAGGAATAGGGACAGGATGGACTATTTATCCCCCTCTATCTTCAAATATTAATTATAGAAGAACCTCGATTGATTTAATAATTTTTAGACTACATTTAGCTGGACTATCCTCTATTATAGGATCTATTAATTTTATTTCAACAATTATAAATATACATCCTATTAAAATAAAATTTGATTTAATACCTTTATTTATTTGATCTATTATTATTACAACTTTTCTTCTATTATTATCTTTACCTATTTTAGCAGGAGCTATTACAATATTATTGACTGATCGAAATTTAAATACCTCTTTTTTTGATCCTAATGGAGGAGGAGATCCTATTCTTTACCAACACTTATTT
Arth4_RabBld_146083_Euconnus_cultellus_Holotype       -------------------------------------------------------------------------------------------------------------------------------------------------------------------------------------------------------------------------------------------------ACGAATAAATAATATAAGATTTTGATTATTACCTCCTTCTATTTCCTTATTACTATTAAGAAGAATAATTGAAAGAGGAATAGGAACAGGATGAACTATTTATCCTCCTCTATCTTCAAATATTAATTATAGAAGAACCTCTATTGATTTAATAATTTTTAGGCTACATTTAGCTGGACTATCCTCTATTATAGGATCTATTAATTTTATTTCAACAATTATAAATATACATCCTATTAAAATAAAATTTGATTTAATACCTTTATTTATTTGATCTATTATTATTACAACTTTTCTTCTATTATTATCTTTACCTATTTTAGCAGGAGCTATTACAATATTATTGACTGATCGAAATTTAAATACCTCTTTTTTTGATCCTAATGGAGGAGGGGACCCTATTCTTTACCAACACTTATTT
Arth4_BBld_20004_Euconnus_cultellus                   -------------------------------------------------------------------------------------------------------------------------------------------------------------------------------------------------------------------------------------------------ACGAATAAATAATATAAGATTTTGATTATTACCTCCTTCTATTTCTTTATTGTTATTAAGAAGAATAATTGAAAGAGGAATTGGAACAGGATGAACTATTTACCCTCCCCTATCTTCAAATATTAATTACAGAAGAACCTCGATTGATTTAATAATTTTTAGTCTACATTTAGCTGGACTATCCTCTATTATAGGATCCATTAATTTTATTTCAACAATTATAAATATACACCCTATTAAAATAAAATTTGATTTAATACCTTTATTTATTTGATCTATTATTATTACAACTTTTCTTCTATTATTATCTTTACCTATTTTAGCAGGAGCTATTACAATATTATTAACTGATCGAAATTTAAATACCTCTTTTTTTGATCCTAATGGAGGAGGGGATCCAATTCTTTATCAACACTTATTT
Arth4_TsqB_B_327_Euconnus_cultellus                   -------------------------------------------------------------------------------------------------------------------------------------------------------------------------------------------------------------------------------------------------ACGAATAAATAATATAAGATTTTGATTATTACCTCCTTCTATTTCCTTATTACTATTAAGAAGAATAATTGAAAGAGGAATAGGAACAGGATGAACTATTTATCCACCTCTATCTTCAAATATTAATTATAGAAGAACCTCAATTGATTTAATAATTTTTAGGCTACATTTAGCTGGACTATCCTCTATTATAGGATCTATTAATTTTATTTCAACAATTATAAATATGCATCCTATTAAAATAAAATTTGATTTAATACCTTTATTTATTTGATCTATTATTATTACAACTTTTCTTCTATTATTATCTTTACCTATTTTAGCAGGAGCTATTACAATATTATTAACTGATCGAAATTTAAATACCTCTTTTTTTGATCCTAATGGAGGAGGAGATCCTATTCTTTACCAACACTTATTT
[Nearctic Euconnus s. str.]
Arth4_Euconnus_s_str_nsp_44023                        -------------------------------------------------------------------------------------------------------------------------------------------------------------------------------------------------------------------------------------------------TCGAATAAATAACATAAGATTTTGATTATTACCTCCATCATTAATACTTTTATTAATAAGAAGATTAATTGAAAGAGGATCTGGAACAGGATGAACAGTTTATCCTCCTTTATCTTCTAATATTGCTCATAGAGGAACATCTGTTGACTTAACAATTTTTAGGCTTCATATAGCAGGTATTTCATCAATTTTAGGAGCCATTAATTTTATTACAACAATCATTAATATACGATCTCCTGGAATAAAATATGATATAATACCTTTATTTATTTGAGCAGTTATTATTACAGCCTTTTTATTATTATTATCTTTACCTGTCTTAGCAGGAGCCATCACTATATTATTAACTGATCGAAATTTAAATACTTCATTCTTCGACCCAAGAGGAGGAGGAGATCCTATTTTATACCAACATTTATTT
Arth4_Euconnus_s_str_sp_106544                        -------------------------------------------------------------------------------------------------------------------------------------------------------------------------------------------------------------------------------------------------TCGAATAAATAATATAAGATTTTGGATATTACCTCCTTCATTAATACTTTTATTAATAAGAAGAATAATTGAAAGAGGATCTGGAACAGGATGAACAGTTTATCCCCCTTTATCCTCTAATATTGCTCATAGAGGATCTTCTGTTGATTTAACAATTTTTAGACTTCATATAGCTGGAATTTCATCAATTTTAGGAGCTGTTAATTTTATTACAACAATTATTAATATACGATCTCCTGGAATAAAATATGATATAATACCTTTATTTATTTGAGCTGTAGTTATTACAGCTTTTTTATTATTATTATCTTTACCAGTTTTAGCAGGAGCTATTACTATATTATTAACTGATCGAAACTTAAATACTTCTTTTTTTGATCCAAGAGGAGGAGGAGATCCTATTTTATATCAACATTTATTT
[Nearctic Napochus]
Arth4_SC_Fants_107534_Euconnus                        -------------------------------------------------------------------------------------------------------------------------------------------------------------------------------------------------------------------------------------------------TCGAATAAATAATTTAAGATTTTGACTTTTACCCCCTTCTTTATCTTTTTTACTCCTAAGAAGAATAATTGAAACAGGATCAGGAACTGGATGAACTATTTATCCTCCTTTATCTTCTAATATTGCCCATAGAGGGTCATCTGTTGATTTAACAATTTTTAGACTTCATCTAGCAGGTATTTCATCTATTTTAGGAGCAATTAATTTTATTTCAACAATAATTAATATACGAACTCCTGGAATAAAATTTGATTTAATATCTCTTTTTATTTGAGCTGTAAGAATTACTGCATTCTTACTACTTCTCTCCTTACCTGTATTAGCTGGAGCAATTACTATACTTTTAACAGACCGAAATATTAATACTTCATTTTTTGATCCAAGAGGAGGAGGAGATCCTATTTTATATCAACATTTATTC
Arth4_SC_ChestnutHP_118521_Euconnus                   -------------------------------------------------------------------------------------------------------------------------------------------------------------------------------------------------------------------------------------------------TCGAATAAATAATTTAAGATTTTGATTATTACCACCTTCCCTATCTTTTTTACTATTAAGAAGAATAATTGAAACAGGATCAGGTACTGGATGAACTATTTATCCTCCTTTATCTTCCAATATTGCCCATAGAGGATCATCAGTAGATTTAACAATCTTTAGGTTACATCTAGCAGGTATCTCTTCTATTTTAGGAGCAATTAACTTTATTTCAACCATAATTAATATGCGAACCCCTGGAATAAAATTTGATTTAATATCATTATTTATTTGAGCTGTAAGAATTACTGCATTTCTATTACTTCTTTCTTTACCAGTTTTAGCCGGAGCAATCACCATACTTTTAACTGATCGAAATATTAATACTTCATTTTTTGATCCAAGAGGAGGAGGAGACCCTATTTTATATCAACATTTATTT
Arth4_GA_JonesCtr_166528_Napochus_female              -------------------------------------------------------------------------------------------------------------------------------------------------------------------------------------------------------------------------------------------------TCGAATAAATAATTTAAGATTCTGATTACTTCCCCCATCATTATCATTCCTTTTATTAAGAAGATTAATTGAAACAGGATCAGGAACAGGATGAACAGTTTATCCCCCACTTTCATCTAATATTGCTCATAGAGGATCTTCAGTTGATTTAACAATTTTTAGTCTACATTTAGCAGGAATTTCATCAATTTTAGGTGCTATTAATTTTATTACTACTGTAATTAATATACGTACTCCAGGAATAAAATTTGATATAATATCTTTATTTATTTGAGCTGTAAGAATTACAGCATTTTTATTATTATTATCTTTACCAGTTTTAGCAGGAGCAATTACTATATTATTAACTGATCGAAATTTAAATACATCATTTTTTGATCCCAGAGGTGGAGGAGATCCAATCTTATATCAACATTTATTT
Arth4_GA_JonesCtr_166416_Napochus_female              -------------------------------------------------------------------------------------------------------------------------------------------------------------------------------------------------------------------------------------------------TCGAATAAATAATTTAAGATTCTGATTACTTCCCCCATCATTATCATTCCTTTTATTAAGAAGATTAATTGAAACAGGATCAGGAACAGGATGAACAGTTTATCCCCCACTTTCATCTAATATTGCTCATAGAGGATCTTCAGTTGATTTAACAATTTTTAGTCTACATTTAGCAGGAATTTCATCAATTTTAGGTGCTATTAATTTTATTACTACTGTAATTAATATACGTACTCCAGGAATAAAATTTGATATAATATCTTTATTTATTTGAGCTGTAAGAATTACAGCATTTTTATTATTATTATCTTTACCAGTTTTAGCAGGAGCAATTACTATATTATTAACTGATCGAAATTTAAATACATCATTTTTTGATCCCAGAGGTGGAGGAGATCCAATCTTATATCAACATTTATTT
Arth4_GA_TownsBluff_104220_Euconnus                   -------------------------------------------------------------------------------------------------------------------------------------------------------------------------------------------------------------------------------------------------TCGAATAAATAATTTAAGATTCTGATTACTTCCCCCATCATTATCATTCCTTTTATTAAGAAGATTAATTGAAACAGGATCAGGAACAGGATGAACAGTTTATCCCCCACTTTCATCTAATATTGCTCATAGAGGATCTTCAGTTGATTTAACAATTTTTAGTCTACATTTAGCAGGAATTTCATCAATTTTAGGTGCTATTAATTTTATTACTACTGTAATTAATATACGTACACCAGGAATAAAATTTGATATAATATCTTTATTTATTTGAGCTGTAAGAATTACAGCATTTTTATTATTATTATCTTTACCAGTTTTAGCAGGAGCAATTACTATATTATTAACTGATCGAAATTTAAATACATCATTTTTTGATCCCAGAGGTGGAGGAGATCCAATCTTATATCAACATTTATTT
rth4_SC_PeeDee_71574_Euconnus                         -------------------------------------------------------------------------------------------------------------------------------------------------------------------------------------------------------------------------------------------------TCGAATAAATAATATAAGATTTTGATTTTTACCTCCTTCAATTACATTATTATTATTAAGAAGAGTTGTAGAAAGAGGGGCTGGAACAGGATGAACTGTTTATCCTCCCTTATCTTCTAATATTGCACATAGGGGATCATCAGTAGATTTAGCTATTTTTAGTCTTCATTTAGCTGGAATTTCCTCTATTTTAGGGGCAGTTAATTTTATTTCTACCATTATTAATATACGATCTCCTGGAATAAATTTTGATATAATACCTTTATTTGTATGGGCAGTAAGAATTACTGCACTTCTTCTATTATTATCATTACCAGTTCTAGCAGGAGCAATTACTATATTATTAACAGATCGAAACTTAAATACATCATTTTTTGATCCTAGGGGAGGAGGAGACCCGATTCTATACCAACATTTATTT
Arth4_PeeDee_171984_Euconnus_Psomophus                -------------------------------------------------------------------------------------------------------------------------------------------------------------------------------------------------------------------------------------------------TCGAATAAATAATATAAGATTTTGATTTTTACCTCCTTCAATTACATTATTATTATTAAGAAGAGTTGTAGAAAGAGGGGCTGGAACAGGATGAACTGTTTATCCTCCCTTATCTTCTAATATTGCACATAGGGGATCATCAGTAGATTTAGCTATTTTTAGTCTTCATTTAGCTGGAATTTCCTCTATTTTAGGGGCAGTTAATTTTATTTCTACCATTATTAATATACGATCTCCTGGAATAAATTTTGATATAATACCTTTATTTGTATGGGCAGTAAGAATTACTGCACTTCTTCTATTATTATCATTACCAGTTCTAGCAGGAGCAATTACTATATTATTAACAGATCGAAACTTAAATACATCATTTTTTGATCCTAGGGGAGGAGGAGACCCGATTCTATACCAACATTTATTT
Arth4_PeeDee_171986_Euconnus_Psomophus                -------------------------------------------------------------------------------------------------------------------------------------------------------------------------------------------------------------------------------------------------TCGAATAAATAATATAAGATTTTGATTTTTACCTCCTTCAATTACATTATTATTATTAAGAAGAGTGGTAGAAAGAGGGGCTGGAACAGGATGAACTGTTTATCCTCCCTTATCTTCTAATATTGCACATAGGGGATCATCAGTAGATTTAGCTATTTTTAGTCTTCATTTAGCTGGAATTTCCTCTATTTTAGGGGCAGTTAATTTTATTTCTACCATTATTAATATACGATCTCCTGGAATAAATTTTGATATAATACCTTTATTTGTATGGGCAGTAAGAATTACTGCACTTCTTCTATTATTATCATTACCAGTTCTAGCAGGAGCAATTACTATATTATTAACAGATCGAAACTTAAATACATCATTTTTTGATCCTAGGGGAGGAGGAGACCCGATTCTATACCAACATTTATTT
Arth4_PeeDee_160359_Euconnus_Psomophus                -------------------------------------------------------------------------------------------------------------------------------------------------------------------------------------------------------------------------------------------------TCGAATAAATAATATAAGATTTTGATTTTTACCTCCTTCAATTACATTATTATTATTAAGAAGAGTGGTAGAAAGAGGGGCTGGAACAGGATGAACTGTTTATCCTCCCTTATCTTCTAATATTGCACATAGGGGATCATCAGTAGATTTAGCTATTTTTAGTCTTCATTTAGCTGGAATTTCCTCTATTTTAGGGGCAGTTAATTTTATTTCTACCATTATTAATATACGATCTCCTGGAATAAATTTTGATATAATACCTTTATTTGTATGGGCAGTAAGAATTACTGCACTTCTTCTATTATTATCATTACCAGTTCTAGCAGGAGCAATTACTATATTATTAACAGATCGAAACTTAAATACATCATTTTTTGATCCTAGGGGGGGAGGAGACCCGATTCTATACCAACATTTATTT
Arth4_SC_Sandhills_41277_Euconnus_nsp_gpIII           -------------------------------------------------------------------------------------------------------------------------------------------------------------------------------------------------------------------------------------------------ACGAATAAATAATTTAAGTTTCTGACTATTACCTCCTGCAATTTCACTTTTATTAATAAGTTCAATAATTGAAAGAGGGGCTGGAACTGGATGAACAGTATACCCCCCTCTCTCATCAAATTTAGCACATAGAGGATCATCAGTTGATTTAACTATTTTTTCATTACATTTAGCAGGTATTTCATCAATTTTAGGAGCTATTAATTTTATTTCTACAATTTTTAATATAAAACCTTTAAATATAAAATTTGATATAATACCATTATTTATTTGAGCAATTTTAATTACTACTGTTTTACTTTTATTATCCTTACCAGTTTTAGCTGGAGCTATTACAATATTATTAACTGATCGTAATATTAATACATCATTTTTTGATCCTAGTGGAGGAGGAGACCCTATTTTATATCAACATTTATTT
Arth4_SC_Sandhills_41278_Euconnus_cryptus             -------------------------------------------------------------------------------------------------------------------------------------------------------------------------------------------------------------------------------------------------ACGAATAAATAATTTAAGTTTCTGACTATTACCTCCTGCAATTTCACTTTTATTAATAAGTTCAATAATTGAAAGAGGGGCTGGAACTGGATGAACAGTATACCCCCCTCTCTCATCAAATTTAGCACATAGAGGATCATCAGTTGATTTAACTATTTTTTCATTACATTTAGCAGGTATTTCATCAATTTTAGGAGCTATTAATTTTATTTCTACAATTTTTAATATAAAACCTTTAAATATAAAATTTGATATAATACCATTATTTATTTGAGCAATTTTAATTACTACTGTTTTACTTTTATTATCCTTACCAGTTTTAGCTGGAGCTATTACAATATTATTAACTGATCGTAATATTAATACATCATTTTTTGATCCTAGTGGAGGAGGAGACCCTATTTTATATCAACATTTATTT
Arth4_SC_9X_109699_Euconnus_occidentalis              -------------------------------------------------------------------------------------------------------------------------------------------------------------------------------------------------------------------------------------------------ACGAATAAATAATTTAAGTTTTTGATTATTACCCCCTGCAATTTCACTTTTATTAATAAGTTCAATAATTGAAAGAGGAGCTGGAACTGGATGAACAGTATACCCCCCTCTATCATCAAATTTAGCACATAGAGGATCATCAGTAGACTTAACAATTTTTTCATTACATTTAGCAGGTATTTCATCAATTCTAGGAGCTATTAATTTTATTTCCACAATTTTTAATATAAAACCATTAAATATAAAATTTGATATAATACCTTTATTCATTTGAGCAATTTTAATTACTACTATCTTACTTTTATTATCATTACCAGTTTTAGCTGGAGCTATTACAATATTATTAACTGATCGTAATATTAATACATCATTTTTTGATCCTAGTGGAGGAGGAGATCCTATTTTATATCAACATTTATTT
Arth4_SC_ChauRam_110370_Euconnus                      -------------------------------------------------------------------------------------------------------------------------------------------------------------------------------------------------------------------------------------------------ACGAATAAATAATTTAAGTTTTTGATTATTACCCCCTGCAATTTCACTTTTATTAATAAGTTCAATAATTGAAAGAGGAGCTGGAACTGGATGAACAGTATACCCTCCTTTATCATCAAATTTAGCACATAGAGGATCATCAGTAGATTTAACAATTTTTTCATTACATTTAGCAGGTATTTCATCAATTCTAGGAGCTATTAATTTCATTTCAACAATTTTTAATATAAAACCATTAAATATAAAATTTGATATAATACCTTTATTCATTTGAGCAATTTTAATTACCACTATCTTACTTTTATTATCATTACCAGTTTTAGCTGGAGCTATTACAATATTATTAACTGATCGTAATATTAATACATCATTTTTTGATCCTAGTGGAGGAGGAGACCCTATTTTATATCAACATTTATTT
Arth4_NC_DevilsGap_26636_Euconnus                     -------------------------------------------------------------------------------------------------------------------------------------------------------------------------------------------------------------------------------------------------ACGAATAAATAACTTAAGATTTTGATTATTACCCCCTGCAATTTCACTTTTATTAATAAGCTCAATAATTGAAAGAGGAGCTGGAACTGGTTGAACAGTATACCCACCTCTTTCATCAAATTTAGCACATAGAGGAACATCAGTAGATTTAACAATTTTTTCTTTACATTTAGCAGGCATTTCATCAATTTTAGGAGCTATTAATTTTATTTCTACAATTTTCAATATAAAACCCTCAGAAATAAAATTTGATATAATACCTCTATTTATTTGAGCAATTTTAATTACTGCTATTTTACTTTTATTATCATTACCTGTATTAGCTGGAGCTATTACAATATTATTAACAGATCGTAATATTAATACTTCTTTTTTTGACCCTAGAGGAGGAGGAGACCCTATTTTATACCAACATTTATTC
Arth3b_WR_A_047_Euconnus_13                           -------------------------------------------------------------------------------------------------------------------------------------------------------------------------------------------------------------------------------------------------ACGAATAAATAACTTAAGATTTTGATTATTACCCCCTGCAATTTCACTTTTATTAATAAGCTCAATAATTGAAAGAGGAGCTGGAACTGGTTGAACAGTATACCCACCTCTTTCATCAAATTTAGCACATAGAGGAACATCAGTAGATTTAACAATTTTTTCTTTACATTTAGCAGGCATTTCATCAATTTTAGGAGCTATTAATTTTATTTCTACAATTTTCAATATAAAACCCTCAGAAATAAAATTTGATATAATACCTCTATTTATTTGAGCAATTTTAATTACTGCTATTTTACTTTTATTATCATTACCTGTATTAGCTGGAGCTATTACAATATTATTAACAGATCGTAATATTAATACTTCTTTTTTTGACCCTAGAGGAGGAGGAGACCCTATTTTATACCAACATTTATTN
Arth4_AC_B_523_Euconnus                               -------------------------------------------------------------------------------------------------------------------------------------------------------------------------------------------------------------------------------------------------ACGAATAAATAACTTAAGATTTTGATTATTACCCCCTGCAATTTCACTTTTATTAATAAGCTCAATAATTGAAAGAGGAGCTGGAACTGGTTGAACAGTATACCCACCTCTTTCGTCAAATTTAGCACATAGAGGAACATCAGTAGATTTAACAATTTTTTCTTTACATTTAGCAGGCATTTCATCAATTTTAGGAGCTATTAATTTTATTTCTACAATTTTCAATATAAAACCCTCAGAAATAAAATTTGATATAATACCTCTATTTATTTGAGCAATTTTAATTACTGCTATTTTACTTTTATTATCATTACCTGTATTAGCTGGAGCTATTACAATATTATTAACAGATCGTAATATTAATACTTCTTTTTTTGACCCTAGAGGAGGAGGAGACCCTATTTTATACCAACATTTATTC
Arth4_NC_ToxMt_139907_Euconnus_occidentalis           -------------------------------------------------------------------------------------------------------------------------------------------------------------------------------------------------------------------------------------------------ACGAATAAATAACTTAAGATTTTGATTATTACCCCCTGCAATTTCACTTTTATTAATAAGCTCAATAATTGAAAGAGGAGCTGGAACTGGTTGAACAGTATATCCACCTCTTTCATCAAATTTAGCACATAGAGGAACATCAGTAGATTTAACAATTTTTTCTTTACATTTAGCAGGCATTTCATCAATTTTAGGAGCTATTAATTTTATTTCTACAATTTTCAATATAAAACCCTCAGAAATAAAATTTGATATAATACCTCTATTTATTTGAGCAATTTTAATTACTGCTATTTTACTTTTATTATCATTACCTGTATTAGCTGGAGCTATTACAATATTATTAACAGATCGTAATATTAATACTTCTTTTTTTGATCCTAGAGGAGGAGGAGACCCTATTTTATACCAACATTTATTC
Arth4_CrB_016_Euconnus                                -------------------------------------------------------------------------------------------------------------------------------------------------------------------------------------------------------------------------------------------------ACGAATAAATAACTTAAGATTTTGATTATTGCCCCCTGCAATTTCACTTTTATTAATAAGCTCAATAATTGAAAGAGGAGCTGGAACTGGTTGAACAGTATATCCACCTCTTTCATCAAATTTAGCACATAGAGGAACATCAGTAGATTTAACAATTTTTTCTTTACATTTAGCAGGCATTTCGTCAATTTTAGGAGCTATTAATTTTATTTCTACAATTTTCAATATAAAACCTTCAGAAATAAAATTTGATATAATACCTCTATTTATTTGAGCAATTTTAATTACTGCTATTTTACTTTTATTATCATTACCTGTATTAGCTGGAGCTATTACAATATTATTAACAGATCGTAATATTAATACTTCTTTTTTTGACCCTAGAGGAGGAGGAGACCCTATTTTATACCAACATTTATTC
Arth4_NC_Wayah_48841_Euconnus                         -------------------------------------------------------------------------------------------------------------------------------------------------------------------------------------------------------------------------------------------------ACGAATAAATAACTTAAGATTTTGATTATTGCCCCCTGCAATTTCACTTTTATTAATAAGCTCAATAATTGAAAGAGGAGCTGGAACTGGTTGAACAGTATATCCACCTCTTTCATCAAATTTAGCACATAGAGGAACATCAGTAGATTTAACAATTTTTTCTTTACATTTAGCAGGCATTTCGTCAATTTTAGGAGCTATTAATTTTATTTCTACAATTTTCAATATAAAACCTTCAGAAATAAAATTTGATATAATACCTCTATTTATTTGAGCAATTTTAATTACTGCTATTTTACTTTTATTATCATTACCTGTATTAGCTGGAGCTATTACAATATTATTAACAGATCGTAATATTAATACTTCTTTTTTTGACCCTAGAGGAGGAGGAGACCCTATTTTATACCAACATTTATTC
Arth3b_CB_B_326_Euconnus_13                           -------------------------------------------------------------------------------------------------------------------------------------------------------------------------------------------------------------------------------------------------ACGAATAAATAACTTAAGATTTTGATTATTGCCCCCTGCAATTTCACTTTTATTAATAAGCTCAATAATTGAAAGAGGAGCTGGAACTGGTTGAACAGTATATCCACCTCTTTCATCAAATTTAGCACATAGAGGAACATCAGTAGATTTAACAATTTTTTCTTTACATTTAGCAGGCATTTCGTCAATTTTAGGAGCTATTAATTTTATTTCTACAATTTTCAATATAAAACCTTCAGAAATAAAATTTGATATAATACCTCTATTTATTTGAGCAATTTTAATTACTGCTATTTTACTTTTATTATCATTACCTGTATTAGCTGGAGCTATTACAATATTATTAACAGATCGTAATATTAATACTTCTTTTTTTGACCCTAGAGGAGGAGGAGACCCTATTTTATACCAACATTTATTN
Arth3b_CrB_B_322_Euconnus                             -------------------------------------------------------------------------------------------------------------------------------------------------------------------------------------------------------------------------------------------------ACGAATAAATAACTTAAGATTTTGATTATTGCCCCCTGCAATTTCACTTTTATTAATAAGCTCAATAATTGAAAGAGGAGCTGGAACTGGTTGAACAGTATATCCACCTCTTTCATCAAATTTAGCACATAGAGGAACATCAGTAGATTTAACAATTTTTTCTTTACATTTAGCAGGCATTTCGTCAATTTTAGGAGCTATTAATTTTATTTCTACAATTTTCAATATAAAACCTTCAGAAATAAAATTTGATATAATACCTCTATTTATTTGAGCAATTTTAATTACTGCTATTTTACTTTTATTATCATTACCTGTATTAGCTGGAGCTATTACAATATTATTAACAGATCGTAATATTAATACTTCTTTTTTTGACCCTAGAGGAGGAGGAGACCCTATTTTATACCAACATTTATTN
Arth4_GA_LilBald_111327_Euconnus                      -------------------------------------------------------------------------------------------------------------------------------------------------------------------------------------------------------------------------------------------------ACGAATAAATAACTTAAGATTTTGATTATTGCCCCCTGCAATTTCACTTTTATTAATAAGCTCAATAATTGAAAGAGGAGCTGGAACTGGTTGAACAGTATATCCACCTCTTTCGTCAAATTTAGCACATAGAGGAACATCAGTAGATTTAACAATTTTTTCTTTACATTTAGCAGGCATTTCGTCAATTTTAGGAGCTATTAATTTTATTTCTACAATTTTCAATATAAAACCTTCAGAAATAAAATTTGATATAATACCTCTATTTATTTGAGCAATTTTAATTACTGCTATTTTACTTTTATTATCATTACCTGTATTAGCTGGAGCTATTACAATATTATTAACAGATCGTAATATTAATACTTCTTTTTTTGACCCTAGAGGAGGAGGAGACCCTATTTTATACCAACATTTATTC
Arth3b_BBld_A_035_Euconnus_13                         -------------------------------------------------------------------------------------------------------------------------------------------------------------------------------------------------------------------------------------------------ACGAATAAATAACTTAAGATTTTGATTATTGCCCCCTGCAATTTCACTTTTATTAATAAGCTCAATAATTGAAAGAGGAGCTGGAACTGGTTGAACAGTATATCCACCTCTTTCGTCAAATTTAGCACATAGAGGAACATCAGTAGATTTAACAATTTTTTCTTTACATTTAGCAGGCATTTCGTCAATTTTAGGAGCTATTAATTTTATTTCTACAATTTTCAATATAAAACCTTCAGAAATAAAATTTGATATAATACCTCTATTTATTTGAGCAATTTTAATTACTGCTATTTTACTTTTATTATCATTACCTGTATTAGCTGGAGCTATTACAATATTATTAACAGATCGTAATATTAATACTTCTTTTTTTGACCCTAGAGGAGGAGGAGACCCTATTTTATACCAACATTTATTN
Arth4_KeeTox_171978_Euconnus_simplex                  -------------------------------------------------------------------------------------------------------------------------------------------------------------------------------------------------------------------------------------------------ACGAATAAATAATTTAAGTTTTTGATTGCTACCTCCTGCTATTTCTTTATTACTTATAAGTTCAATAATTGAAAGAGGAGCTGGAACTGGCTGAACAGTATACCCCCCCCTTTCATCAAATTTAGCTCATAGAGGATCATCAGTTGATTTAACAATCTTTTCTTTACATTTAGCAGGTATTTCATCAATTTTAGGAGCTATTAATTTTATTTCCACAATTTTTAATATAAAACCTTTAGAAATAAAATTTGATATAATACCTTTATTTATCTGAGCAGTTTTAATTACCGCTATTTTACTTTTATTATCCTTACCAGTATTAGCAGGAGCTATTACAATATTACTAACAGATCGTAATATTAATACTTCCTTCTTTGATCCTAGAGGAGGAGGAGATCCAATTTTGTATCAACACTTATTT
Arth4_Sass_A_046_Euconnus_simplex                     -------------------------------------------------------------------------------------------------------------------------------------------------------------------------------------------------------------------------------------------------ACGAATAAATAATTTAAGTTTTTGATTGCTACCTCCTGCTATTTCTTTATTACTTATAAGTTCAATAATTGAAAGAGGAACTGGAACTGGCTGAACAGTATACCCCCCCCTTTCATCAAATTTAGCTCATAGAGGATCATCAGTTGATTTAACAATCTTTTCTTTACATTTAGCAGGTATTTCATCAATTTTAGGAGCTATTAATTTTATTTCCACAATTTTTAATATAAAACCTTTAGAAATAAAATTTGATATAATACCTTTATTTATCTGAGCAGTTTTAATTACCGCTATTTTACTTTTACTATCCTTACCAGTATTAGCAGGAGCTATTACAATATTACTAACAGATCGTAATATTAATACTTCCTTCTTTGATCCTAGAGGAGGAGGAGATCCAATTTTGTATCAACACTTATTT
Arth4_NC_Cherohala_109803_Euconnus                    -------------------------------------------------------------------------------------------------------------------------------------------------------------------------------------------------------------------------------------------------ACGAATAAATAATTTAAGTTTTTGATTACTACCTCCTGCCATTTCTTTATTACTAATAAGTTCAATAATTGAAAGAGGAACTGGAACTGGCTGAACAGTATATCCCCCTCTTTCATCAAATTTAGCTCATAGAGGATCATCAGTTGATTTAACAATCTTTTCTTTACATTTAGCAGGTATTTCATCAATTTTAGGAGCTATTAATTTTATTTCCACAATTTTTAATATAAAACCTTTAGAAATAAAATTTGATATAATACCTTTATTTATTTGAGCAGTTTTAATTACCGCTATTTTACTTTTATTATCTTTACCAGTACTAGCAGGAGCTATTACAATATTACTAACAGATCGTAATATTAATACTTCATTCTTTGACCCTAGAGGAGGAGGAGATCCAATTTTATATCAACATTTATTT
Arth4_NC_Cherohala_109871_Euconnus_simplex            -------------------------------------------------------------------------------------------------------------------------------------------------------------------------------------------------------------------------------------------------ACGAATAAATAATTTAAGTTTTTGATTACTACCTCCTGCCATTTCTTTATTACTAATAAGTTCAATAATTGAAAGAGGAACTGGAACTGGCTGAACAGTATATCCCCCTCTTTCATCAAATTTAGCTCATAGAGGATCATCAGTTGATTTAACAATCTTTTCTTTACATTTAGCAGGTATTTCATCAATTTTAGGAGCTATTAATTTTATTTCCACAATTTTTAATATAAAACCTTTAGAAATAAAATTTGATATAATACCTTTATTTATTTGAGCAGTTTTAATTACCGCTATTTTACTTTTATTATCTTTACCAGTACTAGCAGGAGCTATTACAATATTACTAACAGATCGTAATATTAATACTTCATTCTTTGACCCTAGAGGAGGAGGAGATCCAATTTTATATCAACATTTATTT
Arth4_NC_HickBrnch_11537_Euconnus_simplex             -------------------------------------------------------------------------------------------------------------------------------------------------------------------------------------------------------------------------------------------------ACGAATAAATAATTTAAGTTTTTGATTACTACCTCCTGCCATTTCTTTATTACTAATAAGTTCAATAATTGAAAGAGGAACTGGAACTGGCTGAACAGTATATCCCCCTCTTTCATCAAATTTAGCTCATAGAGGATCATCAGTTGATTTAACAATCTTTTCTTTACATTTAGCAGGTATTTCATCAATTTTAGGAGCTATTAATTTTATTTCCACAATTTTTAATATAAAACCTTTAGAAATAAAATTTGATATAATACCTTTATTTATTTGAGCAGTTTTAATTACCGCTATTTTACTTTTATTATCTTTACCAGTACTAGCAGGAGCTATTACAATATTACTAACAGATCGTAATATTAATACTTCATTCTTTGACCCTAGAGGAGGAGGAGATCCAATTTTATATCAACATTTATTT
Arth4_CrB_015_Euconnus_simplex                        -------------------------------------------------------------------------------------------------------------------------------------------------------------------------------------------------------------------------------------------------ACGAATAAATAATTTAAGTTTTTGATTACTACCTCCTGCCATTTCTTTATTACTAATAAGTTCAATAATTGAAAGAGGAACTGGAACTGGCTGAACAGTATATCCCCCTCTTTCATCAAATTTAGCTCATAGAGGATCATCAGTTGATTTAACAATCTTTTCTTTACATTTAGCAGGTATTTCATCAATTTTAGGAGCTATTAATTTTATTTCCACAATTTTTAATATAAAACCTTTAGAAATAAAATTTGACATAATACCTTTATTTATTTGAGCAGTTTTAATTACCGCTATTTTACTTTTATTATCTTTACCAGTACTAGCAGGAGCTATTACAATATTACTAACAGATCGTAATATTAATACTTCATTCTTTGACCCTAGAGGAGGAGGAGACCCAATTTTGTATCAACATTTATTT
Arth3b_CB_B_352_Euconnus                              -------------------------------------------------------------------------------------------------------------------------------------------------------------------------------------------------------------------------------------------------ACGAATAAATAATTTAAGTTTTTGATTACTACCTCCTGCCATTTCTTTATTACTAATAAGTTCAATAATTGAAAGAGGAACTGGAACTGGCTGAACAGTATATCCCCCTCTTTCATCAAATTTAGCTCATAGAGGATCATCAGTTGATTTAACAATTTTTTCTTTACATTTAGCAGGTATTTCATCAATTTTAGGAGCTATTAATTTTATTTCCACAATTTTTAATATAAAACCTTTAGAAATAAAATTTGACATAATACCTTTATTTATTTGAGCAGTTTTAATTACCGCTATTTTACTTTTATTATCCTTACCAGTACTAGCAGGAGCTATTACAATATTACTAACAGATCGTAATATTAATACTTCATTCTTTGACCCTAGAGGAGGAGGAGATCCAATTTTGTATCAACATTTATTN
Arth4_NT_A_010_Napochus                               -------------------------------------------------------------------------------------------------------------------------------------------------------------------------------------------------------------------------------------------------ACGAATAAATAATTTAAGTTTTTGATTACTACCTCCTGCCATTTCTTTATTATTAATAAGTTCAATAATTGAAAGAGGGACTGGAACTGGCTGAACAGTATACCCCCCTCTTTCATCAAATTTAGCTCATAGAGGATCATCAGTTGATTTAACAATCTTTTCTTTACATTTAGCAGGTATTTCATCAATTTTAGGAGCTATTAATTTTATTTCCACAATTTTTAATATAAAACCTTTAGAAATAAAATTTGATATAATACCTTTATTTATTTGAGCAGTTTTAATTACCGCTATTTTACTTTTATTATCCTTACCAGTACTAGCAGGAGCTATTACAATATTACTAACAGATCGTAATATTAATACTTCATTCTTTGACCCTAGAGGAGGAGGAGATCCAATTTTGTATCAACATTTATTT
Arth4_NC_Linville_24886_Euconnus_simplex              -------------------------------------------------------------------------------------------------------------------------------------------------------------------------------------------------------------------------------------------------ACGAATAAATAATTTAAGTTTTTGATTACTACCTCCTGCCATTTCTTTATTACTAATAAGTTCAATAATTGAAAGAGGAGCTGGAACTGGCTGAACAGTATATCCCCCTCTTTCATCAAATTTAGCTCATAGAGGATCATCAGTTGATTTAACAATCTTTTCTTTACATTTAGCAGGTATTTCATCAATTTTAGGAGCTATTAATTTTATTTCCACAATTTTTAATATAAAACCTTTAGAAATAAAATTTGATATAATACCTTTATTTATTTGAGCAGTTTTAATTACCGCCATTTTACTTTTATTATCCTTACCAGTACTAGCAGGAGCTATTACAATATTACTAACAGATCGTAATATTAATACTTCATTCTTTGACCCTAGAGGGGGAGGAGATCCAATTTTGTATCAACATTTATTT
Arth4_NC_Linville_71489_Euconnus_simplex              -------------------------------------------------------------------------------------------------------------------------------------------------------------------------------------------------------------------------------------------------ACGAATAAATAATTTAAGTTTTTGATTACTACCTCCTGCCATTTCTTTATTACTAATAAGTTCAATAATTGAAAGAGGAACTGGAACTGGCTGAACGGTATATCCCCCCCTTTCATCAAATTTAGCTCATAGAGGATCATCAGTTGATTTAACAATCTTTTCTTTACATTTAGCAGGTATTTCATCAATTTTAGGAGCTATTAATTTTATTTCCACAATTTTAAATATAAAACCTTTAGAAATAAAATTTGATATAATACCTTTATTTATTTGAGCAGTTTTAATTACCGCCATTTTACTTTTATTATCCTTACCAGTACTAGCAGGAGCTATTACAATATTACTAACAGATCGTAATATTAATACTTCATTCTTTGACCCTAGAGGAGGAGGAGACCCAATTTTGTATCAACATTTATTT
Arth4_BMT_B_329_Euconnus                              -------------------------------------------------------------------------------------------------------------------------------------------------------------------------------------------------------------------------------------------------ACGAATAAATAATTTAAGTTTTTGATTACTTCCTCCTGCAATTTCTCTATTATTAATAAGTTCAATAATCGAAAGAGGAGCTGGAACTGGTTGAACAGTTTATCCCCCTCTTTCATCAAATTTAGCCCATAGAGGATCATCAGTTGATTTAACAATTTTTTCCTTACATTTAGCAGGTATTTCATCAATTTTAGGAGCTATTAATTTTATTTCTACTATTTTTAATATAAAACCATTAGAAATAAAATTTGATATAATACCTCTATTTATTTGAGCAGTTTTAATTACCGCTATTTTACTTTTATTATCATTACCTGTTCTAGCAGGAGCTATTACAATATTGTTAACAGATCGTAATATTAATACTTCATTTTTTGATCCTAGAGGAGGAGGAGACCCTATTTTATATCAACATTTATTT
Arth4_NC_Teyahalee_166131_Euconnus_nsp_gpIII          -------------------------------------------------------------------------------------------------------------------------------------------------------------------------------------------------------------------------------------------------TCGAATAAATAATTTAAGTTTCTGGTTACTACCCCCTGCAATTTCACTTTTATTAATAAGTTCAATTATTGAAAGAGGGACAGGAACTGGTTGAACAGTATATCCGCCTCTTTCATCAAATTTAGCCCATAGAAGATCATCAGTTGACTTAACAATTTTTTCTTTACACTTAGCAGGTATTTCATCAATTTTAGGAGCTATTAATTTTATTTCTACTATTTTCAATATAAAACCTCTAGAAATAAAATTTGATATAATACCTCTTTTTATTTGAGCAGTTTTAATCACCGCTATTTTACTTTTACTTTCATTACCAGTATTAGCAGGAGCTATCACAATATTATTAACAGATCGTAATATTAATACTTCATTTTTTGACCCTAGAGGAGGAGGAGACCCTATTTTATATCAACATTTATTC
Arth4_TN_SavageGulf_145936_Euconnus_centralis         -------------------------------------------------------------------------------------------------------------------------------------------------------------------------------------------------------------------------------------------------ACGAATAAATAATTTAAGATTTTGACTTCTACCCCCTGCAATTTCATTATTATTAATAAGTTCTATAATTGAAAGAGGAGCCGGAACGGGTTGAACAGTTTATCCCCCTCTTTCATCAAACTTAGCTCATAGAGGATCCTCAGTTGATTTAACAATTTTTTCCTTACATTTAGCAGGTATCTCATCAATTTTAGGAGCTATTAATTTCATTTCTACAATTTTTAATATAAAGCCTTTAAATATAAAATTTGATATAATGCCTCTATTTATTTGAGCAGTATTAATTACTGCTATCTTATTATTATTATCATTACCTGTACTAGCTGGAGCTATTACAATATTATTAACAGATCGTAATATTAATACTTCATTTTTTGATCCTAGAGGAGGAGGAGACCCAATTTTATATCAACATTTATTT
Arth4_SC_TaterHill_110444_Euconnus_nsp_gpIII          -------------------------------------------------------------------------------------------------------------------------------------------------------------------------------------------------------------------------------------------------ACGAATAAATAATTTAAGATTTTGACTTCTACCCCCTGCAATTTCATTATTATTAATAAGTTCTATAATTGAAAGAGGAGCCGGAACTGGTTGAACAGTTTATCCCCCTCTTTCATCAAACTTAGCTCATAGAGGATCCTCAGTTGATTTAACAATTTTTTCCTTACATTTAGCAGGTATCTCATCAATTTTAGGAGCTATTAATTTCATTTCTACAATTTTTAATATAAAGCCTTTAAATATAAAATTTGATATAATGCCTCTATTTATTTGAGCAGTATTAATTACTGCTATCTTATTATTATTATCATTACCTGTACTAGCTGGAGCTATTACAATATTATTAACAGATCGTAATATTAATACTTCATTTTTTGATCCTAGAGGAGGAGGAGACCCAATTTTATATCAACATTTATTT
Arth4_TabRk_171968_Euconnus_calcaratus                -------------------------------------------------------------------------------------------------------------------------------------------------------------------------------------------------------------------------------------------------ACGAATAAATAATATAAGTTTTTGATTATTACCTCCATCAATTTCATTATTATTAATAAGTTCAATAATTGAAAGAGGAACTGGAACTGGTTGAACGGTTTATCCACCCCTTTCATCGAATTTAGCTCATAGTGGACCCTCTGTTGATTTAACAATTTTTTCCTTACATTTAGCAGGTATTTCATCAATTTTAGGAGCTATTAATTTTATTTCTACAATTTTTAATATAAAACCTTTAGAAATAAAATTTGATATAATACCTTTATTTATTTGAGCAGTTTTAATTACTGCTATTTTATTATTACTTTCATTACCAGTATTAGCTGGAGCTATTACTATATTACTAACAGATCGTAATCTTAATACTTCTTTTTTTGACCCTAGAGGAGGAGGAGATCCTATTTTATATCAACATTTATTC
Arth4_TabRk_171969_Euconnus_calcaratus                -------------------------------------------------------------------------------------------------------------------------------------------------------------------------------------------------------------------------------------------------ACGAATAAATAATATAAGTTTTTGATTATTACCTCCATCAATTTCATTATTATTAATAAGTTCAATAATTGAAAGAGGAACTGGAACTGGTTGAACGGTTTATCCACCCCTTTCATCGAATTTAGCTCATAGTGGACCCTCTGTTGATTTAACAATTTTTTCCTTACATTTAGCAGGTATTTCATCAATTTTAGGAGCTATTAATTTTATTTCTACAATTTTTAATATAAAACCTTTAGAAATAAAATTTGATATAATACCTTTATTTATTTGAGCAGTTTTAATTACTGCTATTTTATTATTACTTTCATTACCAGTATTAGCTGGAGCTATTACTATATTACTAACAGATCGTAATCTTAATACTTCTTTTTTTGACCCTAGAGGAGGAGGAGATCCTATTTTATATCAACATTTATTC
Arth4_TabRk_171967_Euconnus                           -------------------------------------------------------------------------------------------------------------------------------------------------------------------------------------------------------------------------------------------------ACGAATAAATAATATAAGTTTTTGATTATTACCTCCATCAATTTCATTATTATTAATAAGTTCAATAATTGAAAGAGGAACTGGAACTGGTTGAACGGTTTATCCACCCCTTTCATCGAATTTAGCTCATAGTGGACCCTCTGTTGATTTAACAATTTTTTCCTTACATTTAGCAGGTATTTCATCAATTTTAGGAGCTATTAATTTTATTTCTACAATTTTTAATATAAAACCTTTAGAAATAAAATTTGATATAATACCTTTATTTATTTGAGCAGTTTTAATTACTGCTATTTTATTATTACTTTCATTACCAGTATTAGCTGGAGCTATTACTATATTACTAACAGATCGTAATCTTAATACTTCTTTTTTTGACCCTAGAGGAGGAGGAGATCCTATTTTATATCAACATTTATTC
Arth4_Chattooga_171970_Euconnus_calcaratus            -------------------------------------------------------------------------------------------------------------------------------------------------------------------------------------------------------------------------------------------------ACGAATAAATAATATAAGTTTTTGATTATTACCTCCATCAATTTCATTATTATTAATAAGTTCAATAATTGAAAGAGGAACTGGAACTGGTTGAACGGTTTATCCACCCCTTTCTTCGAATTTAGCTCATAGTGGACCCTCTGTTGATTTAACAATTTTTTCCTTACATTTAGCAGGTATTTCATCAATTTTAGGAGCTATTAATTTTATTTCTACAATTTTTAATATAAAACCTTTAGAAATAAAATTTGATATAATACCTTTATTTATTTGAGCAGTTTTAATTACTGCTATTTTATTATTACTTTCATTACCAGTATTAGCTGGAGCTATTACTATATTACTAACAGATCGTAATCTTAATACTTCTTTTTTTGACCCTAGAGGAGGAGGAGATCCTATTTTATATCAACATTTATTC
Arth4_NC_GreenRiv_107907_Euconnus_calcaratus          -------------------------------------------------------------------------------------------------------------------------------------------------------------------------------------------------------------------------------------------------ACGAATAAATAATATAAGTTTTTGATTATTACCTCCATCAATTTCATTGTTATTAATAAGTTCAATAATTGAAAGAGGAACTGGAACTGGTTGAACGGTTTATCCACCCCTTTCTTCAAATTTAGCTCATAGTGGACCCTCTGTTGATTTAACAATTTTTTCCTTACATTTAGCAGGTATTTCATCAATTTTAGGAGCTATTAATTTTATTTCTACAATTTTTAATATAAAACCTTTAGAAATAAAATTTGATATAATGCCTTTATTTATTTGAGCAGTTTTAATTACTGCTATTTTATTATTACTTTCATTACCAGTATTAGCTGGAGCTATTACTATATTATTAACAGATCGTAATCTTAATACTTCTTTTTTTGACCCTAGAGGAGGAGGAGATCCTATTTTATATCAACATTTATTC
Arth4_NC_GreenRiv_107901_Euconnus                     -------------------------------------------------------------------------------------------------------------------------------------------------------------------------------------------------------------------------------------------------ACGAATAAATAATATAAGTTTTTGATTATTACCTCCATCAATTTCATTGTTATTAATAAGTTCAATAATTGAAAGAGGAACTGGAACTGGTTGAACGGTTTATCCACCCCTTTCTTCAAATTTAGCTCATAGTGGACCCTCTGTTGATTTAACAATTTTTTCCTTACATTTAGCAGGTATTTCATCAATTTTAGGAGCTATTAATTTTATTTCTACAATTTTTAATATAAAACCTTTAGAAATAAAATTTGATATAATGCCTTTATTTATTTGAGCAGTTTTAATTACTGCTATTTTATTATTACTTTCATTACCAGTATTAGCTGGAGCTATTACTATATTATTAACAGATCGTAATCTTAATACTTCTTTTTTTGACCCTAGAGGAGGAGGAGATCCTATTTTATATCAACATTTATTC
Arth4_NC_GreenRiver_107886_Euconnus_calcaratus        -------------------------------------------------------------------------------------------------------------------------------------------------------------------------------------------------------------------------------------------------ACGAATAAATAATATAAGTTTTTGATTATTACCTCCATCAATTTCATTGTTATTAATAAGTTCAATAATTGAAAGAGGAACTGGAACTGGTTGAACGGTTTATCCACCCCTTTCTTCAAATTTAGCTCATAGTGGACCCTCTGTTGATTTAACAATTTTTTCCTTACATTTAGCAGGTATTTCATCAATTTTAGGAGCTATTAATTTTATTTCTACAATTTTTAATATAAAACCTTTAGAAATAAAATTTGATATAATGCCTTTATTTATTTGAGCAGTTTTAATTACTGCTATTTTATTATTACTTTCATTACCAGTATTAGCTGGAGCTATTACTATATTATTAACAGATCGTAATCTTAATACTTCTTTTTTTGACCCTAGAGGAGGAGGAGATCCTATTTTATATCAACATTTATTC
Arth4_Chattooga_171973_Euconnus                       -------------------------------------------------------------------------------------------------------------------------------------------------------------------------------------------------------------------------------------------------ACGAATAAATAATATAAGTTTTTGATTATTACCTCCATCAATTTCATTGTTATTAATAAGTTCAATAATTGAAAGAGGAACTGGAACTGGTTGAACGGTTTATCCACCCCTTTCATCGAATTTAGCTCATAGTGGACCCTCTGTTGATTTAACAATTTTTTCCCTACATTTAGCAGGTATTTCATCAATTTTAGGAGCTATTAATTTTATTTCTACAATTTTTAATATAAAACCCTTAGAAATAAAATTTGATATAATACCTTTATTTATTTGAGCAGTTTTAATTACTGCTATTTTATTATTACTTTCATTACCAGTATTAGCTGGAGCTATTACTATATTATTAACAGATCGTAATCTTAATACTTCTTTTTTTGACCCTAGAGGAGGAGGAGATCCTATTTTATATCAACATTTATTC
Arth4_NC_Teyahalee_166039_Euconnus                    -------------------------------------------------------------------------------------------------------------------------------------------------------------------------------------------------------------------------------------------------ACGAATAAATAATATAAGTTTTTGATTATTACCCCCATCAATTTCATTATTATTAATAAGTTCAATAATTGAAAGAGGAACTGGAACTGGTTGAACGGTTTATCCACCTCTTTCTTCAAATTTAACTCATAGTGGACCCTCTGTTGATTTAACAATTTTTTCCTTACATTTAGCAGGTATTTCATCAATTTTAGGAGCTATTAATTTTATTTCTACAATTTTTAATATAAAACCTTTAGAAATAAAATTTGATATAATACCTTTATTTATTTGAGCAGTTTTAATTACTGCTATTTTATTATTACTTTCATTACCAGTATTAGCTGGAGCTATTACTATATTATTAACAGATCGTAATCTTAATACTTCTTTTTTTGACCCTAGAGGAGGAGGAGATCCTATTTTATATCAACATTTATTC
Arth4_NC_HickBrnch_11631_Euconnus_calcaratus          -------------------------------------------------------------------------------------------------------------------------------------------------------------------------------------------------------------------------------------------------ACGAATAAATAATATAAGTTTTTGATTATTACCCCCATCAATTTCATTATTATTAATAAGTTCAATAATTGAAAGAGGAACTGGAACTGGTTGAACGGTTTATCCACCTCTTTCTTCAAATTTAACTCATAGTGGACCCTCTGTTGATTTAACAATTTTTTCCTTACATTTAGCAGGTATTTCATCAATTTTAGGAGCTATTAATTTTATTTCTACAATTTTTAATATAAAACCTTTAGAAATAAAATTTGATATAATACCTTTATTTATTTGAGCAGTTTTAATTACTGCTATTTTATTATTACTTTCATTACCAGTATTAGCTGGAGCTATTACTATATTATTAACAGATCGTAATCTTAATACTTCTTTTTTTGACCCTAGAGGAGGAGGAGATCCTATTTTATATCAACATTTATTC
Arth4_NC_Teyahalee_166098_Euconnus_calcaratus         -------------------------------------------------------------------------------------------------------------------------------------------------------------------------------------------------------------------------------------------------ACGAATAAATAATATAAGTTTTTGATTATTACCCCCATCAATTTCATTATTATTAATAAGTTCAATAATTGAAAGAGGAACTGGAACTGGTTGAACAGTTTATCCACCTCTTTCTTCAAATTTAACTCATAGTGGACCCTCTGTTGATTTAACAATTTTTTCCTTACATTTAGCAGGTATTTCATCAATTTTAGGAGCTATTAATTTTATTTCTACAATTTTTAATATAAAACCTTTAGAAATAAAATTTGATATAATACCTTTATTTATTTGAGCAGTTTTAATTACTGCTATTTTATTATTACTTTCATTACCAGTATTAGCTGGAGCTATTACTATATTATTAACAGATCGTAATCTTAATACTTCTTTTTTTGACCCTAGAGGAGGAGGAGATCCTATTTTATATCAACATTTATTC
Arth4_NC_MillCove_109106_Euconnus                     -------------------------------------------------------------------------------------------------------------------------------------------------------------------------------------------------------------------------------------------------ACGAATAAATAATATAAGTTTTTGACTATTACCGCCATCAATTTTATTGTTATTAATAAGTTCAATAATTGAAAGAGGAACTGGAACTGGTTGAACGGTTTATCCACCTCTTTCTTCAAATTTAGCTCATAGTGGACCCTCTGTTGATTTAACAATTTTTTCCTTACATTTAGCAGGTATTTCATCAATTTTAGGAGCTATTAATTTTATTTCTACAATTTTTAATATAAAACCTTTAGAAATAAAATTTGATATAATACCTTTATTTATTTGAGCAGTTTTAATTACTGCTATTTTATTATTACTTTCATTACCAGTATTAGCTGGAGCTATTACTATATTATTAACAGATCGTAATCTTAATACTTCTTTTTTTGACCCTAGAGGAGGAGGAGATCCTATTTTATATCAACATTTATTC
Arth4_NC_PayneCk_166185_Euconnus                      -------------------------------------------------------------------------------------------------------------------------------------------------------------------------------------------------------------------------------------------------ACGAATAAATAATATAAGTTTTTGATTACTACCTCCATCAATTTTATTGTTATTAATAAGTTCAATAATTGAAAGAGGAACTGGAACTGGTTGAACGGTTTATCCACCTCTTTCTTCAAATTTAGCCCATAGTGGACCCTCTGTTGATTTAACAATTTTTTCCTTACATTTAGCAGGAATTTCATCAATTTTAGGAGCTATTAATTTTATTTCTACAATTTTTAATATAAAACCTTTAGAAATAAAATTTGATATAATACCTTTATTTATTTGAGCAGTTTTAATTACTGCTATTTTATTATTACTTTCATTACCAGTATTAGCTGGAGCTATTACTATATTATTAACAGATCGTAATCTTAATACTTCTTTTTTTGACCCTAGAGGAGGAGGAGATCCTATTTTATATCAACATTTATTC
Arth4_Sass_A_044_Euconnus                             -------------------------------------------------------------------------------------------------------------------------------------------------------------------------------------------------------------------------------------------------ACGAATAAATAATTTAAGTTTTTGATTATTACCTCCATCAATTTCATTATTATTAATAAGTTCAATAATTGAAAGAGGAACTGGAACTGGTTGAACAGTTTATCCACCTCTTTCATCAAATTTAGCTCATAGTGGACCCTCTGTCGATTTAACAATTTTTTCCTTACATTTAGCAGGTATTTCATCAATTTTAGGAGCTATTAATTTTATTTCTACAATTTTTAATATAAAACCTTTAGAAATAAAATTTGATATAATACCTTTATTTATTTGAGCAGTTTTAATTACTGCTATTTTATTATTACTATCATTACCAGTATTAGCTGGAGCTATTACTATATTATTAACAGATCGTAATCTTAATACTTCTTTTTTTGACCCTAGAGGAGGAGGAGATCCTATTTTATATCAACATTTATTC
Arth4_Sass_A_018_Euconnus_11_calcaratus               -------------------------------------------------------------------------------------------------------------------------------------------------------------------------------------------------------------------------------------------------ACGAATAAATAATTTAAGTTTTTGATTATTACCTCCATCAATTTCATTATTATTAATAAGTTCAATAATTGAAAGAGGAACTGGAACTGGTTGAACAGTTTATCCACCTCTTTCATCAAATTTAGCTCATAATGGACCCTCTGTCGATTTAACAATTTTTTCCTTACATTTAGCAGGTATTTCATCAATTTTAGGAGCTATTAATTTTATTTCTACAATTTTTAATATAAAACCTTTAGAAATAAAATTTGATATAATACCTTTATTTATTTGAGCAGTTTTAATTACTGCTATTTTATTATTACTATCATTACCAGTATTAGCTGGAGCTATTACTATATTATTAACAGATCGTAATCTTAATACTTCTTTTTTTGACCCTAGAGGAGGAGGAGATCCTATTTTATATCAACATTTATTC
Arth4_GRSM_157385_Euconnus                            -------------------------------------------------------------------------------------------------------------------------------------------------------------------------------------------------------------------------------------------------ACGAATAAATAATTTAAGTTTTTGATTATTACCTCCATCAATTTCATTATTACTAATAAGTTCAATAATTGAAAGAGGAACTGGAACTGGTTGAACAGTTTATCCTCCCCTTTCATCAAATTTAACTCATAGTGGACCCTCTGTTGATTTAACAATTTTTTCCTTACATTTAGCAGGTATTTCATCAATTTTAGGAGCTATTAATTTTATTTCTTCAATTTTTAATATAAAGCCTTTAGAAATAAAATTTGATATAATACCTTTATTTATTTGAGCAGTTTTAATTACTGCTATTTTATTATTACTCTCATTACCAGTATTAGCCGGAGCTATTACTATACTATTAACAGATCGTAATCTTAATACTTCTTTTTTTGACCCTAGAGGAGGAGGAGACCCTATTTTATATCAACATTTATTC
Arth4_TN_WhiteOak_157303_Euconnus_calcaratus          -------------------------------------------------------------------------------------------------------------------------------------------------------------------------------------------------------------------------------------------------ACGAATAAATAATTTAAGTTTTTGATTATTACCTCCATCAATTTCATTATTACTAATAAGTTCAATAATTGAAAGAGGAACTGGAACTGGTTGAACAGTTTATCCTCCCCTTTCATCAAATTTAACTCATAGTGGACCCTCTGTTGATTTAACAATTTTTTCCTTACATTTAGCAGGTATTTCATCAATTTTAGGAGCTATTAATTTTATTTCTTCAATTTTTAATATAAAGCCTTTAGAAATAAAATTTGATATAATACCTTTATTTATTTGAGCAGTTTTAATTACTGCTATTTTATTATTACTCTCATTACCAGTATTAGCCGGAGCTATTACTATACTATTAACAGATCGTAATCTTAATACTTCTTTTTTTGACCCTAGAGGAGGAGGAGACCCTATTTTATATCAACATTTATTC
Arth4_TN_WhiteOak_157329_Euconnus_calcaratus          -------------------------------------------------------------------------------------------------------------------------------------------------------------------------------------------------------------------------------------------------ACGAATAAATAATTTAAGTTTTTGATTATTACCTCCATCAATTTCATTATTACTAATAAGTTCAATAATTGAAAGAGGAACTGGAACTGGTTGAACAGTTTATCCTCCCCTTTCATCAAATTTAACTCATAGTGGACCCTCTGTTGATTTAACAATTTTTTCCTTACATTTAGCAGGTATTTCATCAATTTTAGGAGCTATTAATTTTATTTCTTCAATTTTTAATATAAAGCCTTTAGAAATAAAATTTGATATAATACCTTTATTTATTTGAGCAGTTTTAATTACTGCTATTTTATTATTACTCTCATTACCAGTATTAGCCGGAGCTATTACTATACTATTAACAGATCGTAATCTTAATACTTCTTTTTTTGACCCTAGAGGAGGAGGAGACCCTATTTTATATCAACATTTATTC
Arth4_TN_SavageGulf_145974_Napochus_female            -------------------------------------------------------------------------------------------------------------------------------------------------------------------------------------------------------------------------------------------------ACGAATAAATAATTTAAGTTTTTGATTATTACCTCCATCAATTTCATTATTATTAATAAGTTCAATAATTGAAAGAGGAACTGGAACTGGTTGAACAGTTTATCCCCCTCTTTCATCAAATTTAACTCATAGTGGACCCTCTGTTGATTTAACAATTTTTTCCTTACATTTAGCAGGTATTTCATCAATTTTAGGAGCTATTAATTTTATTTCTTCAATTTTTAATATAAAACCTTTAGAAATAAAATTTGATATAATACCTTTATTTATTTGAGCAGTTTTAATTACTGCTATTTTATTATTACTCTCATTACCGGTATTAGCTGGAGCTATTACTATACTATTAACAGATCGTAATCTTAATACTTCTTTTTTTGACCCTAGAGGAGGAGGAGACCCCATTTTATATCAACATTTATTC
Arth4_TN_SavageGulf_145940_Euconnus_nr_calcaratoides  -------------------------------------------------------------------------------------------------------------------------------------------------------------------------------------------------------------------------------------------------ACGAATAAATAATTTAAGTTTTTGATTATTACCTCCATCAATTTCATTATTATTAATAAGTTCAATAATTGAAAGAGGAACTGGAACTGGTTGAACAGTTTATCCCCCTCTTTCATCAAATTTAACTCATAGTGGACCCTCTGTTGATTTAACAATTTTTTCCTTACATTTAGCAGGTATTTCATCAATTTTAGGAGCTATTAATTTTATTTCTTCAATTTTTAATATAAAACCTTTAGAAATAAAATTTGATATAATACCTTTATTTATTTGAGCAGTTTTAATTACTGCTATTTTATTATTACTCTCATTACCGGTATTAGCTGGAGCTATTACTATACTATTAACAGATCGTAATCTTAATACTTCTTTTTTTGACCCTAGAGGAGGAGGAGACCCCATTTTATATCAACATTTATTC
Arth4_SC_CRHP_108114_Euconnus_calcaratus              -------------------------------------------------------------------------------------------------------------------------------------------------------------------------------------------------------------------------------------------------ACGAATAAATAATTTAAGTTTTTGATTATTACCCCCATCAATTTCATTATTATTAATAAGTTCAATAATTGAAAGAGGAACTGGAACTGGTTGAACAGTTTATCCTCCCCTTTCATCAAATTTAGCTCATAATGGACCCTCTGTAGATTTAACAATTTTTTCCTTACATTTAGCAGGTATTTCCTCAATTTTAGGAGCTATTAATTTTATTTCTTCAATTTTTAATATAAAACCTTTAGAAATAAAATTTGATATAATACCTTTATTTATTTGAGCAGTTTTAATTACTGCTATTTTATTATTACTCTCATTACCAGTATTAGCCGGAGCTATTACCATACTATTAACAGATCGTAATCTTAATACTTCTTTTTTTGACCCTAGAGGAGGAGGAGACCCTATTTTATACCAACATTTATTC
Arth4_SC_StevCkHP_121963_Euconnus                     -------------------------------------------------------------------------------------------------------------------------------------------------------------------------------------------------------------------------------------------------ACGAATAAATAATTTAAGATTTTGATTATTACCTCCATCAATTTCATTATTATTAATAAGCTCAATAATTGAAAGAGGAACAGGAACTGGTTGAACAGTTTATCCCCCTCTTTCATCAAATTTAACTCATAGTGGACCCTCTGTTGATTTAACAATTTTTTCCTTACATTTAGCAGGTATTTCATCAATTTTAGGAGCTATTAATTTTATTTCTACAATTTTTAATATAAAACCTTTAGAAATAAAATTTGATATAATACCTTTATTTATTTGAGCAGTTTTAATTACTGCTATTTTATTATTACTATCATTACCAGTATTAGCTGGAGCTATTACTATATTATTAACAGATCGTAATCTAAATACTTCTTTTTTTGACCCTACAGGAGGAGGAGATCCTATTTTATATCAACACTTATTC
Arth4_SC_DixiePlnt_2411_Euconnus_nr_occidentalis      -------------------------------------------------------------------------------------------------------------------------------------------------------------------------------------------------------------------------------------------------ACGAATAAATAATTTAAGTTTTTGACTTTTACCACCTGCAATTTCATTATTATTAATAAGATCAATAATTGAAAGAGGAGCTGGAACTGGTTGAACAGTATATCCTCCTCTTTCATCAAATTTAGCTCATAGAGGATCATCAGTTGATTTAACAATTTTTTCTTTACATCTAGCAGGAATTAGGTCAATTTTAGGAGCTATTAATTTTATTTCTACAATTTTTAACATAAAACCTTTAGAAATAAAATTTGATATAATACCCTTATTTATTTGAGCAGTTTTAATCACAGCTATTTTACTCCTACTATCATTACCTGTACTTGCAGGAGCAATTACAATATTATTAACAGATCGTAATATTAATACTTCTTTTTTTGACCCTAGAGGAGGAGGAGATCCAATTTTGTATCAACATTTATTT
Arth4_SC_AikenHP_39097_Euconnus                       -------------------------------------------------------------------------------------------------------------------------------------------------------------------------------------------------------------------------------------------------ACGTATAAATAATTTAAGTTTTTGATTATTACCTCCTGCAATTTCACTTTTATTAATAAGATCAATAATTGAAAGAGGTGCTGGTACTGGTTGAACAGTATATCCTCCTCTTTCATCAAATTTAGCTCATAGAGGAGCTTCAGTTGATTTAACAATCTTTTCATTACATTTAGCAGGAATTTCATCAATTCTTGGAGCTATTAATTTTATTTCTACAATTTTTAATATAAAACCCCTAAATATAAAATTAGATATAATACCTTTATTTATTTGAGCAGTTTTAATTACTGCAATTTTATTATTATTATCATTACCAGTATTAGCTGGAGCTATTACAATATTATTAACTGATCGTAATTTAAATACTTCTTTTTTTGATCCTAGAGGAGGAGGAGATCCTATTTTATATCAACATTTATTT
Arth4_AikenHP_39229_Euconnus_gpIII_nsp                -------------------------------------------------------------------------------------------------------------------------------------------------------------------------------------------------------------------------------------------------ACGTATAAATAATTTAAGTTTTTGATTATTACCTCCTGCAATTTCACTTTTATTAATAAGATCAATAATTGAAAGAGGTGCTGGTACTGGTTGAACAGTATATCCTCCTCTTTCATCAAATTTAGCTCATAGAGGAGCTTCAGTTGATTTAACAATCTTTTCATTACATTTAGCAGGAATTTCATCAATTCTTGGAGCTATTAATTTTATTTCTACAATTTTTAATATAAAACCCCTAAATATAAAATTAGATATAATACCTTTATTTATTTGAGCAGTTTTAATTACTGCAATTTTATTATTATTATCATTACCAGTATTAGCTGGAGCTATTACAATATTATTAACTGATCGTAATTTAAATACTTCTTTTTTTGATCCTAGAGGAGGAGGAGATCCTATTTTATATCAACATTTATTT
Arth4_AR_BlanchSpgs_159561_Euconnus                   -------------------------------------------------------------------------------------------------------------------------------------------------------------------------------------------------------------------------------------------------ACGTATAAATAATTTAAGTTTTTGACTTTTACCTCCCGCTATTTCACTATTATTAATAAGATCATTAATTGAAAGAGGAGCTGGAACTGGATGAACTATTTATCCCCCTCTTTCATCTAACTTAGCACATAGAGGAGCATCTGTAGATTTAACAATTTTCTCACTACATTTAGCAGGAATTTCTTCAATTTTAGGAGCTATTAATTTTATTTCTACAATTTTTAATATAAAACCTATAGAAATAAAATTTGATATAATACCTCTTTTTATTTGAGCAGTTTTAATTACCGCTATTTTACTTTTATTATCTTTACCAGTATTAGCTGGAGCAATTACAATATTACTTACAGATCGTAATCTTAATACTTCTTTCTTTGACCCTAGAGGAGGGGGAGACCCCATTTTATATCAGCATTTATTT
Arth4_Chattooga_171974_Euconnus                       -------------------------------------------------------------------------------------------------------------------------------------------------------------------------------------------------------------------------------------------------ACGTATAAATAATTTAAGTTTTTGACTTTTACCTCCCGCTATTTCACTATTATTAATAAGATCATTAATTGAAAGAGGAGCTGGAACTGGATGAACTGTTTATCCCCCTCTTTCATCTAACTTAGCACATAGAGGAGCATCTGTAGATTTAACAATTTTCTCACTACATTTAGCAGGAATTTCTTCAATTTTAGGAGCTATTAATTTTATTTCTACAATTTTTAATATAAAACCTATAGAAATAAAATTTGATATAATACCTCTTTTTATTTGAGCAGTTTTAATTACCGCTATTTTACTTTTATTATCTTTACCAGTATTAGCTGGAGCAATTACAATATTACTTACAGATCGTAATCTTAATACTTCTTTCTTTGACCCTAGAGGAGGGGGAGACCCCATTTTATATCAGCATTTATTT
Arth4_AR_HawCk_159524_Euconnus                        -------------------------------------------------------------------------------------------------------------------------------------------------------------------------------------------------------------------------------------------------ACGTATAAATAATTTAAGTTTTTGACTTTTACCTCCCGCTATTTCACTATTATTAATAAGATCATTAATTGAAAGAGGAGCTGGAACTGGATGAACTATTTATCCCCCTCTTTCATCTAACTTAGCACATAGAGGAGCATCTGTAGATTTAACAATTTTCTCACTACATTTAGCAGGAATTTCTTCAATTTTAGGAGCTATTAATTTTATTTCTACAATTTTTAATATAAAACCTATAGAAATAAAATTTGATATAATACCTCTTTTTATTTGAGCAGTTTTAATTACCGCTATTTTACTTTTATTATCTTTACCAGTATTAGCTGGAGCAATTACAATATTACTTACAGATCGTAATCTTAATACTTCTTTCTTTGACCCTAGAGGAGGGGGAGACCCCATTTTATATCAACATTTATTT
Arth4_Sandhills_27079_Euconnus                        -------------------------------------------------------------------------------------------------------------------------------------------------------------------------------------------------------------------------------------------------ACGTATAAATAATTTAAGTTTTTGACTTTTACCTCCCGCTATTTCACTATTATTAATAAGATCATTAATTGAAAGAGGGGCTGGAACTGGATGAACTGTTTATCCCCCTCTTTCATCTAACTTAGCACATAGAGGAGCATCTGTAGATTTAACAATTTTCTCACTACATTTAGCAGGAATTTCTTCAATTTTAGGAGCTATTAATTTTATTTCTACAATTTTTAATATAAAGCCTATAGAAATAAAATTTGATATAATACCTCTTTTTATTTGAGCAGTTTTAATTACTGCTATTTTACTTTTATTATCTTTACCAGTATTAGCTGGAGCAATTACAATATTACTTACAGACCGTAATCTTAATACTTCTTTCTTTGATCCTAGAGGAGGAGGAGACCCCATTTTATATCAACATTTATTT
Arth4_9X_171966_Euconnus                              -------------------------------------------------------------------------------------------------------------------------------------------------------------------------------------------------------------------------------------------------ACGTATAAATAATTTAAGTTTTTGACTTTTACCTCCTGCTATTTCACTTTTATTAATAAGATCATTAATTGAAAGAGGAGCTGGAACTGGATGAACTGTTTATCCTCCTCTTTCATCTAATTTAGCACATAGAGGAGCATCTGTAGATTTAACAATTTTTTCATTACATTTAGCAGGAATTTCTTCAATTTTAGGAGCTATTAATTTTATTTCTACAATTTTTAATATAAAGCCTATAGAAATAAAATTTGATATAATACCTCTTTTTATTTGAGCAGTTTTAATTACTGCTATTTTACTTTTATTATCTTTACCAGTATTAGCTGGAGCAATTACAATATTACTTACAGATCGTAATCTTAATACTTCTTTCTTTGACCCTAGAGGAGGAGGAGACCCTATTTTATATCAACATTTATTT
Arth4_GA_Ogeechee_106501_Euconnus                     -------------------------------------------------------------------------------------------------------------------------------------------------------------------------------------------------------------------------------------------------ACGTATAAATAATTTAAGTTTTTGACTTTTACCTCCTGCTATTTCACTTTTATTAATAAGATCATTAATTGAAAGAGGAGCTGGAACTGGATGAACTGTTTATCCTCCTCTTTCATCTAATTTAGCACATAGAGGAGCATCTGTAGATTTAACAATTTTTTCATTACATTTAGCAGGAATTTCTTCAATTTTAGGAGCTATTAATTTTATTTCTACAATTTTTAATATAAAACCTATAGAAATAAAATTTGACATAATACCTCTTTTTATTTGAGCAGTTTTAATTACTGCTATTTTACTTTTATTATCTTTACCAGTATTAGCTGGAGCAATTACAATATTACTTACAGATCGTAATCTTAATACTTCTTTCTTTGACCCTAGAGGAGGAGGAGACCCTATTTTATATCAACATTTATTT
Arth2b_WT_A_005_Euconnus                              -------------------------------------------------------------------------------------------------------------------------------------------------------------------------------------------------------------------------------------------------ACGTATAAATAATTTAAGTTTTTGACTTTTACCTCCTGCTATTTCACTTTTATTAATAAGATCATTAATTGAAAGAGGAGCTGGAACTGGATGAACTGTTTATCCTCCCCTTTCATCTAATTTAGCACATAGAGGAGCATCTGTAGATTTAACAATTTTTTCATTACATTTAGCAGGAATTTCTTCAATTTTAGGAGCTATTAATTTTATTTCTACAATTTTTAATATAAAGCCTATAGAAATAAAATTTGACATAATACCTCTTTTTATTTGAGCAGTTTTAATTACTGCTATTTTACTTTTATTATCTTTACCAGTATTAGCTGGAGCAATTACAATATTACTTACAGATCGTAATCTTAATACTTCTTTCTTTGACCCTAGAGGAGGAGGAGACCCTATTTTATATCAACATTTATTN
Arth4_PeeDee_160369_Euconnus                          -------------------------------------------------------------------------------------------------------------------------------------------------------------------------------------------------------------------------------------------------ACGTATAAATAATTTAAGTTTTTGACTTTTACCTCCTGCTATTTCACTTTTATTAATAAGATCACTAATTGAAAGAGGAGCTGGAACTGGGTGAACTGTTTATCCTCCTCTTTCATCTAATTTAGCACATAGAGGGGCATCTGTAGATTTAACAATTTTTTCATTACATTTAGCAGGAATTTCTTCAATTTTAGGAGCTGTTAATTTTATTTCTACAATTTTTAATATAAAACCTATAGAAATAAAATTTGACATAATACCTCTTTTTATTTGAGCAGTTTTAATTACTGCTATTTTACTTTTATTATCTTTACCAGTATTAGCTGGAGCAATTACAATATTACTTACAGATCGTAATCTTAATACTTCTTTCTTTGACCCTAGAGGGGGAGGAGACCCTATTTTATATCAACATTTATTT
Arth4_NC_Snooks_11970_Euconnus                        -------------------------------------------------------------------------------------------------------------------------------------------------------------------------------------------------------------------------------------------------ACGTATAAATAATTTAAGTTTTTGACTTTTACCTCCTGCTATTTCACTTTTATTAATAAGATCATTAATTGAAAGAGGAGCCGGAACTGGATGAACTGTTTATCCCCCTCTTTCATCTAATTTAGCACATAGAGGAGCATCTGTTGATTTAACAATTTTTTCATTACATTTAGCAGGAATTTCTTCTATTTTAGGAGCTATTAATTTTATTTCTACAATTTTTAATATAAAACCCATAGAAATAAAATTTGATATAATACCTCTTTTTATTTGAGCAGTTTTAATTACTGCTATTTTACTTTTATTATCCTTACCCGTATTAGCTGGAGCAATTACAATACTACTTACAGATCGTAATCTTAATACTTCTTTCTTTGATCCTAGAGGAGGAGGAGATCCTATCTTATATCAACATTTATTT
Arth4_TsqB_B_351_Euconnus_appalachianus               -------------------------------------------------------------------------------------------------------------------------------------------------------------------------------------------------------------------------------------------------ACGTATAAATAATTTAAGTTTTTGACTTTTACCTCCTGCTATTTTACTTTTATTAATAAGATCATTAATTGAAAGAGGAGCCGGAACTGGATGAACTGTTTATCCCCCTCTTTCATCTAATTTAGCACATAGAGGAGCATCTGTTGATTTAACAATTTTTTCATTACATTTAGCAGGAATTTCTTCTATTTTAGGAGCTATTAATTTTATTTCTACAATTTTTAATATAAAACCCATAGAAATAAAATTTGATATAATACCTCTTTTTATTTGAGCAGTTTTAATTACTGCTATTTTACTTTTATTATCCTTACCCGTATTAGCTGGAGCAATTACAATACTACTTACAGATCGTAATCTTAATACTTCTTTCTTTGATCCTAGAGGAGGAGGAGATCCTATCTTATATCAACATTTATTT
Arth4_NC_Linville_71528_Euconnus                      -------------------------------------------------------------------------------------------------------------------------------------------------------------------------------------------------------------------------------------------------ACGTATAAATAATTTAAGTTTTTGACTTTTACCTCCTGCTATTTCACTTTTATTAATAAGGTCATTAATTGAAAGAGGAGCCGGAACTGGATGAACTGTTTATCCCCCTCTTTCATCTAATTTAGCACATAGAGGAGCATCTGTTGATTTAACAATTTTTTCATTACATTTAGCAGGAATTTCTTCTATTTTAGGAGCTATTAATTTTATTTCTACAATTTTTAATATAAAACCCATAGAAATAAAATTTGATATAATGCCTCTTTTTATTTGAGCAGTTTTAATTACTGCTATTTTACTTTTATTATCCTTACCCGTATTAGCTGGAGCAATTACAATACTACTTACAGATCGTAATCTTAATACTTCTTTCTTTGATCCTAGAGGAGGAGGAGATCCTATCTTATATCAACATTTATTT
Arth4_HKnb_A_012_Euconnus                             -------------------------------------------------------------------------------------------------------------------------------------------------------------------------------------------------------------------------------------------------ACGTATAAATAATTTAAGTTTTTGACTTTTACCTCCTGCTATTTCACTTTTATTAATAAGATCATTAATTGAAAGAGGAGCCGGAACTGGATGAACTGTTTATCCCCCTCTTTCATCTAATTTAGCACATAGAGGAGCATCTGTTGATTTAACAATTTTTTCATTACATTTAGCAGGAATTTCTTCTATTTTAGGAGCTATTAATTTTATTTCTACAATTTTTAATATAAAACCCATAGAAATAAAATTTGATATAATGCCTCTTTTTATTTGAGCAGTTTTAATTACTGCTATTTTACTTTTATTATCCTTACCCGTATTAGCTGGAGCAATTACAATACTACTTACAGATCGTAATCTTAATACTTCTTTCTTTGATCCTAGAGGAGGAGGAGATCCTATCTTATATCAACATTTATTT
Arth4_Sass_B_410_Euconnus                             -------------------------------------------------------------------------------------------------------------------------------------------------------------------------------------------------------------------------------------------------ACGTATAAATAATTTAAGTTTTTGACTTTTACCTCCTGCTATTTCACTTTTATTAATAAGATCATTAATTGAAAGAGGAGCCGGAACTGGATGAACTGTTTATCCCCCTCTTTCATCTAATTTAGCACATAGAGGAACATCTGTTGATTTAACAATTTTTTCATTACATTTAGCAGGAATTTCTTCTATTCTAGGAGCTATTAATTTTATTTCTACAATTTTTAATATAAAACCCATAGAAATAAAATTTGATATAATACCTCTTTTTATTTGAGCAGTTTTAATTACTGCTATTTTACTTTTATTATCCTTACCCGTATTAGCTGGAGCAATTACAATACTACTTACAGATCGTAATCTTAATACTTCTTTCTTTGATCCTAGAGGAGGAGGAGATCCTATCTTATATCAACATTTATTT
Arth4_NC_Cherohala_109856_Euconnus_capillosulus       -------------------------------------------------------------------------------------------------------------------------------------------------------------------------------------------------------------------------------------------------ACGTATAAATAATTTAAGTTTTTGACTTTTACCTCCTGCTATTTCACTTTTATTAATAAGATCATTAATTGAAAGAGGAGCCGGAACTGGATGAACTGTTTATCCCCCTCTTTCATCTAATTTAGCACATAGAGGAACATCTGTTGATTTAACAATTTTTTCATTACATTTAGCAGGAATTTCTTCTATTCTAGGAGCTATTAATTTTATTTCTACAATTTTTAATATAAAACCCATAGAAATAAAATTTGATATAATACCTCTTTTTATTTGAGCAGTTTTAATTACTGCTATTTTACTTTTATTATCCTTACCCGTATTAGCTGGAGCAATTACAATACTACTTACAGATCGTAATCTTAATACTTCTTTCTTTGATCCTAGAGGAGGAGGAGATCCTATCTTATATCAACATTTATTT
Arth4_NC_Teyahalee_166111_Euconnus_appalachianus      -------------------------------------------------------------------------------------------------------------------------------------------------------------------------------------------------------------------------------------------------ACGTATAAATAATTTAAGTTTTTGACTTTTACCTCCTGCTATTTCACTTTTATTAATAAGATCATTAATTGAAAGAGGAGCCGGAACTGGATGAACTGTTTATCCCCCTCTTTCATCTAATTTAGCACATAGAGGAGCATCTGTTGATTTAACAATTTTTTCATTACATTTAGCAGGAATTTCTTCTATTCTAGGAGCTATTAATTTTATTTCTACAATTTTTAATATAAAACCCATAGAAATAAAATTTGATATAATACCTCTTTTTATTTGAGCAGTTTTAATTACTGCTATTTTACTTTTATTATCCTTACCCGTATTAGCTGGAGCAATTACAATACTACTTACAGATCGTAATCTTAATACTTCTTTCTTTGATCCTAGAGGAGGAGGAGATCCTATCTTATATCAACATTTATTT
Arth4_NC_Wayah_48820_Euconnus                         -------------------------------------------------------------------------------------------------------------------------------------------------------------------------------------------------------------------------------------------------ACGTATAAATAATTTAAGTTTTTGACTTTTACCTCCTGCTATTTCACTTTTATTAATAAGATCATTAATTGAAAGAGGAGCCGGAACGGGATGAACTGTTTATCCCCCTCTTTCATCTAATTTAGCACATAGAGGAGCATCTGTTGATTTAACAATTTTTTCATTACATTTAGCAGGAATTTCTTCTATTTTAGGAGCTATTAATTTTATTTCTACAATTTTTAATATAAAACCCATAGAAATAAAATTTGATATAATACCTCTTTTTATTTGAGCAGTTTTAATTACTGCTATTTTACTTTTATTATCCTTACCCGTATTAGCTGGAGCAATTACAATACTACTTACAGATCGTAATCTTAATACTTCTTTCTTTGATCCTAGAGGAGGAGGAGATCCTATCTTATATCAACATTTATTT
Arth4_NC_JK_10946_Euconnus_capillosulus               -------------------------------------------------------------------------------------------------------------------------------------------------------------------------------------------------------------------------------------------------ACGTATAAATAATTTAAGTTTTTGACTTTTACCTCCTGCTATTTCACTTTTATTAATAAGGTCATTAATTGAAAGAGGAGCCGGAACTGGATGAACTGTTTATCCCCCTCTTTCATCTAATTTAGCACATAGAGGAACATCTGTTGATTTAACAATTTTTTCATTACATTTAGCAGGAATTTCTTCTATTATAGGAGCTATTAATTTTATTTCTACAATTTTTAATATAAAACCCATAGAAATAAAATTTGATATAATACCTCTTTTTATTTGAGCAGTTTTAATTACTGCTATTTTACTTTTATTATCCTTACCCGTATTAGCTGGAGCAATTACAATACTACTTACAGATCGTAATCTTAATACTTCTTTCTTTGATCCTAGAGGAGGAGGAGATCCTATCTTATATCAACATTTATTT
Arth4_SC_Sandhills_46784_Euconnus_lundgreni           -------------------------------------------------------------------------------------------------------------------------------------------------------------------------------------------------------------------------------------------------ACGAATAAATAATTTAAGTTTTTGACTATTACCACCTGCGATTTCAATATTATTATTAAGATCAATAATTGAAAGAGGAGCTGGAACTGGTTGAACAGTTTACCCACCACTTTCATCAAATTTAGCCCACAGAGGATCATCAGTTGATTTAACAATTTTTTCTTTACATCTAGCAGGTATTTCATCAATTTTAGGAGCAATTAATTTTATTTCTACAATTTTTAATATAAAACCATTATTTATAAAATTTGATATGATACCTCTATTTATTTGAGCAGTATTAATTACTGCAATTTTACTTCTTCTATCATTACCTGTTCTAGCCGGAGCTATTACAATATTATTAACAGATCGTAATATTAATACTTCATTTTTTGATCCTAGAGGTGGGGGAGATCCAATTCTATATCAACACTTATTC
Arth4_SC_CatHouse_13669_Euconnus_basalis              -------------------------------------------------------------------------------------------------------------------------------------------------------------------------------------------------------------------------------------------------ACGAATAAATAATTTAAGTTTTTGACTTCTACCTCCTGCAATCTCTATCTTATTAATAAGCTCTTTAATTGAAAGAGGAGCAGGAACTGGATGAACTATTTATCCACCTCTATCATCAAATTTAGCTCATAGAGGTGCATCAGTTGATTTAACAATTTTCTCTTTACATTTAGCAGGAATTTCATCAATTTTAGGAGCTATTAATTTTATTTCTACAATTTTTAATATAAAACCTTTAGAAATAAAATTTGATATATTACCATTATTTATTTGAGCAGTTTTAATTACTGCAATTTTACTTCTACTTTCATTACCAGTATTAGCTGGTGCAATTACAATATTACTTACTGATCGTAATCTTAATACTTCCTTTTTTGATCCTAGAGGAGGAGGAGACCCAATTTTATACCAACACTTATTT
Arth4_SC_Sandhills_48053_Euconnus_suteri              -------------------------------------------------------------------------------------------------------------------------------------------------------------------------------------------------------------------------------------------------ACGAATAAATAATTTAAGATTCTGATTATTACCCCCTTCTATTACTCTTTTATTAATAAGAGCAATAATTGAAAGAGGATCTGGTACAGGTTGAACAGTTTATCCCCCTCTTTCATCTAATTTAGCCCATAGAGGAACATCTGTTGATTTAACAATTTTTAGGCTTCATCTAGCTGGAATTTCTTCTATTTTAGGAGCTATTAATTTTATTTCAACAATTATTAATATAAAATCATTAGATATAAAATTTGATATAATACCCCTATTTATTTGAGCAGTACTAATTACTGCTATTTTATTATTATTATCCTTACCAGTATTAGCAGGAGCAATTACAATATTATTAACAGACCGAAATATTAATACTTCATTTTTTGACCCAAGAGGGGGAGGGGACCCCATTCTATATCAACATTTATTT
Arth4_TX_SantaAna_171994_Euconnus_unicolor            -------------------------------------------------------------------------------------------------------------------------------------------------------------------------------------------------------------------------------------------------ACGAATAAATAATTTAAGATTTTGATTATTACCTCCATCAATTACCCTATTATTAATAAGAGCAATAATTGAAAGAGGAGCAGGAACTGGATGAACAGTATATCCCCCTCTTTCATCAAATTTAGCTCATAGAGGAACATCAATTGATTTAACAATTTTTAGATTACATTTAGCTGGAATTTCCTCAATTTTAGGAGCTATCAATTTTATTTCAACTATCATTAATATAAAATCATTAGATATAAAATTTGATATATTACCACTTTTCATTTGAGCCGTCTTAATTACAGCAATTTTATTATTATTATCCTTACCTGTTTTAGCAGGAGCTATTACAATATTATTAACTGACCGAAATCTTAATACTTCATTCTTTGATCCAAGAGGAGGAGGAGATCCTATTTTATACCAACATTTATTT
Arth4_AikenHP_39287_Euconnus_fulvus                   -------------------------------------------------------------------------------------------------------------------------------------------------------------------------------------------------------------------------------------------------TCGAATAAATAATTTAAGATTTTGACTTTTACCCCCATCTATTTCATTATTATTAATAAGATCTATAATTGAAAGAGGTACCGGAACAGGATGAACAGTATACCCCCCACTTTCTTCAAATTTAGCACATAGAGGTACTTCTGTAGATTTAACAATTTTTAGATTACATTTAGCAGGAATTTCATCTATTCTAGGAGCAATTAATTTTATCTCTACTATTATTAATATAAAATCTCTAGAAATAAAATTTGATATAATACCTTTATTTATTTGAGCCGTATTAATTACAGCAATTTTATTATTATTATCTCTACCTGTTTTAGCAGGAGCTATTACTATATTATTAACAGATCGAAATCTTAATACTTCTTTTTTTGATCCAAGAGGAGGAGGAGACCCTATTTTATACCAACACTTATTT
Arth4_SC_AikenHP_39299_Napoconnus                     -------------------------------------------------------------------------------------------------------------------------------------------------------------------------------------------------------------------------------------------------TCGAATAAATAATTTAAGATTTTGACTTTTACCCCCATCTATTTCATTATTATTAATAAGATCTATAATTGAAAGAGGTACCGGAACAGGATGAACAGTATACCCCCCACTTTCTTCAAATTTAGCACATAGAGGTACTTCTGTAGATTTAACAATTTTTAGATTACATTTAGCAGGAATTTCATCTATTCTAGGAGCAATTAATTTTATCTCTACTATTATTAATATAAAATCTTTAGAAATAAAATTTGATATAATACCTTTATTTATTTGAGCCGTATTAATTACAGCAATTTTATTATTATTATCTCTACCTGTTTTAGCAGGAGCTATTACTATATTATTAACAGATCGAAATCTTAATACTTCTTTTTTTGATCCAAGAGGAGGGGGAGACCCTATTTTATACCAACACTTATTT
Arth4_SC_Baruch_9995_Euconnus_fulvus                  -------------------------------------------------------------------------------------------------------------------------------------------------------------------------------------------------------------------------------------------------TCGAATAAATAATTTAAGATTTTGACTTTTACCCCCATCTATTTCATTATTATTAATAAGATCTATAATTGAAAGAGGTACAGGAACAGGATGAACAGTATACCCCCCACTTTCTTCAAATTTAGCACATAGAGGTACTTCTGTAGATTTAACAATTTTTAGATTACATTTAGCAGGAATTTCATCTATTCTAGGAGCAATTAATTTTATCTCTACTATTATTAATATAAAATCTTTAGAGATAAAATTTGATATAATACCTTTATTTATTTGAGCCGTATTAATTACAGCAATTTTATTATTATTATCTCTACCTGTTTTAGCAGGGGCTATTACTATATTATTAACAGATCGAAATCTTAATACTTCTTTTTTTGATCCAAGAGGAGGAGGAGACCCTATTTTATACCAACACTTATTT
Arth4_SC_Sandhills_27099_Euconnus_separatus           -------------------------------------------------------------------------------------------------------------------------------------------------------------------------------------------------------------------------------------------------TCGAATAAATAATTTAAGGTTTTGACTTTTACCCCCCTCTATTTCTTTACTATTAATAAGATCTATAATTGAAAGAGGAGCAGGAACAGGATGAACAGTATATCCCCCCCTATCATCAAATTTAGCCCATAGTGGAACTTCTGTAGATTTAACAATTTTTAGATTACATATAGCAGGAATCTCATCTATTTTAGGAGCAATTAATTTTATTTCTACTATTACTAATATAAAATCTTTAGAAATAAAATTTGATATAATACCTTTATTTATTTGAGCAGTATTAATTACAGCAATTTTACTTTTACTTTCCTTACCAGTTTTAGCAGGAGCTATTACTATATTATTAACAGATCGAAATCTTAATACTTCTTTTTTTGACCCTAGAGGAGGAGGAGATCCTATTTTATATCAACATTTATTT
Arth4_Sandhills_27722_Euconnus_floridanus             -------------------------------------------------------------------------------------------------------------------------------------------------------------------------------------------------------------------------------------------------TCGAATAAATAATTTAAGATTTTGACTTCTTCCTCCAGCTATTTCTCTATTATTAATAAGTTCTATAATTGAAAGAGGATCTGGAACAGGCTGAACAGTTTATCCTCCCCTATCCTCAAACTTAGCTCATAGAGGCACTTCTATAGACTTAACAATTTTTAGATTACATTTAGCAGGTATTTCATCAATTTTAGGAGCAATTAATTTTATTTCTACTATTATTAACATAAAATCATTAGAAATAAAATTCGATATAATACCATTATTTATTTGAGCTGTTTTAATTACAGCAATTTTATTATTACTTTCCTTACCAGTTCTTGCAGGAGCTATTACAATACTTCTCACAGATCGTAATCTTAACACTTCATTTTTTGATCCTAGAGGAGGAGGAGATCCTATTTTATATCAACACTTATTT
Arth4_GA_TownsBluff_104221_Euconnus                   -------------------------------------------------------------------------------------------------------------------------------------------------------------------------------------------------------------------------------------------------TCGAATAAATAACTTAAGATTTTGACTCCTCCCCCCCGCTATTTCTTTACTATTAATAAGATCTATAATCGAAAGAGGCTCCGGAACAGGATGAACTGTTTATCCCCCCCTATCTTCAAACTTAGCCCATAGAGGAACTTCTGTAGACTTAACAATTTTTAGACTTCATTTAGCAGGAATTTCTTCAATTTTAGGAGCAATTAACTTTATTTCTACTATTATTAACATAAAATCATTAGAAATAAAATTTGATATAATACCCTTATTTATCTGAGCCGTATTAATTACAGCAATTTTACTACTACTTTCTTTACCAGTTTTAGCAGGAGCTATTACAATACTTTTAACTGATCGAAATCTTAATACTTCATTTTTCGACCCTAGGGGAGGAGGAGACCCCATCCTATATCAACATTTATTT
Arth4_SC_Fants_79493_Euconnus_trinifer                -------------------------------------------------------------------------------------------------------------------------------------------------------------------------------------------------------------------------------------------------TCGAATAAATAATTTAAGATTTTGATTATTACCTCCCTCTATTTCCTTATTATTAATAAGATCAATAATTGAAAGAGGGGCTGGAACAGGTTGAACTGTATACCCTCCCCTATCTTCAAATTTAGCCCATAGAGGTAATTCAGTAGATTTAACAATTTTTAGCCTTCATTTAGCAGGAATTTCATCAATTCTAGGAGCAATTAATTTTATTTCTACTATTTTTAATATAAAATCATTAGAAATAAAATTAGATATAATACCCTTATTTATTTGAGCAGTATTAATTACAGCTATATTATTATTATTATCCCTACCAGTTTTAGCAGGAGCTATTACTATATTATTAACAGATCGAAATTTTAATACATCATTTTTTGACCCTAGAGGGGGAGGAGATCCTATCTTATACCAACATCTATTT
Arth4_DevilsFk_171979_Euconnus                        -------------------------------------------------------------------------------------------------------------------------------------------------------------------------------------------------------------------------------------------------TCGAATAAATAATTTAAGATTTTGATTATTACCTCCCTCTATTTCCTTATTATTAATAAGATCAATAATTGAAAGAGGGGCTGGAACAGGTTGAACTGTATACCCTCCCCTATCTTCAAATTTAGCCCATAGAGGTAATTCAGTAGATTTAACAATTTTTAGCCTTCATTTAGCAGGAATTTCATCAATTCTAGGAGCAATTAATTTTATTTCTACTATTTTTAATATAAAATCATTAGAAATAAAATTAGATATAATACCCTTATTTATTTGAGCAGTATTAATTACAGCTATATTATTATTATTATCCCTACCAGTTTTAGCAGGAGCTATTACTATATTATTAACAGATCGAAATTTTAATACATCATTTTTTGACCCTAGAGGGGGAGGAGATCCTATCTTATACCAACATCTATTT
Arth4_AR_VillCk_159604_Euconnus                       -------------------------------------------------------------------------------------------------------------------------------------------------------------------------------------------------------------------------------------------------TCGAATAAATAATTTAAGATTTTGATTATTACCCCCCTCTATTTCCTTATTATTAATAAGATCAATAATTGAAAGAGGGGCTGGAACAGGTTGAACTGTATACCCTCCTCTATCTTCAAATTTAGCCCATAGAGGTAATTCAGTAGATTTAACAATTTTTAGCCTTCATTTAGCAGGAATTTCATCAATTCTAGGAGCAATTAATTTTATTTCTACTATTTTTAATATAAAATCATTAGAAATAAAATTAGATATAATACCCTTATTTATTTGAGCAGTATTAATTACAGCTATATTATTATTATTATCCCTACCAGTTTTAGCAGGAGCTATTACTATATTATTAACAGATCGAAATTTTAATACATCATTTTTTGACCCTAGGGGGGGAGGAGATCCTATCTTATACCAACATCTATTT
Arth4_SC_Ballentine_4263_Napoconnus                   -------------------------------------------------------------------------------------------------------------------------------------------------------------------------------------------------------------------------------------------------CCGAATAAATAATTTAAGATTTTGATTATTACCCCCCTCTATTTCCTTATTATTAATGAGATCAATAATTGAAAGAGGGGCTGGAACAGGTTGAACTGTATACCCTCCTCTATCTTCAAATTTAGCCCATAGAGGTAATTCAGTAGATTTAACAATTTTTAGCCTTCATTTAGCAGGAATTTCATCAATTCTAGGAGCAATTAATTTTATTTCTACTATTTTTAATATAAAATCATTAGAAATAAAATTAGATATAATACCCTTATTTATTTGAGCAGTATTAATTACAGCTATCTTATTATTATTATCTCTACCAGTTTTAGCAGGAGCTATTACTATATTATTAACAGATCGAAATTTTAATACATCATTTTTTGACCCTAGGGGAGGAGGAGATCCTATCTTATACCAACACTTATTT
rth4_TN_SavageGulf_145979_Napochus_female             -------------------------------------------------------------------------------------------------------------------------------------------------------------------------------------------------------------------------------------------------TCGAATAAATAATTTAAGATTCTGATTATTACCCCCTTCTATTACTTTACTATTAATAAGTTCATTAATTGAAAGAGGTAGCGGCACAGGATGAACAATCTACCCTCCCTTATCTTCAACCCTAGCCCATAGAGGAACATCAGTTGATCTTACAATTTTTAGTTTACATTTAGCTGGAATTTCATCTATTTTAGGTGCTATTAATTTCATTTCAACAATTATAAATATAAAATCAACAGATATAAAATTTGATATATTACCCCTATTTATTTGATCAGTTTTAATCACAGCAATTTTATTATTACTTTCACTTCCTGTATTAGCGGGCGCTATTACAATACTACTTACAGATCGTAATTTAAATACTTCATTTTTTGACCCTAGAGGAGGAGGAGATCCCATTTTATACCAACATCTTTTT
Arth4_NC_CoopCk_48989_Euconnus                        -------------------------------------------------------------------------------------------------------------------------------------------------------------------------------------------------------------------------------------------------TCGAATAAATAATTTAAGATTCTGATTATTACCCCCTTCTATTACTTTACTATTAATAAGTTCATTAATTGAAAGAGGTAGCGGCACAGGATGAACAATCTACCCTCCCTTATCTTCAACCCTAGCCCATAGAGGAACATCAGTTGATCTTACAATTTTTAGTTTACATTTAGCTGGAATTTCATCTATTTTAGGTGCTATTAATTTCATTTCAACAATTATAAATATAAAATCAACAGATATAAAATTTGATATATTACCCCTATTTATTTGATCAGTTTTAATCACAGCAATTTTATTATTACTTTCACTTCCTGTATTAGCGGGCGCTATTACAATACTACTTACAGATCGTAATTTAAATACTTCATTTTTTGACCCTAGAGGGGGAGGAGATCCCATTTTATACCAACATCTTTTT
Arth4_SC_CatHouse_112272_Euconnus                     -------------------------------------------------------------------------------------------------------------------------------------------------------------------------------------------------------------------------------------------------TCGAATAAATAATTTAAGATTCTGATTATTACCCCCTTCTATTACTTTACTATTAATAAGTTCATTAATTGAAAGAGGTAGTGGCACAGGATGAACAATCTACCCTCCCTTATCTTCAACCCTAGCCCATAGAGGAACATCAGTTGATCTTACAATTTTTAGTTTACATTTAGCTGGAATTTCATCTATTTTAGGTGCTATTAATTTCATTTCAACAATTATAAATATAAAATCAACAGATATAAAATTTGATATATTACCCCTATTTATTTGATCAGTTTTAATCACAGCAATTTTATTATTACTTTCACTTCCTGTATTAGCGGGCGCTATTACAATACTACTTACAGATCGTAATTTAAATACTTCATTTTTTGACCCTAGAGGGGGAGGAGATCCCATTTTATACCAACATCTTTTT
Arth4_SC_ChestnutHP_26955_Euconnus                    -------------------------------------------------------------------------------------------------------------------------------------------------------------------------------------------------------------------------------------------------CCGAATAAATAATTTAAGATTTTGACTATTACCCCCTTCTATTACTTTACTTTTAATAAGATCATTAATTGAAAGAGGAAGAGGAACAGGATGAACAATTTATCCGCCTCTTTCTTCATCTTTAGCTCATAGAGGAACATCTGTTGATTTAACAATTTTTAGATTACACCTTGCAGGAATTTCTTCTATTTTAGGAGCTATTAATTTTATTTCAACAATTATAAATATAAAATCAATAGAAATAAAATTTGATATAATACCTTTATTTATTTGATCAGTTTTAATTACAGCAATTCTATTATTACTATCATTACCAGTATTAGCAGGAGCTATTACAATATTACTTACTGATCGCAATTTAAATACTTCATTTTTTGATCCTAGAGGAGGTGGAGACCCTATCTTATATCAACATCTTTTT
Arth4_Chattooga_171972_Euconnus                       -------------------------------------------------------------------------------------------------------------------------------------------------------------------------------------------------------------------------------------------------CCGAATAAATAATTTAAGATTTTGACTATTACCCCCTTCTATTACTTTACTTTTAATAAGATCATTAATTGAAAGAGGAAGAGGAACAGGATGAACAATTTATCCGCCTCTTTCTTCATCTTTAGCTCATAGAGGAACATCTGTTGATTTAACAATTTTTAGATTACACCTTGCAGGAATTTCTTCTATTTTAGGAGCTATTAATTTTATTTCAACAATTATAAATATAAAATCAATAGAAATAAAATTTGATATAATACCTTTATTTATTTGATCAGTTTTAATTACAGCAATTCTATTATTACTATCATTACCAGTATTAGCAGGAGCTATTACAATATTACTTACTGATCGCAATTTAAATACTTCATTTTTTGATCCTAGAGGAGGTGGAGACCCTATCTTATATCAACATCTTTTT
Arth4_SC_CRHP_118525_Euconnus_hirtellus               -------------------------------------------------------------------------------------------------------------------------------------------------------------------------------------------------------------------------------------------------CCGAATAAATAATTTAAGATTTTGACTATTACCCCCTTCTATTACTTTACTTTTAATAAGATCATTAATTGAAAGAGGAAGAGGAACAGGATGAACAATTTATCCCCCTCTTTCTTCATCTTTAGCTCATAGAGGAACATCTGTTGATTTAACAATTTTTAGACTACACCTTGCTGGAATTTCCTCTATTTTAGGAGCTATTAATTTTATTTCAACAATTATAAATATAAAATCAATAGAAATAAAATTTGATATAATACCTTTATTTATTTGATCAGTTTTAATTACAGCAATTCTATTATTACTATCATTACCAGTATTAGCAGGAGCAATTACAATATTACTTACTGATCGTAATCTAAATACTTCATTTTTTGATCCTAGAGGAGGCGGAGACCCTATCTTATACCAACATCTTTTT
Arth4_Aull_171964_Euconnus_hirtellus                  -------------------------------------------------------------------------------------------------------------------------------------------------------------------------------------------------------------------------------------------------CCGAATAAATAATTTAAGATTTTGACTATTACCCCCTTCTATTACTTTACTTTTAATAAGATCATTAATTGAAAGAGGAAGAGGAACAGGATGAACAATTTATCCCCCTCTTTCTTCATCTTTAGCTCATAGAGGAACATCTGTTGATTTAACAATTTTTAGACTACACCTTGCTGGAATTTCCTCTATTTTAGGAGCTATTAATTTTATTTCAACAATTATAAATATAAAATCAATAGAAATAAAATTTGATATAATACCTTTATTTATTTGATCAGTTTTAATTACAGCAATTCTATTATTACTATCATTACCAGTATTAGCAGGAGCAATTACAATATTACTTACTGATCGTAATCTAAATACTTCATTTTTTGATCCTAGAGGAGGCGGAGACCCTATCTTATACCAACATCTTTTT
Arth4_KY_Zoe_34765_Euconnus_hirtellus                 -------------------------------------------------------------------------------------------------------------------------------------------------------------------------------------------------------------------------------------------------CCGAATAAATAATTTAAGATTTTGACTATTACCCCCTTCTATTACTTTACTTTTAATAAGATCATTAATTGAAAGAGGAAGAGGAACAGGATGAACAATTTATCCCCCTCTTTCTTCATCTTTAGCTCATAGAGGAACATCTGTTGATTTAACAATTTTTAGATTACACCTTGCAGGAATTTCTTCTATTCTAGGAGCTATTAATTTTATTTCAACAATTATAAATATAAAATCAATAGAAATAAAATTTGATATAATACCTTTATTTATTTGATCAGTTTTAATTACAGCAATTCTATTATTACTATCATTACCAGTATTAGCAGGAGCAATTACAATATTACTTACTGATCGTAATCTAAATACTTCATTTTTTGATCCTAGAGGAGGCGGAGACCCTATCTTATACCAACATCTTTTT
Arth4_SC_PeeDee_40171_Euconnus_angusticollis          -------------------------------------------------------------------------------------------------------------------------------------------------------------------------------------------------------------------------------------------------CCGAATAAATAATTTAAGATTTTGACTATTACCCCCTTCTATTACTTTACTTTTAATAAGATCATTAATTGAAAGAGGAAGAGGAACAGGATGAACAATTTATCCCCCTCTTTCTTCATCTTTAGCTCATAGAGGAACATCTGTTGATTTAACAATTTTTAGATTACACCTTGCAGGAATTTCTTCTATTCTAGGAGCTATTAATTTTATTTCAACAATTATAAATATAAAATCAATAGAAATAAAATTTGATATAATACCTTTATTTATTTGATCAGTTTTAATTACAGCAATTCTATTATTACTATCATTACCAGTATTAGCAGGAGCAATTACAATATTACTTACTGATCGTAATCTAAATACTTCATTTTTTGATCCTAGAGGAGGCGGAGACCCTATCTTATACCAACATCTTTTT
Arth4_Chattooga_171971_Euconnus_hirtellus             -------------------------------------------------------------------------------------------------------------------------------------------------------------------------------------------------------------------------------------------------CCGAATAAATAATTTAAGATTTTGACTATTACCCCCTTCTATTACTTTACTTTTAATAAGATCATTAATTGAAAGAGGAAGAGGAACAGGATGAACAATTTATCCCCCTCTTTCTTCATCTTTAGCTCATAGAGGAACATCTGTTGATTTAACAATTTTTAGACTACACCTTGCAGGAATTTCCTCTATTTTAGGAGCTATTAATTTTATTTCAACAATTATAAATATAAAATCAATAGAAATAAAATTTGATATAATACCTTTATTTATTTGATCAGTTTTAATTACAGCAATTCTATTATTACTATCATTACCAGTATTAGCAGGAGCAATTACAATATTACTTACTGATCGTAATCTAAATACTTCATTTTTTGATCCTAGAGGAGGCGGAGACCCTATCTTATACCAACATCTTTTT
Arth4_NC_Linville_71517_Napochus_female               -------------------------------------------------------------------------------------------------------------------------------------------------------------------------------------------------------------------------------------------------CCGAATAAATAATTTAAGATTTTGACTATTACCCCCTTCTATTACTTTACTTTTAATAAGATCATTAATTGAAAGAGGAAGAGGAACAGGATGAACAATTTATCCCCCTCTTTCTTCATCTTTAGCTCATAGAGGAACATCTGTTGATTTAACAATTTTTAGACTACACCTTGCAGGAATTTCCTCTATTTTAGGAGCTATTAATTTTATTTCAACAATTATAAATATAAAATCAATAGAAATAAAATTTGATATAATACCTTTATTTATTTGATCAGTTTTAATTACAGCAATTCTATTATTACTATCATTACCAGTATTAGCAGGAGCAATTACAATATTACTTACTGATCGTAATCTAAATACTTCATTTTTTGATCCTAGAGGAGGCGGAGACCCTATCTTATACCAACATCTTTTT
Arth4_Aull_171963_Euconnus                            -------------------------------------------------------------------------------------------------------------------------------------------------------------------------------------------------------------------------------------------------CCGAATAAATAATTTAAGATTTTGACTATTACCCCCTTCTATTACTTTACTTTTAATAAGATCATTAATTGAAAGAGGAAGAGGAACAGGATGAACAATTTATCCCCCTCTTTCTTCATCTTTAGCTCATAGAGGAACATCTGTTGATTTAACAATTTTTAGACTACACCTTGCAGGAATTTCCTCTATTTTAGGAACTATTAATTTTATTTCAACAATTATAAATATAAAATCAATAGAAATAAAATTTGATATAATACCTTTATTTATTTGATCAGTTTTAATTACAGCAATTCTATTATTACTATCATTACCAGTATTAGCAGGAGCAATTACAATATTACTTACTGATCGTAATCTAAATACTTCATTTTTTGATCCTAGAGGAGGCGGAGACCCTATCTTATACCAACATCTTTTT
Arth4_NC_Linville_71518_Euconnus_hirtellus            -------------------------------------------------------------------------------------------------------------------------------------------------------------------------------------------------------------------------------------------------CCGAATAAATAATTTAAGATTTTGACTATTACCCCCTTCTATTACTTTACTTTTAATAAGATCATTAATTGAAAGAGGAAGAGGAACAGGATGAACAATTTATCCCCCTCTTTCTTCATCTTTAGCTCATAGAGGAACATCTGTTGATTTAACAATTTTTAGACTACACCTTGCAGGAATTTCTTCTATTTTAGGAGCTATTAATTTTATTTCAACAATTATAAATATAAAATCAATAGAAATAAAATTTGATATAATACCTTTATTTATTTGATCAGTTTTAATTACAGCAATTCTATTATTACTATCATTACCAGTATTAGCAGGAGCAATTACAATATTACTTACTGATCGTAATCTAAATACTTCATTTTTTGATCCTAGAGGAGGCGGAGACCCTATCTTATACCAACATCTTTTT
Arth4_SC_Sandhills_41482_Euconnus_comptus             -------------------------------------------------------------------------------------------------------------------------------------------------------------------------------------------------------------------------------------------------CCGAATAAATAATTTAAGATTTTGACTATTACCCCCTTCTATTACTTTACTTTTAATAAGATCATTAATTGAAAGAGGAAGAGGAACAGGATGAACAGTTTATCCCCCTCTTTCTTCATCTTTAGCTCATAGAGGAACATCTGTTGATTTAACAATTTTTAGATTACATCTTGCAGGAATTTCTTCTATTTTAGGGGCTATTAATTTTATCTCAACAATTATAAATATAAAATCAATAGAAATAAAATTTGATATAATACCTTTATTTATTTGATCAGTTTTAATCACAGCAATTCTATTATTATTATCATTACCAGTATTAGCAGGAGCAATTACAATATTACTTACTGATCGCAATTTAAATACTTCATTTTTTGATCCTAGAGGAGGAGGAGACCCTATCTTATATCAACATCTTTTT
Arth4_SC_StevCkHP_71443_Euconnus_hirtellus            -------------------------------------------------------------------------------------------------------------------------------------------------------------------------------------------------------------------------------------------------CCGAATAAATAATTTAAGATTTTGATTATTACCCCCCTCTATCACTCTATTATTAATAAGATCATTAATTGAAAGAGGAAGAGGAACAGGATGAACAATTTATCCACCCCTTTCATCAACCTTAGCCCATAGAGGAACATCTGTTGATTTAACAATTTTTAGATTACATCTTGCTGGAATTTCTTCAATTTTAGGAGCTATTAATTTTATTTCAACAATTATAAATATAAAATCAACAGATATAAAATTTGATATAATACCCCTATTTATTTGATCAGTTTTAATTACAGCAATTTTATTATTATTATCCTTACCAGTATTAGCAGGAGCTATCACAATACTACTAACTGACCGTAACTTAAATACATCATTTTTCGATCCTAGAGGAGGAGGAGACCCTATTTTATACCAGCATCTTTTT
Arth4_SC_TaterHill_110463_Euconnus                    -------------------------------------------------------------------------------------------------------------------------------------------------------------------------------------------------------------------------------------------------ACGAATAAATAACTTAAGATTTTGATTATTACCCCCCTCTATTACTTTATTATTAATAAGTTCATTAATCGAAAGAGGAAGAGGTACAGGATGAACAATCTACCCTCCACTATCTTCAACCTTAGCCCATAGAGGAACATCTGTTGATTTAACTATTTTTAGATTACATCTTGCCGGAATTTCTTCTATTTTAGGAGCTATTAACTTTATTTCTTCAATTATAAACATAAAATCAACAGACATAAAATTTGATATATTACCTTTATTTATTTGATCAGTTTTAATCACAGCAATTTTATTATTATTATCATTACCAGTATTAGCAGGAGCTATCACAATATTACTAACTGACCGTAATTTAAATACTTCATTTTTCGATCCTAGAGGGGGAGGAGACCCTATTTTATATCAACATCTTTTT
Arth3b_BBld_A_023_Euconnus                            -------------------------------------------------------------------------------------------------------------------------------------------------------------------------------------------------------------------------------------------------ACGAATAAATAACTTAAGATTTTGATTATTACCCCCCTCTATTACTTTATTATTAATAAGTTCATTAATCGAAAGAGGAAGAGGTACAGGATGGACAATCTACCCCCCACTATCCTCAACCTTAGCTCATAGAGGAACATCTGTTGATTTAACTATTTTTAGATTACATCTTGCTGGAATTTCTTCTATTTTAGGAGCTATTAACTTTATCTCTACAATTATAAACATAAAATCAACAGACATGAAATTTGATATATTACCTTTATTTATTTGATCAGTTTTAATCACAGCAATTTTATTATTATTATCATTACCAGTATTAGCAGGAGCTATCACAATATTACTAACTGACCGTAATTTAAATACTTCATTTTTTGATCCTAGAGGGGGAGGAGACCCTATTTTATATCAACATCTTTTN
Arth4_SC_BrazBrdg_32515_Euconnus_hirtellus            -------------------------------------------------------------------------------------------------------------------------------------------------------------------------------------------------------------------------------------------------TCGAATAAATAATTTAAGATTTTGATTATTACCCCCTTCCATTACTTTATTATTAATAAGTTCACTAATTGAAAGAGGAAGAGGAACAGGATGAACAGTTTATCCTCCTTTATCATCAACCTTAGCCCACAGAGGAACATCTGTTGATCTAACAATTTTTAGATTACATCTTGCCGGGATTTCTTCTATTTTAGGAGCTATTAACTTTATTTCAACAATTATAAATATAAAATCAATAAATATAAAATTTGATATACTTCCACTATTTATTTGATCAGTTTTAATTACAGCAATTTTATTATTATTATCACTACCAGTACTAGCCGGAGCTATTACCATACTTCTAACAGACCGTAACCTAAATACTTCATTCTTTGATCCAAGAGGAGGAGGAGACCCTATCTTATACCAACATCTTTTT
Arth4_SC_TaterHill_110471_Euconnus                    -------------------------------------------------------------------------------------------------------------------------------------------------------------------------------------------------------------------------------------------------TCGAATAAATAATTTAAGATTTTGATTATTACCCCCTTCTATTACTTTATTACTAATAAGTTCACTAATTGAAAGAGGAAGGGGAACAGGATGAACAGTTTATCCTCCTTTATCATCAACCTTAGCCCACAGAGGAACATCTGTTGATCTAACAATTTTTAGATTACATCTTGCCGGGATTTCTTCTATTTTAGGAGCTATTAACTTTATTTCAACAATTATAAATATAAAATCAATAAATATAAAATTTGATATACTTCCACTATTTATTTGATCAGTTTTAATTACAGCAATTTTATTATTATTATCACTACCAGTACTAGCTGGAGCTATTACTATACTTCTAACAGACCGTAACCTAAATACTTCATTCTTTGACCCAAGAGGAGGAGGAGACCCTATCCTATATCAACATCTTTTT
Arth4_SC_WndngStr_107579_Euconnus                     -------------------------------------------------------------------------------------------------------------------------------------------------------------------------------------------------------------------------------------------------TCGAATAAATAATTTGAGATTTTGGCTATTACCCCCTTCTATTACTTTATTATTAATAAGTTCACTAATTGAAAGAGGAAGAGGAACAGGATGAACAGTTTATCCTCCTTTATCATCAACCTTAGCCCACAGAGGAACATCTGTTGATCTAACAATTTTTAGATTACATCTTGCCGGAATTTCTTCTATTTTAGGAGCTATTAACTTTATTTCAACAATTATAAATATAAAATCAATAAATATAAAATTTGACATACTTCCATTATTTATTTGATCAGTTTTAATTACAGCAATTTTATTATTATTATCACTACCAGTACTAGCTGGAGCTATTACTATACTTCTAACAGACCGTAACCTAAATACCTCATTCTTTGATCCAAGAGGAGGAGGAGACCCTATCCTATACCAACATCTTTTT
Arth4_SC_IndCamp_10692_Euconnus_biceps                -------------------------------------------------------------------------------------------------------------------------------------------------------------------------------------------------------------------------------------------------ACGAATAAATAATCTTAGATTTTGACTTCTCCCCCCTGCTATCTCACTACTTCTGATAAGATCCATAATCGAAAGAGGAGCTGGTACAGGATGAACTGTTTACCCCCCTCTATCCTCTAATTTAGCTCATAGAGGAACATCAATTGATCTAACAATTTTTAGACTTCATTTAGCAGGGATCTCTTCCATTTTAGGAGCTATTAATTTTATTTCCACAATTATTAATATAAAATCCTTAGAAATAAAATTTGATATAATACCCTTATTTATTTGAGCAGTATTAATTACAGCTATCTTACTCCTTCTATCATTACCAGTTCTAGCCGGAGCTATTACAATACTATTAACAGATCGAAATTTAAATACTTCCTTTTTTGACCCAAGAGGAGGAGGAGATCCAATTTTATATCAACATTTATTT
Arth4_AikenHP_39288_Euconnus                          -------------------------------------------------------------------------------------------------------------------------------------------------------------------------------------------------------------------------------------------------ACGAATAAATAATCTTAGATTTTGGCTTCTCCCCCCTGCTATCTCACTACTTCTGATAAGATCCATAATCGAAAGAGGAGCTGGTACAGGATGAACTGTTTACCCCCCTCTATCCTCTAATTTAGCCCATAGAGGAACATCAATTGATCTAACAATTTTTAGACTTCATTTAGCAGGGATCTCTTCCATTTTAGGAGCTATTAATTTTATTTCCACAATTATTAATATAAAATCCTTAGAAATAAAATTTGATATAATACCCTTATTTATTTGAGCAGTATTAATTACAGCTATCTTACTCCTTCTATCATTGCCAGTTCTAGCCGGAGCTATTACAATACTATTAACAGATCGAAATTTAAATACTTCCTTTTTTGACCCAAGAGGAGGAGGAGATCCAATTTTATACCAACATTTATTT
Arth4_IndCmp_10690_Euconnus_biceps                    -------------------------------------------------------------------------------------------------------------------------------------------------------------------------------------------------------------------------------------------------ACGAATAAATAATCTTAGATTTTGACTTCTCCCCCCTGCTATCTCACTACTTCTGATAAGATCTATAATCGAAAGAGGAACTGGTACAGGATGAACTGTTTACCCCCCTCTATCCTCTAATTTAGCTCATAGAGGAACATCAATTGATCTAACAATTTTTAGACTTCATTTAGCAGGGATCTCTTCCATTTTAGGAGCTATTAATTTTATTTCCACAATTATTAATATAAAATCCTTAGAAATAAAATTTGATATAATACCCTTATTTATTTGAGCAGTATTAATTACAGCCATCTTACTCCTTCTATCATTACCAGTTCTAGCCGGAGCTATTACAATACTATTAACAGATCGAAATTTAAATACTTCCTTTTTTGACCCAAGAGGAGGAGGGGATCCAATTTTATACCAACATTTATTT
Arth4_LongCane_159676_Euconnus_exoticus               -------------------------------------------------------------------------------------------------------------------------------------------------------------------------------------------------------------------------------------------------ACGAATAAATAATTTAAGATTTTGATTATTACCCCCAGCAATTATATTATTATTATTAAGCTCCTTAATTGAAACAGGAGCTGGGACAGGATGAACAGTTTATCCTCCTTTATCATCAAATATTGCACATAGGGGCTCTTCTATTGATTTAACAATTTTTAGTCTGCATTTAGCAGGTATTTCTTCAATTTTAGGAGCTATTAACTTTATTTCTACTATTATTAATATAAAATCTCCAAGTATAAAATTTGATATACTTCCTTTATTTATTTGAGCTGTTTTAATTACAGCTATTCTTTTACTTTTATCTTTACCTGTATTAGCAGGAGCTATTACAATATTATTAACTGACCGAAATATTAATACATCATTTTTTGATCCAAGGGGAGGAGGAGATCCTATTTTATATCAACATCTTTTT
Arth4_SC_PeeDee_49261_Euconnus_femoralis              -------------------------------------------------------------------------------------------------------------------------------------------------------------------------------------------------------------------------------------------------ACGAATAAATAATTTAAGATTCTGATTATTACCTCCAGCAATTAGATTATTATTATTAAGTTCATTAATTGAAAGAGGAGCAGGTACAGGGTGAACAGTATACCCCCCTCTATCATCAAATATTGCACATAGGGGTACTTCTGTTGATTTAACCATTTTTAGTTTACATTTAGCAGGTATTTCTTCAATTTTAGGAGCTATTAATTTTATTTCTACTATTATTAATATAAAATCTCCAGGTATAAAATTTGATATACTCCCTTTATTTATTTGAGCTGTTTTAATTACAGCTATTCTTCTACTTTTATCTTTACCTGTATTAGCAGGAGCTATTACAATACTATTAACTGATCGAAATATTAATACATCATTTTTTGACCCAAGAGGAGGAGGAGATCCAATTCTTTATCAACACTTATTT
Arth4_PeeDee_171983_Euconnus                          -------------------------------------------------------------------------------------------------------------------------------------------------------------------------------------------------------------------------------------------------ACGAATAAATAATTTAAGATTCTGATTATTACCTCCAGCAATTAGATTATTATTATTAAGTTCATTAATTGAAAGAGGAGCAGGTACAGGGTGAACAGTATACCCCCCTCTATCATCAAATATTGCACATAGGGGTACTTCTGTTGATTTAACCATTTTTAGTTTACATTTAGCAGGTATTTCTTCAATTTTAGGAGCTATTAATTTTATTTCTACTATTATTAATATAAAATCTCCAGGTATAAAATTTGATATACTCCCTTTATTTATTTGAGCTGTTTTAATTACAGCTATTCTTCTACTTTTATCTTTACCTGTATTAGCAGGAGCTATTACAATACTATTAACTGATCGAAATATTAATACATCATTTTTTGACCCAAGAGGAGGAGGAGATCCAATTCTTTATCAACACTTATTT
Arth4_SC_Sandhills_48055_Euconnus_femoralis           -------------------------------------------------------------------------------------------------------------------------------------------------------------------------------------------------------------------------------------------------ACGAATAAATAATTTAAGATTCTGATTATTACCTCCAGCAATTAGATTATTATTATTAAGTTCATTAATTGAAAGAGGAGCAGGTACAGGATGAACAGTATACCCCCCTCTATCATCAAATATTGCACATAGGGGTACTTCTATTGATTTAACCATTTTTAGTTTACATTTAGCAGGTATTTCTTCAATTTTAGGAGCTATTAATTTTATTTCTACTATTATTAATATAAAATCTCCAGGTATAAAATTTGATATACTCCCTTTATTTATTTGAGCTGTTTTAATTACAGCTATTCTTCTACTTTTATCTTTACCTGTATTAGCAGGAGCTATTACAATACTATTAACTGATCGAAATATTAATACATCATTTTTTGACCCAAGAGGAGGAGGAGACCCAATTCTTTATCAACACTTATTT
Arth4_SC_PeeDee_71616_Euconnus_femoralis              -------------------------------------------------------------------------------------------------------------------------------------------------------------------------------------------------------------------------------------------------ACGAATAAATAATTTAAGATTCTGATTATTACCTCCAGCAATTAGATTATTATTATTAAGCTCATTAATTGAAAGAGGAGCAGGTACAGGATGAACAGTATACCCCCCTCTATCATCAAATATTGCACATAGAGGTACTTCTGTTGATTTAACCATTTTTAGTTTACATTTAGCAGGTATTTCTTCAATTTTAGGAGCTATTAATTTTATTTCTACTATTATTAATATAAAATCTCCAGGTATAAAATTTGATATACTCCCTTTATTTATTTGAGCTGTTTTAATTACAGCTATTCTTCTACTTTTATCTTTACCTGTATTAGCAGGAGCTATTACAATACTATTAACTGATCGAAATATTAATACATCATTTTTTGATCCAAGAGGAGGAGGAGACCCAATTCTTTATCAACACTTATTT
Arth4_SC_AikenHP_39297_Euconnus_clavicornis           -------------------------------------------------------------------------------------------------------------------------------------------------------------------------------------------------------------------------------------------------ACGAATAAATAATTTAAGATTTTGATTACTACCTCCAGCAATTAGATTACTATTATTAAGATCATTAATTGAAAGAGGAGCTGGAACAGGTTGAACAGTTTATCCTCCTTTATCATCAAATATTGCACATAGGGGTTCTTCTGTTGATTTAACAATTTTTAGTCTTCATTTAGCAGGAATTTCTTCAATTTTAGGAGCTATTAATTTTATTTCTACTATTATTAATATAAAATCTCCAGGCATAAAATTTGATATACTTCCTTTATTTATTTGAGCTGTTTTAATTACAGCTATTCTTTTACTTTTATCTTTACCTGTTTTAGCAGGAGCTATTACAATATTATTAACTGATCGAAATATTAATACATCATTTTTTGACCCAAGAGGAGGAGGAGATCCAATTCTTTATCAACATTTATTC
Arth4_GA_Ogeechee_106539_Euconnus                     -------------------------------------------------------------------------------------------------------------------------------------------------------------------------------------------------------------------------------------------------ACGAATAAATAATTTAAGATTTTGATTATTACCTCCAGCAATTAGATTATTATTATTAAGATCATTAATTGAAAGAGGAGCTGGAACAGGTTGAACAGTTTATCCTCCTTTATCATCAAATATTGCACATAGAGGTTCTTCTGTTGATTTAACAATTTTTAGTCTTCATTTAGCAGGAATTTCTTCAATTTTAGGAGCTATTAATTTTATTTCTACTATTATTAATATAAAATCTCCAGGCATAAAATTTGATATACTTCCTTTATTTATTTGAGCTGTTTTAATTACAGCTATTCTTTTACTTTTATCTTTACCCGTTTTAGCAGGAGCTATTACAATATTATTAACTGATCGAAATATTAATACATCATTTTTTGACCCAAGAGGAGGAGGAGACCCAATTCTTTATCAACATTTATTC
Arth4_SC_PRockHP_110226_Euconnus                      -------------------------------------------------------------------------------------------------------------------------------------------------------------------------------------------------------------------------------------------------ACGAATAAATAATTTAAGATTTTGATTATTACCTCCAGCAATTAGATTATTATTATTAAGATCATTAATTGAAAGAGGAGCTGGAACAGGTTGAACAGTTTATCCTCCTTTATCATCAAATATTGCACATAGAGGTTCTTCTGTTGATTTAACAATTTTTAGTCTTCATTTAGCAGGAATTTCTTCAATTTTAGGAGCTATTAATTTTATTTCTACTATTATTAATATAAAATCTCCGGGCATAAAATTTGATATATTACCTCTATTTATTTGAGCTGTTTTAATTACAGCAATCCTTTTACTTTTATCCTTACCTGTTTTAGCAGGAGCTATTACAATATTATTAACTGACCGAAATATTAATACATCATTTTTTGACCCAAGAGGAGGAGGAGATCCAATTCTTTATCAGCATTTATTC
Arth4_DevilsFk_171980_Euconnus_clavicornis            -------------------------------------------------------------------------------------------------------------------------------------------------------------------------------------------------------------------------------------------------ACGAATAAATAATTTAAGATTTTGATTATTACCTCCAGCAATTAGATTATTATTATTAAGATCATTAATTGAAAGAGGAGCTGGAACAGGTTGAACAGTTTATCCTCCTTTATCATCAAATATTGCACATAGAGGTTCTTCTGTTGATTTAACAATTTTTAGTCTTCATTTAGCAGGAATTTCTTCAATTTTAGGAGCTATTAATTTTATTTCTACTATTATTAATATAAAATCTCCGGGCATAAAATTTGATATACTACCTCTGTTTATTTGAGCTGTTTTAATTACAGCAATCCTTTTACTTTTATCCTTACCTGTTTTAGCAGGAGCTATTACAATATTATTAACTGACCGAAATATTAATACATCATTTTTTGACCCAAGAGGAGGAGGAGATCCAATTCTTTATCAACATTTATTC
Arth4_NC_PayneCk_166189_Euconnus_clavicornis          -------------------------------------------------------------------------------------------------------------------------------------------------------------------------------------------------------------------------------------------------ACGAATAAATAATTTAAGATTTTGATTATTACCTCCAGCAATTATATTATTATTATTAAGATCATTAATTGAAAGAGGAGCTGGAACAGGTTGAACAGTTTATCCTCCTTTATCATCAAATATTGCACATAGAGGTTCTTCTGTTGATTTAACAATTTTTAGTCTTCATTTAGCAGGAATTTCTTCAATTTTAGGAGCTATTAATTTTATTTCTACTATTATTAATATAAAATCTCCGGGCATAAAATTTGATATACTACCTCTATTTATTTGAGCTGTTTTAATTACAGCAATCCTTTTACTTTTATCCTTACCTGTTTTAGCAGGAGCTATTACAATATTATTAACTGACCGAAATATTAATACATCATTTTTTGACCCAAGAGGAGGAGGAGATCCAATTCTTTATCAACATTTATTC
Arth4_SC_Sandhills_41503_Euconnus_clavicornis         -------------------------------------------------------------------------------------------------------------------------------------------------------------------------------------------------------------------------------------------------ACGAATAAATAATTTAAGATTTTGATTATTACCTCCAGCAATTAGATTATTATTATTAAGATCATTAATTGAAAGAGGAGCTGGAACAGGTTGAACAGTTTATCCTCCTTTATCATCAAATATTGCACATAGAGGTTCTTCTGTTGATTTAACAATTTTTAGTCTTCATTTAGCAGGAATTTCTTCAATTTTAGGAGCTATTAATTTTATTTCTACTATTATTAATATAAAATCTCCGGGCATAAAATTTGATATACTACCTCTGTTTATTTGAGCTGTTTTAATTACAGCAATCCTTTTACTTTTATCCTTACCTGTTTTAGCAGGAGCTATTACAATATTATTAACTGACCGAAATATTAATACATCATTTTTTGACCCAAGAGGAGGAGGAGACCCAATTCTTTATCAACACCTATTC
Arth4_LongCane_159685_Euconnus_exoticus               -------------------------------------------------------------------------------------------------------------------------------------------------------------------------------------------------------------------------------------------------ACGAATAAATAATTTAAGATTTTGATTACTCCCTCCAGCTATTAGATTATTACTATTAAGATCATTAATTGAAACAGGAGCTGGAACAGGATGAACAGTTTATCCCCCTTTATCATCAAATATTGCACATAGGGGTTCTTCTGTTGATTTAACAATTTTTAGTCTGCATTTAGCAGGAATTTCTTCAATTTTAGGAGCTATTAATTTTATTTCTACTATTATTAATATAAAAGCTATAGGTATAAAATTTGATATACTTCCTTTATTTATTTGAGCTGTTTTAATTACAGCTATCCTTTTACTTTTATCTTTACCTGTATTAGCAGGAGCTATTACAATATTATTAACTGACCGAAATATTAATACATCATTTTTTGATCCAAGAGGAGGAGGAGACCCAATTTTATATCAACATTTATTT
Arth4_KeeTox_171976_Euconnus_muticus                  -------------------------------------------------------------------------------------------------------------------------------------------------------------------------------------------------------------------------------------------------ACGAATAAATAATTTAAGATTTTGATTATTACCCCCAGCAATTAGATTACTTTTATTAAGATCCTTAATTGAAAGAGGAACTGGAACAGGATGAACAGTATATCCTCCCTTATCATCAAATATTGCACATAGAGGTACTTCTGTTGATTTAACAATTTTTAGATTACACTTAGCAGGAATTTCCTCGATTTTAGGGGCTATTAATTTTATTTCAACTATTATTAATATAAAATCTCCAGGTATAAAATTTGATATACTTCCCTTATTTATTTGAGCTGTTTTAATTACAGCTATTCTTCTCCTTTTATCTTTACCTGTATTAGCAGGAGCTATCACTATATTATTAACTGACCGAAATATTAATACATCATTTTTTGATCCAAGAGGTGGAGGAGACCCAATTTTATATCAACACTTATTT
Arth4_NC_GreenRiver_107815_Euconnus_muticus           -------------------------------------------------------------------------------------------------------------------------------------------------------------------------------------------------------------------------------------------------ACGAATAAATAATTTAAGATTTTGATTATTACCCCCAGCAATTAGATTACTTTTATTAAGATCCTTAATTGAAAGAGGAACTGGAACAGGATGAACAGTATATCCTCCCTTATCATCAAATATTGCACATAGAGGTACTTCTGTTGATTTAACAATTTTTAGATTACACTTAGCAGGAATTTCCTCGATTTTAGGGGCTATTAATTTTATTTCAACTATTATTAATATAAAATCTCCAGGTATAAAATTTGATATACTTCCCTTATTTATTTGAGCTGTTTTAATTACAGCTATTCTTCTCCTTTTATCTTTACCCGTATTAGCAGGAGCTATCACTATATTATTAACTGACCGAAATATTAATACATCATTTTTTGATCCAAGAGGTGGAGGAGACCCAATTTTATATCAACACTTATTT
Arth4_KeeTox_171977_Euconnus_muticus                  -------------------------------------------------------------------------------------------------------------------------------------------------------------------------------------------------------------------------------------------------ACGAATAAATAATTTAAGATTTTGATTATTACCCCCAGCAATTAGATTACTTTTATTAAGATCCTTAATTGAAAGAGGAACTGGAACAGGATGAACAGTATATCCTCCCTTATCATCAAATATTGCACATAGAGGTACTTCTGTTGATTTAACAATTTTTAGATTACACTTAGCAGGAATTTCCTCGATTTTAGGGGCTATTAATTTTATTTCAACTATTATTAATATAAAATCTCCAGGTATAAAATTTGATATACTTCCCTTATTTATTTGAGCTGTTTTAATTACAGCTATTCTTCTCCTTTTATCTTTACCCGTATTAGCAGGAGCTATCACTATATTATTAACTGACCGAAATATTAATACATCATTTTTTGATCCAAGAGGTGGAGGAGACCCAATTTTATATCAACACTTATTT
Arth4_SC_Baruch_13205_Euconnus_skelleyi               -------------------------------------------------------------------------------------------------------------------------------------------------------------------------------------------------------------------------------------------------ACGAATAAATAATTTAAGATTTTGATTATTACCTCCAGCAATTAGATTATTATTATTTAGATCAATAATTGAAAGAGGAGCCGGAACAGGATGAACTGTTTATCCCCCATTATCTTCAAATATTGCACACAGAGGAACTTCTGTAGATTTAACAATTTTTAGTCTTCATTTAGCAGGTATTTCTTCGATTTTAGGAGCTATTAATTTTATTTCTACTATTATTAATATAAAATCACCAGGAATAAATTTTGATATATTACCTCTTTTTATTTGAGCTGTTTTTATTACAGCTATTCTTCTACTTTTATCTTTACCAGTATTAGCAGGAGCTATTACAATATTATTAACTGATCGAAATATTAATACATCATTTTTTGACCCAAGAGGAGGAGGTGACCCAATTCTTTATCAACACTTATTT
Arth4_SC_ChauRam_110373_Euconnus                      -------------------------------------------------------------------------------------------------------------------------------------------------------------------------------------------------------------------------------------------------ACGAATAAATAATTTAAGTTATTGACTACTACCTCCAGCACTTACTTTATTATTAATAAGATCTATAATTGAAAGAGGAGCTGGAACAGGATGAACAGTTTATCCCCCTTTATCTTCAAATATTGCACATAGTGGAACTTCTGTAGATTTAACAATTTTTAGACTTCATTTAGCAGGCATTTCATCAATTTTAGGAGCTATTAATTTTATTTCTACTATTATTAATATAAAATCTCCAGGCATAAAATTTGATATATTACCTCTATTCATTTGAGCTGTTATAATTACAGCCATTCTTTTACTTTTATCACTACCTGTATTAGCAGGAGCTATTACAATATTATTAACTGACCGAAATATTAATACATCATTTTTTGACCCTAGGGGAGGAGGAGACCCAATTTTATATCAACATCTATTT
Arth4_SC_LongCane_159643_Euconnus_brevicornis         -------------------------------------------------------------------------------------------------------------------------------------------------------------------------------------------------------------------------------------------------ACGAATAAATAATTTAAGTTATTGACTACTACCTCCAGCACTTACTTTATTATTAATAAGATCTATAATTGAAAGAGGAGCTGGAACAGGATGAACAGTTTATCCCCCTTTATCTTCAAATATTGCACATAGTGGAACTTCTGTAGATTTAACAATTTTTAGACTTCATTTAGCAGGCATTTCATCAATTTTAGGAGCTATTAATTTTATTTCTACTATTATTAATATAAAATCTCCAGGCATAAAATTTGATATATTACCTCTATTCATTTGAGCTGTTATAATTACAGCCATTCTTTTACTTTTGTCACTACCTGTATTAGCAGGAGCTATTACAATATTATTAACTGACCGAAATATTAATACATCATTTTTCGACCCTAGGGGAGGAGGAGACCCAATTTTATATCAACATCTATTT
Arth4_SC_Sandhills_27725_Euconnus_brevicornis         -------------------------------------------------------------------------------------------------------------------------------------------------------------------------------------------------------------------------------------------------ACGAATAAATAATTTAAGTTATTGACTACTACCTCCAGCACTTACTTTATTATTAATAAGATCTATAATTGAAAGAGGAGCTGGAACAGGATGAACAGTTTATCCCCCTTTATCTTCAAATATTGCACATAGTGGAACTTCTGTAGATTTAACAATTTTTAGACTTCATTTAGCAGGCATTTCATCAATTTTAGGAGCTATTAATTTTATTTCTACTATTATTAATATAAAATCTCCAGGCATAAAATTTGATATATTACCTCTATTCATTTGAGCTGTTATAATTACAGCCATTCTTTTACTTTTATCACTACCTGTATTAGCAGGAGCTATTACAATATTATTAACTGACCGAAATATTAATACATCATTTTTTGACCCTAGAGGGGGAGGAGATCCAATTTTATATCAACATCTATTT
Arth4_SC_AshmoreHP_108263_Euconnus_repletulus         -------------------------------------------------------------------------------------------------------------------------------------------------------------------------------------------------------------------------------------------------ACGAATAAATAATTTAAGTTATTGACTACTACCTCCAGCACTTACTTTATTATTAATAAGATCTATAATTGAAAGAGGAGCTGGAACAGGATGAACGGTTTATCCCCCTTTATCTTCAAATATTGCACATAGTGGAACTTCTGTAGATTTAACAATTTTTAGACTTCATTTAGCAGGCATTTCATCAATTTTAGGAGCTATTAATTTCATTTCTACTATTATTAATATAAAATCTCCAGGCATAAAATTTGATATATTACCTCTATTCATTTGAGCTGTTATAATTACAGCCATTCTTTTACTTTTATCACTACCTGTATTAGCAGGAGCTATTACAATATTATTAACTGACCGAAATATTAATACATCATTTTTTGACCCTAGAGGAGGAGGAGACCCAATTTTATATCAACATCTATTT
Arth4_SC_PeeDee_71604_Euconnus                        -------------------------------------------------------------------------------------------------------------------------------------------------------------------------------------------------------------------------------------------------ACGAATAAATAATTTAAGATACTGATTATTACCTCCAGCTCTTAGATTATTATTAATAAGATCAATAATTGAAAGAGGAGCCGGAACAGGATGAACAGTATACCCCCCATTATCATCAAATATTGCACATAGAGGAACTTCTGTTGATTTAACAATTTTTAGTCTTCATTTAGCAGGTATTTCTTCTATTTTAGGAGCTATCAATTTTATTTCTACCATTATTAATATAAAATCTCCAGGTATAAAATTTGATATATTACCTTTATTTGTTTGAGCAGTTATAATTACAGCTATTCTTTTGCTTTTATCATTACCTGTATTAGCAGGAGCTATTACAATATTATTAACTGATCGAAATATTAATACATCTTTTTTTGATCCAAGAGGAGGAGGGGATCCAATTTTATATCAACACTTGTTT
Arth4_SC_PeeDee_71632_Euconnus_flavitarsis            -------------------------------------------------------------------------------------------------------------------------------------------------------------------------------------------------------------------------------------------------ACGAATAAATAATTTAAGATACTGATTATTACCTCCAGCTCTTAGATTATTATTAATAAGATCAATAATTGAAAGAGGAGCCGGAACAGGATGAACAGTATACCCCCCATTATCATCAAATATTGCACATAGAGGAACTTCTGTTGATTTAACAATTTTTAGTCTTCATTTAGCAGGTATTTCTTCTATTTTAGGAGCTATCAATTTTATTTCTACCATTATTAATATAAAATCTCCAGGTATAAAATTTGATATATTACCTTTATTTGTTTGAGCAGTTATAATTACAGCTATTCTTTTACTTTTATCATTACCTGTATTAGCAGGAGCTATTACAATATTATTAACTGATCGAAATATTAATACATCTTTTTTTGATCCAAGAGGAGGAGGGGATCCAATTTTATATCAACACTTGTTT
Arth4_SC_DixiePlnt_2518_Euconnus_repletulus           -------------------------------------------------------------------------------------------------------------------------------------------------------------------------------------------------------------------------------------------------ACGAATAAATAACTTAAGTTTTTGATTATTACCTCCAGCACTTAGATTATTATTAATAAGATCTATAATTGAAAGAGGAGCTGGAACAGGGTGAACAGTATACCCTCCTTTATCATCAAATATTGCACATAGAGGAACTTCTGTTGATTTAACAATTTTTAGGCTACATTTAGCAGGTATCTCTTCTATTTTAGGAGCTATTAATTTTATTTCTACTATTATTAATATAAAATCCCCAGGTATAAAATTTGATATAATACCTCTATTTATTTGAGCTGTAATAATTACAGCTATTTTATTACTTTTATCATTACCTGTATTAGCAGGAGCCATCACAATATTATTAACTGATCGAAATATTAATACATCATTTTTTGACCCAAGAGGAGGAGGAGATCCTATTTTATATCAACATCTATTT
Arth4_SC_Pendleton_1177_Euconnus_repletulus           -------------------------------------------------------------------------------------------------------------------------------------------------------------------------------------------------------------------------------------------------ACGAATAAATAACTTAAGTTTTTGATTATTACCTCCAGCACTTAGATTATTATTAATAAGATCTATAATTGAAAGAGGAGCTGGAACAGGGTGAACAGTATACCCTCCTTTATCATCAAATATTGCACATAGAGGAACTTCTGTTGATTTAACAATTTTTAGGCTACATTTAGCAGGTATCTCTTCTATTTTAGGAGCTATTAATTTTATTTCTACTATTATTAATATAAAATCCCCAGGTATAAAATTTGATATAATACCTCTATTTATTTGAGCTGTAATAATTACAGCTATTTTATTACTTTTATCATTACCTGTATTAGCAGGAGCCATCACAATATTATTAACTGATCGAAATATTAATACATCATTTTTTGACCCAAGAGGAGGAGGAGATCCTATTTTATATCAACATCTATTT
Arth4_SC_Baruch_15221_Euconnus_repletulus             -------------------------------------------------------------------------------------------------------------------------------------------------------------------------------------------------------------------------------------------------ACGAATAAATAACTTAAGTTTTTGATTATTACCTCCAGCACTTAGATTATTATTAATAAGATCTATAATTGAAAGAGGAGCTGGAACAGGGTGAACAGTATACCCTCCTTTATCATCAAATATTGCACATAGAGGAACTTCTGTTGATTTAACAATTTTTAGGCTACATTTAGCAGGTATCTCTTCTATTTTAGGAGCTATTAATTTTATTTCTACTATTATTAATATAAAATCCCCAGGTATAAAATTTGATATAATACCTCTATTTATTTGAGCTGTAATAATTACAGCTATTTTATTACTTTTATCATTACCTGTATTAGCAGGAGCCATCACAATATTATTAACTGATCGAAATATTAATACATCATTTTTTGACCCAAGAGGAGGAGGAGATCCTATTTTATATCAACATCTATTT
Arth4_SC_Baruch_13953_Euconnus_repletulus             -------------------------------------------------------------------------------------------------------------------------------------------------------------------------------------------------------------------------------------------------ACGAATAAATAACTTAAGTTTTTGATTATTACCTCCAGCACTTAGATTATTATTAATAAGATCTATAATTGAAAGAGGAGCTGGAACAGGGTGAACAGTATACCCTCCTTTATCATCAAATATTGCACATAGAGGAACTTCTGTTGATTTAACAATTTTTAGACTACATTTAGCAGGTATCTCTTCTATTTTAGGAGCTATTAATTTTATTTCTACTATTATTAATATAAAATCCCCAGGTATAAAATTTGATATAATACCTCTATTTATTTGAGCTGTAATAATTACAGCTATTTTATTACTTTTATCATTACCTGTATTAGCAGGAGCCATCACAATATTATTAACTGATCGAAATATTAATACATCATTTTTTGACCCAAGAGGAGGAGGAGATCCTATTTTATATCAACATCTATTT
Arth4_SC_Pendleton_617_Euconnus                       -------------------------------------------------------------------------------------------------------------------------------------------------------------------------------------------------------------------------------------------------ACGAATAAATAACTTAAGTTTTTGATTATTACCTCCAGCACTTAGATTATTATTAATAAGATCTATAATTGAAAGAGGAGCTGGAACAGGGTGAACAGTATACCCTCCTTTATCATCAAATATTGCACATAGAGGAACTTCTGTTGATTTAACAATTTTTAGGCTACATTTAGCAGGTATCTCTTCTATTTTAGGAGCTATTAATTTTATTTCTACTATTATTAATATAAAATCCCCAGGTATAAAATTTGATATAATACCTCTATTTATTTGAGCTGTAATAATTACAGCTATTTTATTACTTTTATCATTGCCTGTGTTAGCAGGAGCCATCACAATATTATTAACTGATCGAAATATTAATACATCATTTTTTGACCCAAGAGGAGGAGGAGATCCTATTTTATATCAACATCTATTT
Arth4_LongCane_159831_Euconnus_clavatus               -------------------------------------------------------------------------------------------------------------------------------------------------------------------------------------------------------------------------------------------------TCGTATAAATAATTTAAGATTTTGACTTCTCCCCCCAGCTATTTCATTATTACTAATAAGAGCCTTAATTGAAAATGGTGCAGGAACAGGATGAACTGTATACCCTCCCCTTTCCTCAAATTTAGCTCATAGAGGAACATCTATTGATCTTACTATTTTTAGATTACATCTCGCAGGAATCTCATCAATTTTAGGAGCTATTAATTTTATTTCAACAATTATTAATATAAAATCATTAGAAATAAAATTTGATATTTTACCTCTTTTTATTTGAGCAGTATTAATTACAGCTATCTTACTTTTACTTTCCCTACCTGTTCTTGCAGGAGCAATTACAATATTATTAACAGATCGAAATTTAAATACATCATTTTTTGATCCTAGAGGAGGAGGAGATCCCATTTTATACCAACATTTATTC
Arth4_SC_StevCkHP_71424_Euconnus                      -------------------------------------------------------------------------------------------------------------------------------------------------------------------------------------------------------------------------------------------------TCGTATAAATAATTTAAGATTTTGACTTCTNCCCCCAGCTATTTCATTATTACTAATAAGAGCNTTAATTGAAAATGGTGCAGGAACAGGATGAACTGTATACCCTCCCCTTTCCTCAAATTTAGCTCATAGAGGAACATCTATTGATCTTACTATTTTTAGATTACATCTNGCAGGAATCTCATCAATTTTAGGAGCTATTAATTTTATTTCAACAATTATTAATATAAAATCATTAGAAATAAAATTTGATATNTTACCTCTTTTTATTTGAGCAGTATTAATTACAGCTATNTTACTTTTACTTTCCCTACCTGTTCTTGCAGGAGCAATTACAATATTATTAACAGATCGAAATTTAAATACATCATTTTTTGANCCTAGAGGAGGAGGAGATCCNATTTTATACCAACATTTATTC
Arth4_SC_AikenHP_39298_Euconnus                       -------------------------------------------------------------------------------------------------------------------------------------------------------------------------------------------------------------------------------------------------TCGTATAAATAATTTAAGATTTTGACTTCTTCCCCCAGCTATTTCATTATTACTAATAAGAGCTTTAATTGAAAATGGTGCAGGAACAGGATGAACTGTATACCCTCCCCTTTCCTCAAATTTAGCTCATAGAGGAACATCTATTGATCTTACTATTTTTAGATTACATCTTGCAGGAATCTCATCAATTTTAGGAGCTATTAATTTTATTTCAACAATTATTAATATAAAATCATTAGAAATAAAATTTGATATATTACCTCTTTTTATTTGAGCAGTATTAATTACAGCTATTTTACTTTTACTTTCCCTACCTGTTCTTGCAGGAGCAATTACAATATTATTAACAGATCGAAATTTAAATACATCATTTTTTGACCCTAGAGGAGGAGGAGATCCTATTTTATACCAACATTTATTC
Arth4_Aull_171965_Euconnus                            -------------------------------------------------------------------------------------------------------------------------------------------------------------------------------------------------------------------------------------------------TCGTATAAATAATTTAAGATTTTGACTTCTCCCCCCAGCTATTTCATTATTACTAATAAGAGCCTTAATTGAAAATGGTGCAGGAACAGGATGAACTGTATACCCTCCCCTTTCCTCAAATTTAGCTCATAGAGGAACATCTATTGATCTTACTATTTTTAGATTACATCTCGCAGGAATCTCATCAATTTTAGGAGCTATTAATTTTATTTCAACAATTATTAATATAAAATCATTAGAAATAAAATTTGATATTTTACCTCTTTTTATTTGAGCAGTATTAATTACAGCTATCTTACTTTTACTTTCCCTACCTGTTCTTGCAGGAGCAATTACAATATTATTAACAGATCGAAACTTAAATACATCATTTTTTGACCCTAGAGGAGGAGGAGATCCCATTTTATATCAACATTTATTC
Arth4_SC_PRockHP_110227_Euconnus_clavatus             -------------------------------------------------------------------------------------------------------------------------------------------------------------------------------------------------------------------------------------------------TCGTATAAATAATTTAAGATTTTGACTTCTCCCCCCAGCTATTTCATTATTACTAATAAGAGCCTTAATTGAAAATGGTGCAGGAACAGGATGAACTGTATACCCTCCCCTTTCCTCAAATTTAGCTCATAGAGGAACATCTATTGATCTTACTATTTTTAGATTACATCTCGCAGGAATCTCATCAATTTTAGGAGCTATTAATTTTATTTCAACAATTATTAATATAAAATCATTAGAAATAAAATTTGATATTTTACCTCTTTTTATTTGAGCAGTATTAATTACAGCTATCTTACTTTTACTTTCCCTACCTGTTCTTGCAGGAGCAATTACAATATTATTAACAGATCGAAACTTAAATACATCATTTTTTGACCCTAGAGGAGGAGGAGATCCCATTTTATATCAACATTTATTC
Arth4_Wann_4903_Euconnus_clavatus                     -------------------------------------------------------------------------------------------------------------------------------------------------------------------------------------------------------------------------------------------------TCGTATAAATAATTTAAGATTTTGACTTCTCCCCCCAGCTATTTCATTATTACTAATAAGAGCCTTAATTGAAAATGGTGCAGGAACAGGATGAACTGTATACCCTCCCCTTTCCTCAAATTTAGCTCATAGAGGAACATCTATTGATCTTACTATTTTTAGATTACATCTCGCAGGAATCTCATCAATTTTAGGAGCTATTAATTTTATTTCAACAATTATTAATATAAAATCATTAGAAATAAAATTTGATATTTTACCTCTTTTTATTTGAGCAGTATTAATTACAGCTATCTTACTTTTACTTTCCCTACCTGTTCTTGCAGGAGCAATTACAATATTATTAACAGATCGAAACTTAAATACATCATTTTTTGACCCTAGAGGAGGAGGAGATCCCATTTTATATCAACATTTATTC
Arth4_LongCane_159651_Euconnus_clavatus               -------------------------------------------------------------------------------------------------------------------------------------------------------------------------------------------------------------------------------------------------TCGTATAAATAATTTAAGATTTTGACTTCTTCCCCCAGCTATTTCATTATTACTAATAAGAGCTTTAATTGAAAATGGTGCAGGAACAGGATGAACTGTATACCCTCCTCTTTCCTCAAATTTAGCTCATAGAGGAACATCTATTGATCTTACTATTTTTAGATTACATCTTGCAGGAATCTCATCAATTTTAGGAGCTATTAATTTTATTTCAACAATTATTAATATAAAATCATTAGAAATAAAATTCGATATATTACCTCTTTTTATTTGAGCAGTATTAATTACAGCTATTTTACTTTTACTTTCCCTGCCTGTTCTTGCAGGAGCAATTACAATATTATTAACAGATCGAAATTTAAATACATCATTTTTTGATCCTAGAGGAGGAGGAGACCCTATTCTATACCAACATTTATTC
Arth4_SC_PeeDee_71620_Napochus_female                 -------------------------------------------------------------------------------------------------------------------------------------------------------------------------------------------------------------------------------------------------ACGAATAAATAATTTAAGATTCTGACTTCTTCCTCCTTCAATTTTATTATTAATAATAAGAGCTATTATTGAAAATGGTGCTGGAACAGGATGAACAGTTTATCCACCTCTATCTTCAAATTTAGCACATAGAGGAACATCTATTGATCTTACTATTTTCAGTCTTCATCTTGCAGGAATTTCCTCTATTTTAGGAGCTATTAATTTTATCTCAACAATTATTAATATAAAATCTATAGATATTAAATTTGATACACTTCCACTATTTATTTGAGCAGTGTTAATTACAGCTATTTTACTTTTAATCTCTCTTCCAGTCCTTGCAGGAGCTATTACAATACTTCTTACAGATCGAAATTTAAATACTTCCTTCTTTGACCCTAGAGGAGGAGGAGACCCTATTTTATACCAACATCTATTT
Arth4_SC_PeeDee_49409_Euconnus_nr_acuticephalus       -------------------------------------------------------------------------------------------------------------------------------------------------------------------------------------------------------------------------------------------------ACGAATAAATAATTTAAGATTCTGACTTCTTCCTCCTTCAATTTTATTATTAATAATAAGAGCTATTATTGAAAATGGTGCTGGAACAGGATGAACAGTTTATCCACCTCTATCTTCAAATTTAGCACATAGAGGAACATCTATTGATCTTACTATTTTCAGTCTTCATCTTGCAGGAATTTCCTCTATTTTAGGAGCTATTAATTTTATCTCAACAATTATTAATATAAAATCTATAGATATTAAATTTGATACACTTCCACTATTTATTTGAGCAGTGTTAATTACAGCTATTTTACTTTTACTTTCTCTTCCAGTCCTTGCAGGAGCTATTACAATACTTCTTACAGATCGAAATTTAAATACTTCCTTCTTTGACCCTAGAGGGGGAGGAGACCCTATTTTATACCAACATCTATTT
Arth4_SC_PeeDee_49270_Napochus_n_sp                   -------------------------------------------------------------------------------------------------------------------------------------------------------------------------------------------------------------------------------------------------ACGAATAAATAATTTAAGATTCTGACTTCTTCCTCCTTCAATTTTATTATTAATAATAAGAGCTATTATTGAAAATGGTGCTGGAACAGGATGAACAGTTTATCCACCTCTATCTTCAAATTTAGCACATAGAGGAACATCTATTGATCTTACTATTTTCAGTCTTCATCTTGCAGGAATTTCCTCTATTTTAGGAGCTATTAATTTTATCTCAACAATTATTAATATAAAATCTATAGATATTAAATTTGATACACTTCCACTATTTATTTGAGCAGTGTTAATTACAGCTATTTTACTTTTACTCTCTCTTCCAGTCCTTGCAGGAGCTATTACAATACTTCTTACAGATCGAAATTTAAATACTTCCTTCTTTGACCCTAGAGGAGGAGGAGACCCTATTTTATACCAACATCTATTT
Arth4_PeeDee_171985_Euconnus                          -------------------------------------------------------------------------------------------------------------------------------------------------------------------------------------------------------------------------------------------------ACGAATAAATAATTTAAGATTCTGACTTCTTCCTCCTTCAATTTTATTATTAATAATAAGAGCTATTATTGAAAATGGTGCTGGAACAGGATGAACAGTTTACCCACCTCTATCTTCAAATTTAGCACATAGAGGAACATCTATTGATCTTACTATTTTCAGTCTTCATCTTGCAGGAATTTCCTCTATTTTAGGAGCCATTAATTTTATCTCAACAATTATTAATATAAAATCTATAGATATTAAATTTGATACACTTCCACTATTTATTTGAGCAGTGTTAATTACAGCTATTTTACTTTTACTTTCTCTTCCAGTCCTTGCAGGAGCTATTACAATACTTCTTACAGATCGAAATTTAAATACTTCCTTCTTTGACCCTAGAGGAGGAGGAGACCCTATTTTATACCAACATCTATTT
[Palaearctic Cladoconnus from BOLD]
FBCOB1024_10_Euconnus_Cladoconnus_denticornis         ----AACTCTTTATTTTATTTTTGGAATTNGAAGAGGAATATTAGGAGCTTCATTAAGTATTCTAATTCGATCTGAATTAGGGTTTCCTGGATATTTAATTGGNGATGATCAAATTTATAATACTATTATTACAGCTCATGCTTTTATTATAATTTTTTTTATAGTTATACCAATTATAATTGGNGGATTTGGAAATTGATTAATTCCATTAATATTAGGAGCCCCTGATATAGCCTTTCCTCGAATAAATAATATAAGATTTTGACTATTACCCCCTTCTTTATTCTTACTTTTAATAAGATTTTTAAATGAAAAGGGAACTGGAACTGGATGAACAGTTTATCCCCCTTTATCTTCTAATATTACCCATAGAGGAGCTTCAGTTGATTTTACAATTTTTAGANTNCACTTAGCAGGAATTTCTTCTATTTTAGGAGCTATTAATTTTATTTCAACAATTATAAATATACGATCTTATGGGATAAATCTTGATATAATACCTCTTTTTGTTTGATCAGTTATTATTACAGCTTTACTATTACTTTTATCTTTACCTGTTTTAGCAGGAGCAATTACAATATTATTAACCGATCGAAATCTAAATACTTCTTTTTTTGACCCAAGAGGAGGAGGAGACCCAATTCTTTATCAACATTTATTT
FBCOD711_11_Euconnus_Cladoconnus_carinthiacus         ----AAGATTATATTTTATTTTTGGAATTTGAAGAGGGATAATTGGAGCTTCTCTTAGAATATTAATTCGTCTAGAATTAGGGTTTCCAGGATCTTTAATTGGAGACGATCAAATTTATAATGTAATTGTTACTGCTCATGCTTTTATTATAATTTTTTTTATAGTAATACCAATTATAATTGGAGGATTCGGAAATTGATTAATTCCTTTAATACTTGGAGCACCTGATATAGCATTCCCTCGAATAAATAATATAAGATTTTGATTACTTCCCCCCTCGCTTTCAATACTTATTTTAAGAAGAATAATTGAAAAAGGAGTAGGAACAGGCTGAACAGTATATCCTCCTTTATCTTCAAATATTACCCATAGAGGGGCTTCTGTGGACTTAACAATTTTTAGATTACATTTAGCAGGTATTTCTTCTATTTTAGGAGCTATTAATTTTATCACAACAGTTATTAACATACGATCTTCTGGAATAAATTTTGATATAATAGCTTTATTTGTGTGAGCAGTATCTATTACTGCTTTTTTATTGCTTTTATCTTTACCTGTATTAGCAGGAGCAATCACTATATTATTAACAGATCGAAATTTAAATACATCTTTTTTTGATCCAAGAGGAGGCGGAGATCCAATTCTTTACCAACATTTATTT
[Other Euconnus sequences from GenBank and BOLD]
HPPPD1238_13_Euconnus_COI_5P_KR483475                 ----AACTTTATATTTTTTATTTGGAATTTGAAGAGGATTAATTGGATCATCAATAAGGTTAATTATTCGATCAGAATTAGGATTTCCAGGAAGTTTAATTGGAAATGATCAAATTTATAATGTTATTGTTACTGCCCATGCTTTTATTATAATTTTTTTTATGGTAATACCAATTATAATTGGAGGATTTGGAAATTGATTAATTCCTCTCATATTAGGAGCCCCAGATATGGCATTTCCTCGAATAAATAATTTAAGATTTTGATTATTACCCCCCTCTATTTCCTTATTATTGATAAGATCAATAATTGAAAGAGGAGCTGGAACAGGATGAACTGTATACCCCCCTCTATCTTCAAATTTAGCTCATAGAGGTAATTCAGTAGATTTAACAATTTTTAGTCTTCATTTAGCAGGAATTTCATCAATTCTAGGAGCAATTAATTTTATTTCTACTATTTTTAATATAAAATCTTTAGAAATAAAATTAGATATAATACCCTTATTTATTTGAGCAGTATTAATTACAGCTATCTTATTATTATTATCCCTACCAGTTTTAGCAGGAGCTATTACTATATTATTAACAGATCGAAATTTTAATACATCATTTTTTGACCCTAGAGGAGGAGGGGATCCTATTTTATACC-----------
SSBRB4273_14_Euconnus_COI_5P_KR484172                 ----AACTTTATATTTTTTATTTGGAATTTGAAGAGGATTAATTGGATCATCAATAAGGTTAATTATTCGATCAGAATTAGGATTTCCAGGAAGTTTAATTGGAAATGATCAAATTTATAATGTTATTGTTACTGCCCATGCTTTTATTATAATTTTTTTTATGGTAATACCAATTATAATTGGAGGATTTGGAAATTGATTAATTCCTCTCATATTAGGAGCCCCAGATATGGCATTTCCTCGAATAAATAATTTAAGATTTTGATTATTACCCCCCTCTATTTCCTTATTATTGATAAGATCAATAATTGAAAGAGGAGCTGGAACAGGATGAACTGTATATCCCCCTCTATCTTCAAATTTAGCTCATAGAGGTAATTCAGTAGATTTAACAATTTTTAGTCTTCATTTAGCAGGAATTTCATCAATTCTAGGAGCAATTAATTTTATTTCTACTATTTTTAATATAAAATCTTTAGAAATAAAATTAGATATAATACCCTTATTTATTTGAGCAGTATTAATTACAGCTATCTTATTATTATTATCCCTACCAGTTTTAGCAGGAGCTATTACTATATTATTAACAGATCGAAATTTTAATACATCATTTTTTGACCCTAGAGGAGGAGGGGATCCTATTTTATACCAACACTTATTT
CNPEE1828_14_Euconnus_COI_5P_KR129789                 ----AACTTTATATTTTTTATTTGGAATTTGAAGAGGATTAATTGGATCATCAATAAGGTTAATTATTCGATCAGAATTAGGATTTCCAGGAAGTTTAATTGGAAATGATCAAATTTATAATGTTATTGTTACTGCCCATGCTTTTATTATAATTTTTTTTATGGTGATACCAATTATAATTGGAGGATTTGGAAATTGATTAATTCCTCTCATATTAGGAGCCCCAGATATGGCATTTCCTCGAATAAATAATTTAAGATTTTGATTATTACCCCCCTCTATTTCCTTATTATTGATAAGATCAATAATTGAAAGAGGAGCTGGAACAGGATGAACTGTATACCCCCCTCTATCTTCAAATTTAGCTCATAGAGGTAATTCAGTAGATTTAACAATTTTTAGTCTTCATTTAGCAGGAATTTCATCAATTCTAGGAGCAATTAATTTTATTTCTACTATTTTTAATATAAAATCTTTAGAAATAAAATTAGATATAATACCCTTATTTATTTGAGCAGTATTAATTACAGCTATCTTATTATTATTATCCCTACCAGTTTTAGCAGGAGCTATTACTATATTATTAACAGATCGAAATTTTAATACATCATTTTTTGACCCTAGAGGAGGAGGAGA-------------------------
OPPCE9376_17_Euconnus_COI_5P                          ----AACCTTATATTTTTTATTTGGAATTTGAAGAGGATTAATTGGATCATCAATAAGATTAATTATTCGATCAGAATTAGGATTTCCAGGAAGTTTAATTGGAAATGATCAAATTTATAATGTAATTGTTACTGCCCATGCTTTCATTATAATTTTTTTTATAGTAATACCAATTATAATCGGAGGATTTGGAAATTGATTAATTCCTCTCATATTAGGAGCTCCAGATATAGCATTTCCTCGAATAAATAATTTAAGATTTTGACTATTACCTCCCTCTATTTCCTTATTATTAATGAGATCAATAATTGAAAGAGGGGCTGGAACAGGATGAACCGTGTATCCCCCACTTTCTTCAAATTTAGCCCATAGAGGTAATTCAGTAGATTTAACAATTTTTAGTCTGCATTTAGCAGGAATTTCCTCAATTCTAGGAGCAATTAATTTTATTTCTACTATTTTTAATATAAAATCATTAGAAATAAAATTAGATATAATACCTTTATTTATTTGAGCAGTATTAATTACAGCTATTTTATTATTATTATCACTACCAGTCCTAGCAGGAGCTATTACTATATTATTAACAGATCGAAATTTTAATACATCATTTTTTGACCCTAGGGGAGGAGGAGACCCTATTTTATACCAACACTTATTT
ELPCG2198_17_Euconnus_COI_5P                          -----------------------------------GGATTAATTGGAGCATCAATAAGATTAATTATTCGATCAGAATTAGGATTCCCAGGAAGCTTAATTGGAAATGATCAGATTTATAATGTAATTGTTACTGCACATGCCTTTATTATAATTTTTTTCATAGTTATACCTATTATAATTGGAGGATTTGGAAATTGATTAATTCCTCTTATATTAGGGGCCCCAGATATAGCATTTCCTCGAATAAATAATTTAAGATTTTGACTTTTACCCCCATCTATTTCATTATTATTAATAAGATCTATAATTGAAAGAGGTACCGGAACAGGATGAACAGTATACCCCCCACTTTCTTCAAATTTAGCACATAGAGGTACTTCTGTAGATTTAACAATTTTTAGATTACATTTAGCAGGAATTTCATCTATTCTAGGAGCAATTAATTTTATCTCTACTATTATTAATATAAAATCTTTAGAGATAAAATTTGATATAATACCTTTATTTATTTGAGCCGTATTAATTACAGCAATTTTATTATTATTATCTCTACCTGTTTTAGCAGGGGCTATTACTATATTATTAACAGATCGA------------------------------------------------------------------
ASSKJA2394_14_Euconnus_COI_5P_MF633516                -----ACATTATATTTTATTTTTGGTATTTGAAGAGGCTTAATTGGAGCTTCAATAAGAATAATTATTCGCTCTGAATTAGGATTCCCAGGTAATTTTATTGGTAATGATCAAATTTATAATGTTATTGTAACAGCTCACGCATTTATTATAATTTTTTTTATAGTAATACCTATTATAATTGGAGGATTTGGAAATTGATTAATTCCTCTTATACTAGGAGCCCCAGATATAGCATTTCCTCGAATAAATAATTTAAGATTCTGACTTTTACCTCCGGCAATTAGATTATTATTATTAAGATCTATGGTAGAAAGAGGAGCAGGTACAGGTTGAACAGTTTATCCCCCATTATCATCAAATATTGCCCATAATGGTGCATCAGTAGATTTAACAATTTTTAGATTACATTTAGCAGGAATCTCTTCTATTTTAGGGGCAATTAATTTTATTTCAACCATTATTAATATAAAATCACCAGGAATAAAATTTGATATATTACCATTATTCATTTGAGCCGTTTTAATTACAGCTATTCTCTTATTATTATCTTTACCTGTTTTAGCTGGAGCTATTACAATACTTTTAACTGATCGAAATATTAATACTTCATTTTTTGACCCAAGAGGAGGAGGAGACCCTATTTTATATCAACACTTATTT
RRBAA064_15_Euconnus_COI_5P_KT617374                  -----ACTTTATATTTCCTATTCGGAATTTGAAGAGGATTAATTGGAGCTTCAATAAGATTAATTATTCGTTCAGAATTAGGATTTCCAGGATCATTAATTGGAAATGATCAAATTTATAATGTTATTGTAACAGCTCATGCTTTTATTATAATTTTTTTTATAGTTATACCTATTATAATTGGCGGATTTGGTAATTGATTAATTCCTCTTATATTAGGTGCTCCAGATATAGCCTTTCCACGAATAAATAATTTAAGATTTTGATTATTACCTCCAGCAATTAGATTATTATTATTAAGATCATTAATTGAAAGAGGAGCTGGAACAGGTTGAACAGTTTATCCTCCTTTATCATCAAATATTGCACATAGAGGTTCTTCTGTTGATTTAACAATTTTTAGTCTTCATTTAGCAGGAATTTCTTCAATTTTAGGAGCTATTAATTTTATTTCTACTATTATTAATATAAAATCTCCGGGCATAAAATTTGATATACTACCTCTATTTATTTGAGCTGTTTTAATTACAGCAATCCTTTTACTTTTATCCTTACCTGTTTTAGCAGGAGCTATTACAATATTATTAACTGACCGAAATATTAATACATCATTTTTTGACCCAAGAGGAGGAGGAGACCCAATTCTTTATCAACATTTATTC
CNKJD904_14_Euconnus_COI_5P_KR130426                  ----AACATTATATTTTATATTTGGAATTTGAAGAGGAATAATCGGAGCTTCTATAAGATTAATTATTCGTTCAGAATTAGGTTTTCCTGGGAGCTTAATTAATAATGATCAAATTTATAATGTTATCGTAACAGCCCATGCATTTATTATAATTTTTTTTATAGTAATACCAATTATAATTGGAGGGTTTGGAAATTGATTAATTCCTATTATATTAGGAGCCCCAGATATAGCATTTCCTCGAATAAATAATTTAAGATTCTGGCTATTACCTCCTTCTATTACTTTACTATTAATAAGTTCATTAATTGAAAGAGGTAGTGGTACAGGATGAACAATCTACCCTCCCTTATCTTCAACCCTAGCCCATAGAGGAACATCAGTTGATCTTACAATTTTTAGTTTACATTTAGCTGGAATTTCATCTATTTTAGGTGCTATTAATTTCATTTCAACAATTATAAATATAAAATCAACAGATATAAAATTTGACATATTACCCCTATTTATTTGATCAGTTTTAATCACAGCAATTTTATTATTACTTTCACTTCCTGTATTAGCAGGTGCTATTACAATACTACTTACAGATCGTAATTTAAATACTTCATTTTTTGACCCTAGAGGAGGAGGAGATCCCATTTTATACCAACATCTTTTT
CNKOF1472_14_Euconnus_COI_5P_KR123950                 ----AACATTATATTTTATATTTGGAATTTGAAGAGGAATAATCGGAGCTTCTATAAGATTAATTATTCGTTCAGAATTAGGTTTTCCTGGGAGCTTAATTAATAATGATCAAATTTATAATGTTATCGTAACAGCCCATGCATTTATTATAATTTTTTTTATAGTAATACCAATTATAATTGGAGGGTTTGGAAATTGATTAATTCCTATTATATTAGGAGCCCCAGATATAGCATTTCCTCGAATAAATAATTTAAGATTCTGGCTATTACCTCCTTCTATTACTTTACTATTAATAAGTTCATTAATTGAAAGAGGTAGTGGTACAGGATGAACAATCTACCCTCCCTTATCTTCAACCCTAGCCCATAGAGGAACATCAGTTGATCTTACAATTTTTAGTTTACATTTAGCTGGAATTTCATCTATTTTAGGTGCTATTAATTTCATTTCAACAATTATAAATATAAAATCAACAGATATAAAATTTGACATATTACCCCTATTTATTTGATCAGTTTTAATCACAGCAATTTTATTATTACTTTCACTTCCTGTATTAGCAGGTGCTATTACAATACTACTTACAGATCGTAATTTAAATACTTCATTTTTTGATCCTAGAGGAGGAGGAGATCCCATTTTATACCAACATCTTTTT
CNGBE608_14_Euconnus_COI_5P_KR129310                  ----AACATTATATTTTATATTTGGAATTTGAAGAGGAATAATCGGAGCTTCTATAAGATTAATTATTCGTTCAGAATTAGGTTTTCCTGGAAGCTTAATTAATAATGATCAAATTTATAATGTTATCGTAACAGCCCATGCATTTATTATAATTTTTTTTATAGTAATACCAATTATAATTGGAGGGTTTGGAAATTGATTAATTCCTATTATATTAGGAGCCCCAGATATAGCATTTCCTCGAATAAATAATTTAAGATTCTGACTATTACCTCCTTCTATTACTTTACTATTAATAAGTTCATTAATTGAAAGAGGTAGTGGTACAGGATGAACAATCTACCCTCCCTTATCTTCAACCCTAGCCCATAGAGGAACATCAGTTGATCTTACAATTTTTAGTTTACATTTAGCTGGAATTTCATCTATTTTAGGTGCTATTAATTTCATTTCAACAATTATAAATATAAAATCAACAGATATAAAATTTGACATATTACCCCTATTTATTTGATCAGTTTTAATCACAGCAATTTTATTATTACTTTCACTTCCTGTATTAGCAGGTGCTATTACAATACTACTTACAGATCGTAATTTAAATACTTCATTTTTTGACCCTAGAGGAGGAGGAGATCCCATTTTATACCAACATCTTTTT
CNKJP1153_14_Euconnus_COI_5P_KR121052                 ----AACATTATATTTTATATTCGGAATTTGAAGAGGAATAATTGGAGCTTCTATAAGATTAATTATTCGTTCAGAATTAGGCTTTCCTGGAAGCTTAATTAATAATGATCAAATTTATAATGTTATCGTAACAGCCCATGCATTTATTATAATTTTTTTTATAGTAATGCCAATTATAATTGGAGGGTTTGGAAATTGATTAATTCCTATTATATTAGGAGCCCCAGATATAGCATTTCCTCGAATAAATAATTTAAGATTCTGATTATTACCCCCTTCTATTACTTTACTATTAATAAGTTCATTAATTGAAAGAGGTAGTGGTACAGGATGAACAATCTACCCTCCCTTATCTTCAACCCTAGCCCATAGAGGAACATCAGTTGATCTTACAATTTTTAGTTTACATTTAGCTGGAATTTCATCTATTTTAGGTGCTATTAATTTCATTTCAACAATTATAAATATAAAATCAACAGATATAAAATTTGATATATTACCCCTATTTATTTGATCAGTTTTAATCACAGCAATTTTATTATTACTTTCACTTCCTGTATTAGCAGGTGCCATTACAATACTACTTACAGATCGTAATTTAAATACTTCATTTTTTGATCCTAGAGGAGGAGGAGACCCCATTTTATACCAACATCTTTTT
CNKJO792_14_Euconnus_COI_5P_KR119790                  ----AACATTATATTTTATATTCGGAATTTGAAGAGGAATAATTGGAGCTTCTATAAGATTAATTATTCGTTCAGAATTAGGCTTTCCTGGAAGCTTAATTAATAATGATCAAATTTATAATGTTATCGTAACAGCCCATGCATTTATTATAATTTTTTTTATAGTAATGCCAATTATAATTGGAGGGTTTGGAAATTGATTAATTCCTATTATATTAGGAGCCCCAGATATAGCATTTCCTCGAATAAATAATTTAAGATTCTGATTATTGCCCCCTTCTATTACTTTACTATTAATAAGTTCATTAATTGAAAGAGGTAGTGGTACAGGATGAACAATCTACCCTCCCTTATCTTCAACCCTAGCCCATAGAGGAACATCAGTTGATCTTACAATTTTTAGTTTACATTTAGCTGGAATTTCATCTATTTTAGGTGCTATTAATTTCATTTCAACAATTATAAATATAAAATCAACAGATATAAAATTTGATATATTACCCCTATTTATTTGATCAGTTTTAATCACAGCAATTTTATTATTACTTTCACTTCCTGTATTAGCAGGTGCCATTACAATACTACTTACAGATCGTAATTTAAATACTTCATTTTTTGACCCTAGAGGAGGAGGAGACCCCATTTTATACCAACATCTTTTT
OPPQO637_17_Euconnus_COI_5P                           ----AACATTATATTTTATATTTGGAATTTGAAGAGGAATAATTGGAGCTTCTATAAGATTAATTATTCGTTCAGAATTAGGTTTTCCTGGGAGTCTAATTAATAATGATCAAATTTATAATGTTATCGTAACAGCCCATGCATTTATTATAATTTTTTTTATAGTAATGCCAATTATAATTGGGGGATTTGGGAATTGATTAATTCCTATTATATTAGGAGCCCCAGATATAGCATTTCCTCGAATAAATAATTTAAGATTCTGATTATTACCCCCTTCTATTACTTTACTATTAATAAGTTCATTAATTGAAAGAGGAAGTGGCACAGGATGAACAATCTACCCTCCCTTATCTTCAACCCTAGCCCATAGAGGAACATCAGTTGATCTTACAATTTTTAGTTTACATTTAGCTGGAATTTCATCTATTTTAGGTGCTATTAATTTCATTTCAACAATTATAAATATAAAATCAATAGATATAAAATTTGATATATTACCCCTATTTATTTGATCAGTTTTAATCACAGCAATTTTATTATTACTTTCACTTCCTGTATTAGCAGGTGCTATTACAATACTACTTACAGATCGTAATTTAAATACTTCATTTTTTGATCCTAGAGGAGGAGGAGACCCCATTTTATACCAACATCTTTTT
CNPER310_14_Euconnus_COI_5P_KR120649                  ----AACATTATATTTTATATTTGGAATTTGAAGAGGAATAATCGGAGCTTCTATAAGATTAATTATTCGCTCAGAATTAGGTTTTCCTGGGAGCTTAATTAATAATGATCAAATTTATAATGTTATCGTAACAGCCCATGCATTTATTATAATTTTTTTTATAGTAATGCCAATTATAATTGGAGGATTTGGAAATTGATTAATTCCTATTATATTAGGAGCCCCAGATATAGCATTTCCTCGAATAAATAACTTAAGATTCTGACTATTACCCCCCTCTATTACTTTACTATTAATAAGTTCATTAATTGAAAGGGGTAGAGGTACAGGATGAACAATCTACCCTCCCTTATCTTCAACCCTAGCCCATAGAGGAACATCAGTTGATCTTACAATTTTTAGTTTACATTTAGCTGGAATTTCATCTATTTTAGGTGCTATTAATTTCATTTCAACAATTATAAATATAAAATCAACAGATATAAAATTTGATATATTACCCCTATTTATTTGATCAGTTTTAATCACAGCAATTTTATTATTACTTTCTCTCCCTGTATTAGCAGGTGCTATTACAATACTACTTACAGATCGTAATTTGAATACTTCATTTTTTGACCCTAGAGGAGGAGGAGATCCTATTTTATACCAACATCTTTTT
CNLMN458_14_Euconnus_COI_5P_MF634177                  --------------TTTATATTTGGAATTTGAAGAGGTATAATCGGAGCTTCTATAAGATTAATTATTCGTTCAGAATTAGGGTTTCCTGGAAGCTTAATTAATAATGATCAAATTTATAATGTTATCGTAACAGCCCATGCATTTATTATAATTTTTTTTATAGTAATACCAATTATAATTGGGGGATTTGGGAATTGATTAATTCCTATTATATTAGGAGCCCCAGATATAGCATTTCCTCGAATAAATAATTTAAGATTCTGATTATTACCCCCTTCTATTACTTTACTATTAATAAGTTCATTAATTGAAAGAGGTAGGGGTACAGGATGAACAATCTACCCTCCCTTATCTTCAACCCTAGCCCATAGAGGAACATCAGTTGATCTTACAATTTTTAGTTTACATTTAGCTGGAATTTCATCTATTTTAGGTGCTATTAATTTCATTTCAACAATTATAAATATAAAATCAACAGATATAAAATTTGATATATTACCCCTATTTATTTGATCAGTTTTAATCACAGCAATTTTATTATTACTTTCACTTCCTGTATTAGCAGGTGCTATTACTATA---------------------------------------------------------------------------------
COLFD394_12_Euconnus                                  ----AACTTTATATTTTATTTTTGGAATTTGAAGAAGAATATTAGGATTATCATTAAGATTAATTATTCGATTAGAATTAGGATATTCTGGTTCATTAATTAATAATGATCAAATTTATAATATAATTATTACTGCTCATGCATTTATTATAATTTTTTTTATAATTATACCAATTATAATTGGAGGATTTGGTAATTGATTAATCCCTTTAATATTAGGAGCTCCAGATATAGCATTTCCTCGAATAAATAATATAAGATTTTGATTATTACCTCCAAGATTAANATTTTTATTATTTAGAAGAATAATTGAAAAAGGAGCTGGAACAGGATGAACGGTATATCCTCCTTTATCTTCTATAATATTTCATAGAAGATCTTCTGTTGATATAGTAATTTTTAGACTTCATTTAGCAGGTATTTCATCAATTTTAGGTGCTATTAATTTTATATCTACAATTATTAATATAAAGTCATTTATAATTAAATTTGATATATTATCATTATTTATTTGAGCTGTTGGAATCACTGCATTTCTTTTATTATTATCTTTACCTGTATTAGCTGANGCAATTACTATATTATTAACAGATCGTAATTTAAATACGTCTTTTTTTGATCCAAGAGGAGGAGGTGATCCAATTTTATATCAACATTTATTT
GMGMP6534_18_Euconnus_maeklini                        --------TTATATTTTATTTTTGGAATTTGAAGAAGAATATTAGGATTATCATTAAGATTAATTATTCGATTAGAATTAGGATATTCTGGATCATTAATTAATAATGATCAAATTTATAATATAATTATTACTGCTCATGCATTTATTATAATTTTTTTTATAATTATACCAATTATAATTGGAGGATTTGGTAATTGATTAATTCCTTTAATATTAGGAGCACCAGATATAGCATTTCCTCGAATAAATAATATAAGATTTTGATTATTACCTCCAAGATTAATATTTTTATTATTTAGAAGAATAATTGAAAAAGGAGCTGGAACAGGATGAACAGTATATCCTCCTTTATCTTCTATAATATTTCATAGAAGATCTTCTGTTGATATAATAATTTTTAGACTTCATCTAACAGGTATTTCATCAATTTTAGGTGCTATTAATTTTATTTCTACAATTATTAATATAAAATCATTTATAATTAAATTTGATATATTATCATTATTTATTTGAGCTGTTGGAATCACTGCTTTTCTTTTATTATTATCTTTACCTGTATTAGCTGGTGCAATTACTATGTTATTAACAGATCGTAATTTAAATACATCTTTTTTTGATCCAAGAGGAGGAGGTGATCCAATTTTATATCAACATTTAT--
FBCOA910_10_Euconnus_maeklini                         ----AACTTTATATTTTATTTTTGGAATTTGAAGAAGAATATTAGGATTATCATTAAGATTAATTATTCGATTAGAATTAGGATATTCTGGATCATTAATTAATAATGATCAAATTTATAATATAATTATTACTGCTCATGCATTTATTATAATTTTTTTTATAATTATACCAATTATAATTGGAGGATTTGGTAATTGATTAATCCCTTTAATATTAGGAGCACCAGATATAGCATTTCCTCGAATAAATAATATAAGATTTTGATTATTACCTCCAAGATTAATATTTTTATTATTTAGAAGAATAATTGAAAAAGGAGCTGGAACAGGATGAACAGTATATCCTCCTTTATCTTCTATAATATTTCATAGAAGATCTTCTGTTGATATAATAATTTTTAGACTTCATCTAACAGGCATTTCATCAATTTTAGGTGCTATTAATTTTATTTCTACAATTATTAATATAAAATCATTTATAATTAAATTTGATATATTATCATTATTTATTTGAGCTGTTGGAATCACTGCTTTTCTTTTATTATTATCTTTACCTGTATTAGCTGGTGCAATTACTATGTTATTAACAGATCGTAATTTAAATACATCTTTTTTTGATCCAAGAGGAGGAGGTGATCCAATTTTATATCAACATTTATTT
COLFD395_12_Euconnus                                  ----AACTTTATATTTTATTTTTGGAATTTGGAGAAGAATATTAGGATTATCATTAAGATTAATTATTCGATTAGAATTAGGATATTCTGGTTCATTAATTAATAATGATCAAATTTATAATATAATTATTACTGCTCATGCATTTATTATAATTTTTTTTATAATTATACCAATTATAATTGGAGGATTTGGTAATTGATTAATCCCTTTAATATTAGGAGCACCAGATATAGCATTTCCTCGAATAAATAATATAAGATTTTGATTATTACCTCCAAGATTAATATTTTTATTATTTAGAAGGATAATT---------------------------------------------------------------------------------------------------------------------------------------------------------------------------------------------------------------------------------------------------------------------------------------------------------------------------------------------------------------
BMBFM184_19_Euconnus_COI_5P                           -----ACTTTATATTTTATTTTTGGAATCTGAAGAGGACTTTTAGGATCCTCATTTAGAATATTAATTCGTTCAGAATTAGGATTTCCCGGATCCTTAATTGGTAATGATCAAATTTATAATGTAATTGTTACAACTCATGCATTTATTATAATCTTTTTTATAGTAATACCAATTATAATTGGAGGATTTGGTAATTGACTTATCCCATTAATACTAGGAGCCCCTGATATAGCCTTCCCACGAATAAATAATATAAGATTTTGATTTTTACCTCCTTCCTTAATATTACTTTTACTAAGAACTTTAATTGAAAGAGGTAGAGGTACTGGATGAACAGTATACCCACCACTATCTTCTAACTTAGCCCATAGAGGACCATCAGTTGATTTAGTAATTTTTAGACTTCATATAGCAGGAATTTCATCAATTTTAGGAGCAATCAATTTTATTTCAACTATTATTAATATACGATCTCCAGGTTTAAAATATGATAGAATATCCTTATTTATTTGAGCAGTATCTATTACTGCTCTCCTTCTTCTTCTTTCACTTCCTATTTTAGCTGGAGCAATTACAATACTTCTAACTGATCGTAATTTGAATACCTCATTTTTTGATCCTAGAGGAGGAGGAGACCCCATTTTATACCAGCATCTATTT
BMBFM183_19_Euconnus_COI_5P                           -----ACTTTATATTTTATTTTTGGAATCTGAAGAGGACTTTTAGGATCCTCATTTAGAATATTAATTCGTTCAGAATTAGGATTTCCCGGATCCTTAATTGGTAATGATCAAATTTATAATGTAATTGTTACAACTCATGCATTTATTATAATCTTTTTTATAGTAATACCAATTATAATTGGAGGATTTGGTAATTGACTTATCCCATTAATACTAGGAGCCCCTGATATGGCCTTCCCACGAATAAATAATATAAGATTTTGATTTTTACCTCCTTCCTTAATATTACTTTTACTAAGAACTTTAATTGAAAGAGGTAGAGGTACTGGATGAACAGTATACCCACCACTATCTTCTAACTTAGCCCATAGAGGACCATCAGTTGATTTAGTAATTTTTAGACTTCATATAGCAGGAATTTCATCAATTTTAGGAGCAATCAATTTTATTTCAACTATTATTAATATACGATCTCCAGGTTTAAAATATGATAGAATATCCTTATTTATTTGAGCAGTATCTATTAYTGCTCTCCTTCTTCTTCTTTCACTTCCTATTTTAGCTGGAGCAATTACAATACTTCTAACTGATCGTAATTTGAATACCTCATTTTTTGATCCTAGAGGAGGAGGAGACCCCATTTTATACCAGCATCTATTT
BMBFM112_18_Euconnus                                  -----ACTTTATATTTTATTTTTGGAATCTGAAGAGGACTTTTAGGATCCTCATTTAGAATATTAATTCGTTCAGAATTAGGATTTCCAGGATCCTTAATTGGTAATGATCAAATTTATAATGTAATTGTTACAACTCATGCATTTATTATAATCTTTTTTATAGTAATACCAATTATAATTGGAGGATTTGGTAATTGGCTTATCCCCTTAATACTAGGAGCCCCTGATATAGCCTTTCCACGAATAAATAATATAAGATTTTGATTTTTACCTCCTTCCTTAATATTACTTTTACTAAGAACTTTAATTGAAAGAGGTAGAGGTACTGGATGAACAGTCTACCCACCATTATCTTCTAACTTAGCCCATAGAGGACCATCAGTTGATTTAGTAATTTTTAGACTTCATATAGCGGGAATTTCATCAATTTTAGGAGCAATCAATTTTATTTCAACTATTATTAATATACGATCTCCAGGCTTAAAATATGATAGAATATCCTTATTTATTTGAGCAGTATCTATTACTGCTCTTCTTCTTCTTCTTTCACTTCCTATTTTAGCTGGGGCAATTACAATACTTCTAACTGATCGTAATTTAAATACATCATTTTTTGATCCTAGAGGAGGAGGAGACCCCATTTTATACCAGCATCTATTT
SWBAC231_15_Euconnus_COI_5P_MG054298                  ----AACTTTATATTTTATTTTTGGAATTTGAAGAGGATTAATTGGAGCATCATTAAGAATATTAATTCGATCAGAATTAGGATTTCCAGGATCTTTAATTGGAAATGATCAAATTTATAATGTTATTGTAACTGCTCATGCATTTATTATAATTTTTTTTATAGTTATACCAATTATAATTGGAGGATTTGGAAATTGATTAATTCCATTAATACTAGGAGCTCCTGATATAGCATTTCCCCGAATAAATAATATAAGATTCTGAATATTACCTCCATCATTAATACTCTTATTAATAAGAAGATTAATTGAAAGAGGATCTGGAACAGGATGAACAGTATATCCTCCTTTATCTTCTAATATTGCTCATAGAGGAACTTCTGTTGATTTAACAATTTTTAGACTTCATATAGCAGGAATTTCATCTATTTTAGGAGCAATTAATTTTATTACAACAATTATTAATATACGATCTCCTGGAATAAAATATGATATAATACCTTTATTTATTTGAGCTGTTGTTATTACAGCCTTTTTATTATTATTATCTTTACCAGTATTAGCAGGAGCTATTACTATATTATTAACTGACCGAAATTTAAATACTTCTTTTTTTGATCCAAGAGGAGGTGGAGATCCTATTTTATATCAACACCTATTT
BARSG478_16_Euconnus_COI_5P_MG062194                  -----ACTTTATATTTTATCTTTGGTATTTGAAGAGGATTAATTGGAGCATCTCTTAGAATATTAATTCGTTCAGAATTAGGATTTCCTGGATCATTAATTGGTAATGATCAAATTTATAATGTTATTGTAACTGCTCATGCATTTATCATAATTTTTTTTATAGTAATACCAATTATAATTGGAGGATTTGGTAATTGATTAATCCCATTAATACTTGGAGCTCCAGATATAGCATTTCCACGAATAAATAATATAAGATTTTGAATATTACCCCCATCTTTAATACTTTTATTAATAAGAAGATTAATTGAAAGAGGATCTGGAACAGGATGAACAGTTTACCCTCCTTTATCTTCTAATATTGCTCATAGAGGATCTTCTGTCGATTTAACAATTTTTAGTCTTCATATAGCAGGAATTTCATCAATTCTAGGAGCTATTAATTTTATTACAACAATTATTAATATACGATCACCTGGAATAAAATATGATATAATACCTTTATTTATTTGAGCTGTTATTATTACAGCTTTTTTATTATTATTATCTTTACCAGTTCTAGCAGGAGCTATTACTATATTATTAACTGATCGAAATTTAAATACT------------------------------------------------------
BARSE598_16_Euconnus_COI_5P_MG061173                  -----ACTTTATATTTTATCTTTGGTATTTGAAGAGGATTAATTGGAGCATCTCTTAGAATATTAATTCGTTCAGAATTAGGATTTCCTGGATCATTAATTGGTAATGATCAAATTTATAATGTTATTGTAACTGCTCATGCATTTATCATAATTTTTTTTATAGTGATACCAATTATAATTGGAGGATTTGGTAATTGATTAATCCCATTAATACTTGGAGCTCCAGATATAGCATTTCCACGAATAAATAATATAAGATTTTGAATATTACCCCCATCTTTAATACTTTTATTAATAAGAAGATTAATTGAAAGAGGATCTGGAACAGGATGAACAGTTTACCCTCCTTTATCTTCTAATATTGCTCATAGAGGATCTTCTGTCGATTTAACAATTTTTAGTCTTCATATAGCAGGAATTTCATCAATTCTAGGAGCTATTAATTTTATTACAACAATTATTAATATACGATCACCTGGAATAAAATATGATATAATACCTTTATTTATTTGAGCTGTTATTATTACAGCTTTTTTATTATTATTATCTTTACCAGTTCTAGCAGGAGCTATTACTATA---------------------------------------------------------------------------------
MPCAN1833_19_Euconnus_COI_5P                          -------TTTATATTTTATCTTTGGTATTTGAAGAGGATTAATTGGAGCATCTCTTAGAATATTAATTCGTTCAGAATTAGGATTTCCTGGATCATTAATTGGTAATGATCAAATTTATAATGTTATTGTAACTGCTCATGCATTTATCATAATTTTTTTTATAGTAATACCAATTATAATTGGAGGATTTGGTAATTGATTAATCCCATTAATACTTGGAGCTCCAGATATAGCATTTCCACGAATAAATAATATAAGATTTTGAATATTACCCCCATCTTTAATACTTTTATTAATAAGAAGATTAATTGAAAGAGGATCTGGAACAGGATGAACAGTTTACCCTCCTTTATCTTCTAATATTGCTCATAGAGGATCTTCTGTCGATTTAACAATTTTTAGTCTTCATATAGCAGGAATTTCATCAATTCTAGGAGCTATTAATTTTATTACAACAATTATTAATATACGATCACCTGGAATAAAATATGATATAATACCTTTATTTATTTGAGCTGTTATTATTACAGCTTTTTTATTATTATTATCTTTACCAGTTCTAGCAGGAGCTATTACTATATTATTAACTGATCGAAATTTAAATACTTCTTTTTTTGACCCAAGAGGAGGAGGTGACCCTATTTTATATCAACATTTATT-
MPCAN1832_19_Euconnus_COI_5P                          -------TTTATATTTTATTTTTGGTATTTGAAGAGGATTAATTGGAGCATCTCTTAGAATATTAATTCGTTCAGAATTAGGATTTCCTGGGTCATTAATTGGTAATGATCAAATTTATAATGTTATTGTAACTGCTCATGCATTTATTATAATTTTTTTTATAGTAATACCAATTATAATTGGAGGATTTGGTAATTGATTAATCCCATTAATACTTGGAGCTCCAGATATAGCATTTCCACGAATAAATAATATAAGATTTTGAATATTACCTCCATCTTTAATACTTTTATTAATAAGAAGATTAATTGAAAGAGGATCTGGGACAGGATGAACAGTTTACCCTCCTCTATCTTCTAATATTGCTCATAGAGGATCTTCTGTTGATTTAACAATTTTTAGTCTTCACATAGCAGGAATTTCATCAATTCTAGGAGCTATTAATTTTATTACAACAATTATTAATATACGATCACCTGGGATAAAATATGATATAATACCCTTATTTATTTGAGCTGTTATTATTACAGCTTTTTTATTATTATTATCTTTACCAGTTCTAGCAGGAGCTATTACTATATTATTAACTGATCGAAATTTAAATACTTCTTTTTTTGATCCAAGAGGAGGAGGAGATCCTATTTTATATCAACATTTATT-
MPCAN1830_19_Euconnus_COI_5P                          -------TTTATATTTTATTTTTGGTATTTGAAGAGGATTAATTGGAGCATCTCTTAGAATATTAATTCGTTCAGAATTAGGATTTCCTGGGTCATTAATTGGTAATGATCAAATTTATAATGTTATTGTAACTGCTCATGCATTTATTATAATTTTTTTTATAGTAATACCAATTATAATTGGAGGATTTGGTAATTGATTAATCCCATTAATACTTGGAGCTCCAGATATAGCATTTCCACGAATAAATAATATAAGATTTTGAATATTACCTCCATCTTTAATACTTTTATTAATAAGAAGATTAATTGAAAGAGGATCTGGGACAGGATGAACAGTTTACCCTCCTCTATCTTCTAATATTGCTCATAGAGGATCTTCTGTTGATTTAACAATTTTTAGTCTTCACATAGCAGGAATTTCATCAATTCTAGGAGCTATTAATTTTATTACAACAATTATTAATATACGATCACCTGGGATAAAATATGATATAATACCCTTATTTATTTGAGCTGTTATTATTACAGCTTTTTTATTATTATTATCTTTACCAGTTCTAGCAGGAGCTATTACTATATTATTAACTGATCGAAATTTAAATACTTCTTTTTTTGATCCAAGAGGAGGAGGAGATCCTATTTTATATCAACATTTATT-
MPCAN1831_19_Euconnus_COI_5P                          -------TTTATATTTTATTTTTGGTATTTGAAGAGGATTAATTGGAGCATCTCTTAGAATATTAATTCGTTCAGAATTAGGATTTCCTGGGTCATTAATTGGTAATGATCAAATTTATAATGTTATTGTAACTGCTCATGCATTTATTATAATTTTTTTTATAGTAATACCAATTATAATTGGAGGATTTGGTAATTGATTAATCCCATTAATACTTGGAGCTCCAGATATAGCATTTCCACGAATAAATAATATAAGATTTTGAATATTACCTCCATCTTTAATACTTTTATTAATAAGAAGATTAATTGAAAGAGGATCTGGGACAGGATGAACAGTTTACCCTCCTCTATCTTCTAATATTGCTCATAGAGGATCTTCTGTTGATTTAACAATTTTTAGTCTTCACATAGCAGGAATTTCATCAATTCTAGGAGCTATTAATTTTATTACAACAATTATTAATATACGATCACCTGGGATAAAATATGATATAATACCCTTATTTATTTGAGCTGTTATTATTACAGCTTTTTTATTATTATTATCTTTACCAGTTCTAGCAGGAGCTATTACTATATTATTAACTGATCGAAATTTAAATACTTCTTTTTTTGATCCAAGAGGAGGAGGAGATCCTATTTTATATCAACATTTAT--
MPCAN445_17_Euconnus_COI_5P                           ----AACTTTATATTTTATTTTTGGTATTTGAAGAGGATTAATTGGAGCATCTCTTAGAATATTAATTCGTTCAGAATTAGGATTTCCTGGGTCATTAATTGGTAATGATCAAATTTATAATGTTATTGTAACTGCTCATGCATTTATTATAATTTTTTTTATAGTAATACCAATTATAATTGGAGGATTTGGTAATTGATTAATCCCATTAATACTTGGAGCTCCAGATATAGCATTTCCACGAATAAATAATATAAGATTTTGAATATTACCTCCATCTTTAATACTTTTATTAATAAGAAGATTAATTGAAAGAGGATCTGGGACAGGATGAACAGTTTACCCTCCTCTATCTTCTAATATTGCTCATAGAGGATCTTCTGTTGATTTAACAATTTTTAGTCTTCACATAGCAGGAATTTCATCAATTCTAGGAGCTATTAATTTTATTACAACAATTATTAATATACGATCACCTGGGATAAAATATGATATAATACCCTTATTTATTTGAGCTGTTATTATTACAGCTTTTTTATTATTATTATCTTTACCAGTTCTAGCAGGAGCTATTACTATATTATTAACTGATCGAAATTTAAATACTTCTTTTTTTGATCCAAGAGGAGGAGGAGATCC----------------------
COLFC225_12_Euconnus                                  ----AACTTTATATTTTATTTTTGGAATTTGAAGAGGATTAATTGGATCTTCTCTTAGAATATTAATCCGATCTGAATTAGGATTTCCAGGTTCATTAATTGGAAATGATCAAATCTATAATGTTATTGTAACTGCACATGCATTTATTATAATTTTCTTTATAGTTATACCTATTATAATTGGAGGATTTGGTAATTGATTAATNCCATTAATATTAGGAGCCCCTGATATAGCCTTTCCTCGAATAAATAATATAAGATTTTGATTACTTCCTCCTTCTTTATTATTATTATTATTAAGAAGATTAATTGAAAGAGGATCAGGAACAGGTTGAACAGTATACCCTCCNTTATCTTCTAATATTGCTCATAGAGGAGCATCAGTTGATTTAACAATTTTTAGATTACATATAGCAGGTATTTCTTCAATTNTAGGAGCTATTAATTTTATCACAACTATTATTAATATACGATCNCCAGGAATAAAATATGATATAATACCTTTATTTATTTGAGCTGTAATAATTACAGCCTTTTTATTATTATTATCTTTACCAGTATTAGCAGGAGCTATTACAATATTATTAACTGATCGAAATTTAAATACTTCTTTTTTTGATCCAAGAGGAGGAGGAGANCCTATTTTATANCAACATTTATTT
COLFH1519_16_Euconnus                                 ----AACTTTATATTTTATTTTTGGAATTTGAAGAGGATTAATTGGATCTTCTCTTAGAATATTAATCCGATCTGAATTAGGATTTCCAGGATCATTAATTGGGAATGATCAAATCTATAATGTTATTGTAACTGCACATGCATTTATTATAATTTTCTTTATAGTTATACCTATTATAATTGGAGGATTTGGTAATTGATTAATTCCATTAATATTAGGAGCCCCTGATATAGCCTTTCCTCGAATAAATAATATAAGATTTTGATTACTTCCTCCTTCTTTATTATTATTATTATTAAGAAGATTAATTGAAAGAGGATCAGGAACTGGTTGAACAGTATACCCTCCCCTATCTTCTAATATTGCACATAGAGGAGCATCAGTTGATTTAACAATTTTTAGATTACATATAGCAGGTATTTCTTCAATTTTAGGAGCTATTAATTTTATCACAACTATTATTAATATACGATCTCCAGGAATAAAATATGATATAATACCTTTATTTATTTGAGCTGTAATAATTACAGCCTTTTTATTATTATTATCTTTACCAGTATTAGCTGGAGCTATTACAATATTATTAACTGATCGAAATTTAAATACTTCTTTTTTTGATCCAAGAGGAGGAGGAGATCCTATTTTATACCAACATTTATTT
GBCOE032_13_Euconnus_fimetarius                       ----AACTTTATATTTTATTTTTGGAATTTGAAGAGGATTAATTGGATCTTCTCTTAGAATATTAATCCGATCTGAATTAGGATTTCCAGGATCATTAATTGGAAATGATCAAATCTATAATGTTATTGTAACTGCACATGCATTTATTATAATTTTCTTTATAGTTATACCTATTATAATTGGAGGATTTGGTAATTGATTAATTCCATTAATATTAGGAGCCCCTGATATAGCCTTTCCTCGAATAAATAATATAAGATTTTGATTACTTCCTCCTTCTTTATTATTATTATTATTAAGAAGATTAATTGAAAGAGGATCAGGAACTGGTTGAACAGTATACCCTCCCNTATCTTCTAATATTGCACATAGAGGAGCATCAGTTGATTTAACAATTTTTAGATTACATATAGCAGGTATTTCTTCAATTTTAGGAGCTATTAATTTTATCACAACTATTATTAATATACGATCTCCAGGAATAAAATATGATATAATACCTTTATTTATTTGAGCTGTAATAATTACAGCCTTTTTATTATTATTATCTTTACCAGTATTAGCTGGAGCTATTACAATATTATTAACTGATCGAAATTTAAATACTTCTTTTTTTGATCCAAGAGGAGGAGGAGATCCTATTTTATACCAACATTTATTT
COLFH1518_16_Euconnus                                 ----AACTTTATATTTTATTTTTGGAATTTGAAGAGGATTAATTGGATCTTCTCTTAGAATATTAATCCGATCTGAATTAGGATTTCCAGGATCATTAATTGGAAATGATCAAATCTATAATGTTATTGTAACTGCACATGCATTTATTATAATTTTCTTTATAGTTATACCTATTATAATTGGAGGATTTGGTAATTGATTAATTCCATTAATATTAGGAGCCCCTGATATAGCCTTTCCTCGAATAAATAATATAAGATTTTGATTACTTCCTCCTTCTTTATTATTATTATTATTAAGAAGATTAATTGAAAGAGGATCAGGAACTGGTTGAACAGTATACCCTCCCCTATCTTCTAATATTGCACATAGAGGAGCATCAGTTGATTTAACAATTTTTAGATTACATATAGCAGGTATTTCTTCAATTTTAGGAGCTATTAATTTTATCACAACTATTATTAATATACGATCTCCAGGAATAAAATATGATATAATACCTTTATTTATTTGAGCTGTAATAATTACAGCCTTTTTATTATTATTATCTTTACCAGTATTAGCTGGAGCTATTACAATATTATTAACTGATCGAAATTTAAATACTTCTTTTTTTGATCCAAGAGGAGGAGGAGATCCTATTTTATACCAACATTTATTT
GCOL6860_16_Euconnus                                  ----AACTTTATATTTTATTTTTGGAATTTGAAGAGGATTAATTGGATCTTCTCTTAGAATATTAATCCGATCTGAATTAGGATTTCCAGGATCATTAATTGGAAATGATCAAATCTATAATGTTATTGTAACTGCACATGCATTTATTATAATTTTCTTTATAGTTATACCTATTATAATTGGAGGATTTGGTAATTGATTAATTCCATTAATATTAGGAGCCCCTGATATAGCCTTTCCTCGAATAAATAATATAAGATTTTGATTACTTCCTCCTTCTTTATTATTATTATTATTAAGAAGATTAATTGAAAGGGGATCAGGAACTGGTTGAACAGTATACCCTCCCCTATCTTCTAATATTGCACATAGAGGAGCATCAGTTGATTTAACAATTTTTAGATTACATATAGCAGGTATTTCTTCAATTTTAGGAGCTATTAATTTTATCACAACTATTATTAATATACGATCTCCAGGAATAAAATATGATATAATACCTTTATTTATTTGAGCTGTAATAATTACAGCCTTTTTATTATTATTATCTTTACCAGTATTAGCTGGAGCTATTACAATATTATTAACTGATCGAAATTTAAATACTTCTTTTTTTGATCCAAGAGGAGGAGGAGATCCTATTTTATACCAACATTTATTT
FBCOA573_10_Euconnus_fimetarius                       ----AACTTTATATTTTATTTTTGGAATTTGAAGAGGATTAATTGGATCTTCTCTTAGAATATTAATCCGATCTGAATTAGGATTTCCAGGATCATTAATTGGAAATGATCAAATCTATAATGTTATTGTAACTGCACATGCATTTATTATAATTTTCTTTATAGTTATACCTATTATAATTGGAGGATTTGGTAATTGATTAATTCCATTAATATTAGGAGCCCCTGATATAGCCTTTCCTCGAATAAATAATATAAGATTTTGATTACTTCCTCCTTCTTTATTATTATTATTATTAAGAAGATTAATTGAAAGGGGATCAGGAACTGGTTGAACAGTATACCCTCCCCTATCTTCTAATATTGCACATAGAGGAGCATCAGTTGATTTAACAATTTTTAGATTACATATAGCAGGTATTTCTTCAATTTTAGGAGCTATTAATTTTATCACAACTATTATTAATATACGATCTCCAGGAATAAAATATGATATAATACCTTTATTTATTTGAGCTGTAATAATTACAGCCTTTTTATTATTATTATCTTTACCAGTATTAGCTGGAGCTATTACAATATTATTAACTGATCGAAATTTAAATACTTCTTTTTTTGATCCAAGAGGAGGAGGAGATCCTATTTTATACCAACATTTATTT
GCOL6859_16_Euconnus                                  ----AACTTTATATTTTATTTTTGGAATTTGAAGAGGATTAATTGGATCTTCTCTTAGAATATTAATCCGATCTGAATTAGGATTTCCAGGATCATTAATTGGAAATGATCAAATCTATAATGTTATTGTAACTGCACATGCATTTATTATAATTTTCTTTATAGTTATACCTATTATAATTGGAGGATTTGGTAATTGATTAATTCCATTAATATTAGGAGCCCCTGATATAGCCTTTCCTCGAATAAATAATATAAGATTTTGATTACTTCCTCCTTCTTTATTATTATTATTATTAAGAAGATTAATTGAAAGGGGATCAGGAACTGGTTGAACAGTATACCCTCCCCTATCTTCTAATATTGCACATAGAGGAGCATCAGTTGATTTAACAATTTTTAGATTACATATAGCAGGTATTTCTTCAATTTTAGGAGCTATTAATTTTATCACAACTATTATTAATATACGATCTCCAGGAATAAAATATGATATAATACCTTTATTTATTTGAGCTGTAATAATTACAGCCTTTTTATTATTATTATCTTTACCAGTATTAGCTGGAGCTATTACAATATTATTAACTGATCGAAATTTAAATACTTCTTTTTTTGATCCAAGAGGAGGAGGAGATCCTATTTTATACCAACATTTATTT
GBCOB909_12_Euconnus_fimetarius                       ----AACTTTATATTTTATTTTTGGAATCTGAAGAGGATTAATTGGATCTTCTCTTAGAATATTAATCCGATCTGAATTAGGATTTCCAGGATCATTAATTGGAAATGATCAAATCTATAATGTTATTGTAACTGCACATGCATTTATTATAATTTTCTTTATAGTTATACCTATTATAATTGGAGGATTTGGTAATTGATTAATTCCATTAATATTAGGAGCCCCTGATATAGCCTTTCCTCGAATAAATAATATAAGATTTTGATTACTTCCTCCTTCTTTATTATTATTATTATTAAGAAGATTAATTGAAAGAGGATCAGGAACTGGTTGAACAGTATACCCTCCCNTATCTTCTAATATTGCACATAGAGGAGCATCAGTTGATTTAACAATTTTTAGATTACATATAGCAGGTATTTCTTCAATTTTAGGAGCTATTAATTTTATCACAACTATTATTAATATACGATCTCCAGGAATAAAATATGATATAATACCTTTATTTATTTGAGCTGTAATAATTACAGCCTTTTTATTATTATTATCTTTACCAGTATTAGCTGGAGCTATTACAATATTATTAACTGATCGAAATTTAAATACTTCTTTTTTTGATCCAAGAGGAGGAGGAGANCCTATTTTATACCAACATTTATTT
GBCOC945_12_Euconnus_fimetarius                       ----AACTTTATATTTTATTTTTGGAATNTGAAGAGGATTAATTGGATCTTCTCTTAGAATATTAATCCGATCTGAATTAGGATTTCCAGGTTCATTAATTGGAAATGATCAAATCTATAATGTTATTGTAACTGCACATGCATTTATTATAATTTTCTTTATAGTTATACCTATTATAATTGGAGGATTTGGTAATTGATTAATTCCATTAATATTAGGAGCCCCTGATATAGCCTTTCCTCGAATAAATAATATAAGATTTTGATTACTTCCTCCTTCTTTATTATTATTATTATTAAGAAGATTAATTGAAAGAGGATCAGGAACTGGTTGAACAGTATACCCTCCCTTATCTTCTAATATTGCACATAGAGGAGCATCAGTTGATTTAACAATTTTTAGATTACATATAGCAGGTATTTCTTCAATTTTAGGAGCTATTAATTTTATCACAACTATTATTAATATACGATCNCCAGGAATAAAATATGATATAATACCTTTATTTATTTGAGCTGTAATAATTACAGCCTTTTTATTATTATTATCTTTACCAGTATTAGCAGGAGCTATTACAATATTATTAACTGATCGAAATTTAAATACTTCTTTTTTTGATCCAAGAGGAGGAGGAGANCCTATTTTATACCAACATTTATTT
GBCOB722_12_Euconnus_fimetarius                       ----AACTTTATATTTTATTTTTGGAATTTGAAGNGGATTAATTGGATCTTCTCTTAGAATATTAATCCGATCTGAATTAGGATTTCCAGGNTCATTAATTGGAAATGATCAAATCTATAATGTTATTGTAACTGCACATGCATTTATTATAATTTTCTTTATAGTTATACCTATTATAATTGGAGGATTTGGTAATTGATTAATTCCATTAATATTAGGAGCCCCTGATATAGCCTTTCCTCGAATAAATAATATAAGATTTTGATTACTTCCTCCTTCTTTATTATTATTATTATTAAGAAGATTAATTGAAAGAGGATCAGGAACAGGTTGAACAGTATACCCTCCCCTATCTTCTAATATTGCACATAGAGGAGCATCAGTTGATTTAACAATTTTTAGATTACATATAGCAGGTATTTCTTCAATTTTAGGAGCTATTAATTTTATCACAACTATTATTAATATACGATCNCCAGGAATAAAATATGATATAATACCTTTATTTATTTGAGCTGTAATAATTACAGCCTTTTTATTATTATTATCTTTACCAGTATTAGCAGGAGCTATTACA------------------------------------------------------------------------------------
FBCOA179_10_Euconnus_rutilipennis                     ----AACTTTATATTTTATATTTGGAATTTGAAGAGGATTAATTGGATCATCACTTAGAATATTGATTCGATCAGAATTAGGATTCCCTGGGTCTTTAATTGGTAATGATCAAATTTATAATGTTATTGTAACTGCTCATGCATTTATCATAATTTTTTTTATAGTAATACCAATTATAATTGGAGGATTTGGTAATTGATTAATTCCATTAATATTAGGAGCACCTGATATAGCCTTTCCTCGAATAAATAATATAAGATTTTGATTGTTACCTCCTTCATTAATACTTTTATTATTAAGATCATTAATTGAAAGAGGTTCAGGAACAGGATGAACGGTTTATCCCCCATTATCTTCTAATATTGCACATAGAGGAGCTTCTGTTGATTTAACAATTTTTAGATTACATATAGCTGGTATTTCTTCAATTCTAGGAGCTATTAATTTTATTACTTCTATTATTAATATACGTTCTCCTGGAATAAAATATGATATAATACCTTTATTTATTTGAGCAGTAATTATTACTGCCCTTTTATTATTATTATCCTTACCAGTATTAGCTGGAGCTATTACAATATTATTAACAGATCGAAATTTAAATACTTCATTTTTTGATCCTAGAGGAGGAGGAGATCCAATTCTATATCAACATTTATTT
GCOL9877_16_Euconnus                                  ----AACTTTATATTTTATATTTGGAATTTGAAGAGGATTAATTGGATCATCACTTAGAATATTGATTCGATCAGAATTAGGATTCCCTGGGTCTTTAATTGGTAATGATCAAATTTATAATGTTATTGTAACTGCTCATGCATTTATCATAATTTTTTTTATAGTAATACCAATTATAATTGGAGGATTTGGTAATTGATTAATTCCATTAATATTAGGAGCACCTGATATAGCCTTTCCTCGAATAAATAATATAAGATTTTGATTGTTACCTCCTTCATTAATACTTTTATTATTAAGATCATTAATTGAAAGAGGTTCAGGAACAGGATGAACGGTTTATCCCCCATTATCTTCTAATATTGCACATAGAGGAGCTTCTGTTGATTTAACAATTTTTAGATTACATATAGCTGGTATTTCTTCAATTCTAGGAGCTATTAATTTTATTACTTCTATTATTAATATACGTTCTCCTGGAATAAAATATGATATAATACCTTTATTTATTTGAGCAGTAATTATTACTGCCCTTTTATTATTATTATCCTTACCAGTATTAGCTGGAGCTATTACAATATTATTAACAGATCGAAATTTAAATACTTCATTTTTTGATCCTAGAGGAGGAGGAGATCCAATTCTATATCAACATTTATTT
GCOL9881_16_Euconnus                                  ----AACTTTATATTTTATATTTGGAATTTGAAGAGGATTAATTGGATCATCACTTAGAATATTGATTCGATCAGAATTAGGATTCCCTGGGTCTTTAATTGGTAATGATCAAATTTATAATGTTATTGTAACTGCTCATGCATTTATCATAATTTTTTTTATAGTAATACCAATTATAATTGGAGGATTTGGTAATTGATTAATTCCATTAATATTAGGAGCACCTGATATAGCCTTTCCTCGAATAAATAATATAAGATTTTGATTGCTACCTCCTTCATTAATACTTTTATTATTAAGATCATTAATTGAAAGAGGTTCAGGAACAGGATGAACGGTTTATCCCCCATTATCTTCTAATATTGCACATAGAGGAGCTTCTGTCGATTTAACAATTTTTAGATTACATATAGCTGGTATTTCTTCAATTCTAGGAGCTATTAATTTTATTACTTCTATTATTAATATACGTTCTCCTGGAATAAAATATGATATAATACCTTTATTTATTTGAGCAGTAATTATTACTGCCCTTTTATTATTATTATCCTTACCAGTATTAGCTGGAGCTATTACAATATTATTAACAGATCGAAATTTAAATACTTCATTTTTTGATCCTAGAGGAGGAGGAGATCCAATTCTATATCAACATTTATTT
FBCOE333_12_Euconnus_rutilipennis                     ----AACTTTATATTTTATATTTGGAATTTGAAGAGGATTAATTGGATCATCACTTAGAATATTGATTCGATCAGAATTAGGATTCCCTGGGTCTTTAATTGGTAATGATCAAATTTATAATGTTATTGTAACTGCTCATGCATTTATCATAATTTTTTTTATAGTAATACCAATTATAATTGGAGGATTTGGTAATTGATTAATTCCATTAATATTAGGAGCACCTGATATAGCCTTTCCTCGAATAAATAATATAAGATTTTGATTGCTACCTCCTTCATTAATACTTTTATTATTAAGATCATTAATTGAAAGAGGTTCAGGAACAGGATGAACGGTTTATCCCCCATTATCTTCTAATATTGCACATAGAGGAGCTTCTGTCGATTTAACAATTTTTAGATTACATATAGCTGGTATTTCTTCAATTCTAGGAGCTATTAATTTTATTACTTCTATTATTAATATACGTTCTCCTGGAATAAAATATGATATAATACCTTTATTTATTTGAGCAGTAATTATTACTGCCCTTTTATTATTATTATCCTTACCAGTATTAGCTGGAGCTATTACAATATTATTAACAGATCGAAATTTAAATACTTCATTTTTTGATCCTAGAGGAGGAGGAGATCCAATTCTATATCAACATTTATTT
GBCOF828_13_Euconnus_rutilipennis                     ----AACTTTATATTTTATATTTGGAATTTGAAGAGGATTAATTGGATCATCACTTAGAATATTAATTCGATCAGAATTAGGATTCCCTGGGTCTTTAATTGGTAATGATCAAATTTATAATGTTATTGTAACTGCTCATGCATTTATCATAATTTTTTTTATAGTAATACCAATTATAATTGGAGGATTTGGTAATTGATTAATTCCATTAATATTAGGAGCACCTGATATAGCCTTTCCTCGAATAAATAATATAAGATTTTGATTGCTACCTCCTTCATTAATACTTTTATTATTAAGATCATTAATTGAAAGAGGTTCAGGAACAGGATGAACGGTTTATCCCCCATTATCTTCTAATATTGCACATAGAGGAGCTTCTGTCGATTTAACAATTTTTAGATTACATATAGCTGGTATTTCTTCAATTCTAGGAGCTATTAATTTTATTACTTCTATTATTAATATACGTTCTCCTGGAATAAAATATGATATAATACCTTTATTTATTTGAGCAGTAATCATTACTGCCCTTTTATTATTATTATCCTTACCAGTATTAGCTGGAGCTATTACAATATTATTAACAGATCGAAATTTAAATACTTCATTTTTTGATCCTAGAGGAGGAGGAGATCCAATTCTATATCAACATTTATTT
GBCOF825_13_Euconnus_rutilipennis                     ----AACTTTATATTTTATATTTGGAATTTGAAGAGGATTAATTGGATCATCACTTAGAATATTAATTCGATCAGAATTAGGATTCCCTGGGTCTTTAATTGGTAATGATCAAATTTATAATGTTATTGTAACTGCTCATGCATTTATCATAATTTTTTTTATAGTAATACCAATTATAATTGGAGGATTTGGTAATTGATTAATTCCATTAATATTAGGAGCACCTGATATAGCCTTTCCTCGAATAAATAATATAAGATTTTGATTGCTACCTCCTTCATTAATACTTTTATTATTAAGATCATTAATTGAAAGAGGTTCAGGAACAGGATGAACGGTTTATCCCCCATTATCTTCTAATATTGCACATAGAGGAGCTTCTGTCGATTTAACAATTTTTAGATTACATATAGCTGGTATTTCTTCAATTCTAGGAGCTATTAATTTTATTACTTCTATTATTAATATACGTTCTCCTGGAATAAAATATGATATAATACCTTTATTTATTTGAGCAGTAATCATTACTGCCCTTTTATTATTATTATCCTTACCAGTATTAGCTGGAGCTATTACAATATTATTAACAGATCGAAATTTAAATACTTCATTTTTTGATCCTAGAGGAGGAGGAGATCCAATTCTATATCAACATTTATTT
FBCOE1053_12_Euconnus_rutilipennis                    ----AACTTTATATTTTATATTTGGAATTTGAAGAGGATTAATTGGATCGTCACTTAGAATATTGATTCGATCAGAATTAGGATTCCCTGGATCTTTAATTGGTAATGACCAAATTTATAATGTTATTGTAACTGCTCATGCATTTATCATAATTTTTTTTATAGTAATACCAATTATAATTGGAGGATTTGGTAATTGANTAATTCCATTAATATTAGGAGCACCTGATATAGCCTTTCCTCGAATAAATAATATAAGATTTTGATTATTACCTCCTTCATTAATACTTTTATTATTAAGATCATTAATTGAAAGAGGTTCAGGAACAGGATGAACAGTTTATCCCCCATTATCTTCTAATATTGCACATAGAGGAGCTTCTGTCGATTTAACAATTTTTAGATTACATATAGCTGGTATTTCTTCAATTCTAGGAGCTATTAATTTTATTACTTCTATTATTAATATACGTTCTCCTGGAATAAAATATGATATAATACCTTTATTTATTTGAGCAGTAATTATTACTGCCCTTTTATTATTATTATCCTTACCAGTATTAGCTGGAGCTATTACAATATTATTAACAGATCGAAATTTAAATACTTCATTTTTTGATCCTAGAGGAGGGGGAGATCCAATTCTATATCAACATTTATTT
FBCOE400_12_Euconnus_rutilipennis                     ---------------------------------------------------CACTTAGAATATTGATTCGATCAGAATTAGGATTCCCTGGNTCTTTAATTGGTAATGANCAAATTTATAATGTTATTGTAACTGCTCATGCATTTATCATAATTTTTTTTATAGTAATACCAATTATAATTGGAGGATTTGGTAATTGANTAATTCCATTAATATTAGGAGCACCTGATATAGCCTTTCCTCGAATAAATAATATAAGATTTTGATTGNTACCTCCTTCATTAATACTTTTATTATTAAGATCATTAATTGAAAGAGGTTCAGGAACAGGATGAACNGTTTANCCCCCATTATCTTCTAATATTGCACATNGAGGAGCTTCTGTCGATTTAACAATTTTTAGATTACATATAGCTGGTATTTCTTCAATTCTAGGAGCTATTAATTTTATTACTTCTATTATTAATATACGTTCTCCTGGAATAAAATATGATATAATACCTTTATTTATTTGAGCAGTAATTATTACTGCCCTTTTATTATTATTATCCTTACCAGTATTAGCTGGAGCTATTACAATATTATTAACAGATCGAAATTTAA-----------------------------------------------------------
FBCOE342_12_Euconnus_rutilipennis                     ----------------------------------------------------------------------------------------------------------------------------TATTGTAACTGCTCATGCATTTATCATAATTTTTTTTATAGTAATACCAATTATAATTGGAGGATTTGGTAATTGATTAATTCCATTAATATTAGGAGCACCTGATATAGCCTTTCCTCGAATAAATAATATAAGATTTTGATTGCTACCTCCTTCATTAATACTTTTATTATTAAGATCATTAATTGAAAGAGGTTCAGGAACAGGATGAACGGTTTATCCCCCATTATCTTCTAATATTGCACATAGAGGAGCTTCTGTCGATTTAACAATTTTTAGATTACATATAGCTGGTATTTCTTCAATTCTAGGAGCTATTAATTTTATTACTTCTATTATTAATATACGTTCTCCTGGAATAAAATATGATATAATACCTTTATTTATTTGAGCAGTAATTATTACTGCCCTTTTATTATTATTATCCTTACCAGTATTAGCTGGAGCTATCACAATATTATTAACAGATCGAAATTTAAATACTTCATTTTTTGATCCTAGAGGAGGAGGA---------------------------
CNTIH3250_15_Euconnus_COI_5P_MF633645                 -----ACTTTATATTTTATTTTTGGGATTTGAAGAGGGTTAATTGGAACTTCTATAAGTATTATTATTCGATCAGAATTAGGATTTCCAGGATCTTTAATTGGTAATGATCAAATTTATAATGTAATTGTTACTTCACATGCTTTTGTAATAATTTTTTTTATAGTTATACCAATTATAATTGGTGGATTTGGAAATTGATTAATTCCATTAATATTAGGAGCCCCTGATATAGCTTTTCCTCGTATAAATAATTTAAGTTTTTGATTACTTCCCCCATCATTATCATTTTTATTATTAAGAAGATTAATTGAAATAGGATCAGGAACAGGATGAACAATTTATCCCCCACTTTCATCAAATATTGCTCATAGAGGATCTTCAGTTGATTTAACAATTTTTAGACTCCATCTAGCAGGAATTTCTTCTATTTTAGGTGCTATTAATTTTATTACTACTATAATTAATATACGTACACCAGGTATAAAATTTGATATAATATCATTATTTATTTGAGCTGTAAGAATTACAGCATTCTTATTACTTCTATCTTTACCAGTTTTAGCAGGAGCTATTACTATATTATTAACTGATCGAAATTTAAATACATCATTTTTTGATCCTAGAGGAGGAGGAGATCCAATTTTATATCAACATTTATTT
GBCOU1067_13_Euconnus_pubicollis                      ----AACATTATATTTTATCTTAGGAATTTGAAGAAGAATATTAGGAGCTTCTCTTAGTTTATTAATTCGATCTGAATTAGGATTCCCAGGATCTCTAATTGGAAATGATCAAATTTATAATGTTGTTGTAACTGCTCATGCCTTTATTATAATTTTTTTTATAGTAATACCAGTAATAATTGGAGGATTTGGAAATTGATTAATCCCATTAATATTAGGAGCACCTGATATAGCTTTTCCTCGAATAAATAATATAAGATTTTGATTATTACCTCCTTCTTTAACTCTATTATTATTAAGAAGTATAGTAGAAAATGGAGCTGGAACTGGATGAACAGTTTATCCTCCATTATCCTCTAATATTGCTCATAGAGGAGCATCAGTTGATCTAGCAATTTTTAGACTTCATTTAGCTGGAATTTCATCAATTCTTGGAGCAGTAAATTTTATTACAACAATTATTAATATACGATCTCCAGGAGTAAAATTTGATATAATTCCTTTATTTGTATGATCAGTTTTAATTACAGCTATTTTACTTTTACTTTCATTACCAGTTTTAGCAGGAGCTATTACTATACTATTAACAGATCGAAACTTAAATACATCCTTTTTTGATCCTAGAGGAGGAGGAGATCCTATTCTTTATCAACATTTATTT
GBCOU828_13_Euconnus_pubicollis                       ----AACATTATATTTTATCTTAGGAATTTGAAGAAGAATATTAGGAGCTTCTCTTAGTTTATTAATTCGATCTGAATTAGGATTCCCAGGATCTCTAATTGGAAATGATCAAATTTATAATGTTGTTGTAACTGCTCATGCCTTTATTATAATTTTTTTTATAGTAATACCAGTAATAATTGGAGGATTTGGAAATTGATTAATCCCATTAATATTAGGAGCACCTGATATAGCTTTTCCTCGAATAAATAATATAAGATTTTGATTATTACCTCCTTCTTTAACTCTATTATTATTAAGAAGTATAGTAGAAAATGGAGCTGGAACTGGATGAACAGTTTATCCTCCATTATCCTCTAATATTGCTCATAGAGGAGCATCAGTTGATCTAGCAATTTTTAGACTTCATTTAGCTGGAATTTCATCAATTCTTGGAGCAGTAAATTTTATTACAACAATTATTAATATACGATCTCCAGGAGTAAAATTTGATATAATTCCTTTATTTGTATGATCAGTTTTAATTACAGCTATTTTACTTTTACTTTCATTACCAGTTTTAGCAGGAGCTATTACTATACTATTAACAGATCGAAACTTAAATACATCCTTTTTTGATCCTAGAGGAGGAGGAGATCCTATTCTTTATCAACATTTATTT
GCOL12166_16_Euconnus_pubicollis                      ----AACATTATATTTTATCTTAGGAATTTGAAGAAGAATATTAGGAGCTTCTCTTAGTTTATTAATTCGATCTGAATTAGGATTCCCAGGATCTCTAATTGGAAATGATCAAATTTATAATGTTGTTGTAACTGCTCATGCCTTTATTATAATTTTTTTTATAGTAATACCAGTAATAATTGGAGGATTTGGAAATTGATTAATCCCATTAATATTAGGAGCACCTGATATAGCTTTTCCTCGAATAAATAATATAAGATTTTGATTATTACCTCCTTCTTTAACTCTATTATTATTAAGAAGTATAGTAGAAAATGGAGCTGGAACTGGATGAACAGTTTATCCTCCATTATCCTCTAATATTGCTCATAGAGGAGCATCAGTTGATCTAGCAATTTTTAGACTTCATTTAGCTGGAATTTCATCAATTCTTGGAGCAGTAAATTTTATTACAACAATTATTAATATACGATCTCCAGGAGTAAAATTTGATATAATTCCTTTATTTGTATGATCAGTTTTAATTACAGCTATTTTACTTTTACTTTCATTACCAGTTTTAGCAGGAGCTATTACTATACTATTAACAGATCGAAACTTAAATACATCCTTTTTTGATCCTAGAGGAGGAGGAGATCCTATTCTTTATCAACATTTATTT
GCOL9839_16_Euconnus_pubicollis                       ----AACATTATATTTTATCTTAGGAATTTGAAGAAGAATATTAGGAGCTTCTCTTAGTTTATTAATTCGATCTGAATTAGGATTCCCAGGATCTCTAATTGGAAATGATCAAATTTATAATGTTGTTGTAACTGCTCATGCCTTTATTATAATTTTTTTTATAGTAATACCAGTAATAATTGGAGGATTTGGAAATTGATTAATCCCATTAATATTAGGAGCACCTGATATAGCTTTTCCTCGAATAAATAATATAAGATTTTGATTATTACCTCCTTCTTTAACTCTATTATTATTAAGAAGTATAGTAGAAAATGGAGCTGGAACTGGATGAACAGTTTATCCTCCATTATCCTCTAATATTGCTCATAGAGGAGCATCAGTTGATCTAGCAATTTTTAGACTTCATTTAGCTGGAATTTCATCAATTCTTGGAGCAGTAAATTTTATTACAACAATTATTAATATACGATCTCCAGGAGTAAAATTTGATATAATTCCTTTATTTGTATGATCAGTTTTAATTACAGCTATTTTACTTTTACTTTCATTACCAGTTTTAGCAGGAGCTATTACTATACTATTAACAGATCGAAACTTAAATACATCCTTTTTTGATCCTAGAGGAGGAGGAGATCCTATTCTTTATCAACATTTATTT
GBCL17425_14_Euconnus                                 --------------------------------------------------------------------------------------------TCATTAATTGGAGATGATCAAATTTATAATGTAATTGTTACTGCTCATGCTTTTATTATAATTTTTTTTATAGTAATACCAATTATAATTGGAGGATTTGGAAACTGATTAATTCCTTTAATATTAGGAGCTCCAGATATAGCATTTCCTCGAATAAATAATATAAGATTTTGATTATTACCCCCTTCTTTAACTTTATTATTTATAAGAAGAATAGTGGAAAGAGGAGCAGGAACAGGATGAACAGTTTATCCTCCTTTATCATCAAATATATCTCATAGAGGATCTTCAGTAGATTTAGCAATTTTTAGACTACATTTAGCAGGAATTTCATCAATTTTAGGGGCAGTAAATTTTATTACAACTATTATTAATATACGTTCTGCTGGAATAACATTTGATCTAATACCTTTATTTATTTGATCAGTAGGTATTACAGCTTTTTTATTATTATTATCATTACCTGTATTAGCAGGAGCTATTACTATACTTTTAACAGATCGTAATTTAAATACTTCATTTTTTGATCCTGCAGGAGGAGG----------------------------
CNBPD114_12_Euconnus_COI_5P_KM841622                  ----AACTTTATATTTCATTTTTGGTATTTGAAGAGGATTAATAGGATCATCATTAAGAATATTAATTCGATTAGAATTAGGATTACCTGGACCTATTATTAATAATGATCAATTATATAATGTTATTGTAACTGCTCATGCTTTTATTATAATTTTTTTTATAGTTATACCTATTATAATTGGAGGATTTGGAAATTGATTAATTCCATTAATACTAGGAGCTCCTGATATAGCATTCCCACGAATAAATAATATAAGATTTTGATTACTACCCCCATCATTAAGACTACTTTTAATAAGAAGAATAATTGAAATAGGAAGAGGTACTGGATGAACAGTTTATCCCCCCCTCTCATCTAATATTGCCCATAGAGGCCCTTCAGTAGATCTAACAATTTTTAGATTACATTTAGCTGGAATTTCATCTATTTTAGGTGCAATTAATTTTATTACTACAATTATTAATATACGATCCCCTGGTATAAAATTTGAAATAATATCATTATTTAATTGAGCTGTATTAATTACAGCCTTTCTACTATTATTATCATTACCTGTATTAGCCGGTGCTATTACTATACTATTAACTGACCGAAATTTTAATACTTCATTTTTTGACCCAAGAGGAGGAGGAGATCCAATTCTTTATCAACATTTATTT
CNKJK1846_14_Euconnus_COI_5P_KR130988                 ----AACTTTATATTTCATTTTTGGTATTTGAAGAGGATTAATAGGATCGTCATTAAGAATATTAATTCGATTAGAATTAGGATTACCTGGACCTATTATTAATAATGATCAATTATATAATGTTATTGTAACTGCTCATGCTTTTATTATAATTTTTTTTATAGTTATACCTATTATAATTGGAGGATTTGGAAATTGATTAATTCCATTAATATTAGGAGCTCCTGATATAGCATTCCCACGAATAAATAATATAAGATTTTGATTACTACCCCCATCATTAAGACTACTTTTAATAAGAAGAATAATTGAAATAGGAAGAGGTACTGGATGAACAGTTTATCCCCCCCTTTCATCTAATATTGCCCATAGAGGCCCTTCAGTAGATCTAACAATTTTTAGATTACATTTAGCTGGAATTTCATCTATTTTAGGTGCAATTAATTTTATTACTACAATTATTAATATACGATCCCCTGGTATAAAATTTGAAATAATATCATTATTTAATTGAGCTGTATTAATTACAGCCTTTCTACTATTATTATCATTACCTGTATTAGCCGGTGCTATTACTATACTATTAACTGACCGAAATTTTAATACTTCATTTTTTGACCCAAGAGGAGGAGGAGATCCAATTCTTTATCAACATTTATTT
CNKJD874_14_Euconnus_COI_5P_KR129634                  ----AACTTTATATTTCATTTTTGGTATTTGAAGAGGATTAATAGGATCGTCATTAAGAATATTAATTCGATTAGAATTAGGATTACCTGGACCTATTATTAATAATGATCAATTATATAATGTTATTGTAACTGCTCATGCTTTTATTATAATTTTTTTTATAGTTATACCTATTATAATTGGAGGATTTGGAAATTGATTAATTCCATTAATATTAGGAGCTCCTGATATAGCATTCCCACGAATAAATAATATAAGATTTTGATTACTACCCCCATCATTAAGACTACTTTTAATAAGAAGAATAATTGAAATAGGAAGAGGTACTGGATGAACAGTTTATCCCCCCCTTTCATCTAATATTGCCCATAGAGGCCCTTCAGTAGATCTAACAATTTTTAGATTACATTTAGCTGGAATTTCATCTATTTTAGGTGCAATTAATTTTATTACTACAATTATTAATATACGATCCCCTGGTATAAAATTTGAAATAATATCATTATTTAATTGAGCTGTATTAATTACAGCCTTTCTACTATTATTATCATTACCTGTATTAGCCGGTGCTATTACTATACTATTAACTGACCGAAATTTTAATACTTCATTTTTTGACCCAAGAGGAGGAGGAGATCCAATTCTTTATCAACATTTATTT
OPPZE908_17_Euconnus_COI_5P                           ----AACTTTATATTTCATTTTTGGTATTTGAAGAGGATTAATAGGATCATCATTAAGAATATTAATTCGATTAGAATTAGGATTACCTGGACCTATTATTAATAATGATCAATTATATAATGTTATTGTAACTGCTCATGCTTTTATTATAATTTTTTTTATAGTTATACCCATTATAATTGGAGGATTTGGAAATTGATTAATTCCATTAATACTAGGAGCTCCTGATATAGCATTCCCACGAATAAATAATATAAGATTTTGATTACTACCCCCATCATTAAGACTACTTTTAATAAGAAGAATAATTGAAATAGGAAAAGGTACTGGATGAACAGTTTATCCCCCCCTCTCATCTAATATTGCCCATAGAGGCCCTTCAGTAGATCTAACAATTTTTAGATTACATTTAGCTGGAATTTCATCTATTTTAGGTGCAATTAATTTTATTACTACAATTATTAATATACGATCCCCTGGTATAAAATTTGAAATAATATCATTATTTAATTGAGCTGTATTAATTACAGCCTTTCTACTATTATTATCATTACCTGGATTAGCCGGTGCTATTACTATACTATTAACTGACCGAAATTTTAATACTTCATTTTTTGACCCAAGAGGAGGAGGAGATCCAATTCTTTATCAACATTTATTT
SSKJB823_14_Euconnus_COI_5P_MF639188                  -----ACTTTATATTTCATTTTTGGTATTTGAAGAGGATTAATAGGATCGTCATTAAGAATATTAATTCGATTAGAATTAGGATTACCTGGACCTATTATTAATAATGATCAATTATATAATGTTATTGTAACTGCTCATGCTTTTATTATAATTTTTTTTATAGTTATACCTATTATAATTGGAGGATTTGGAAATTGATTAATTCCATTAATATTAGGAGCTCCTGATATAGCATTCCCACGAATAAATAATATAAGATTTTGATTACTACCCCCATCATTAAGACTACTTTTAATAAGAAGAATAATTGAAATAGGAAGAGGTACTGGATGAACAGTTTATCCCCCCCTTTCATCTAATATTGCCCATAGAGGCCCTTCAGTAGATCTAACAATTTTTAGATTACATTTAGCTGGAATTTCATCTATTTTAGGTGCAATTAATTTTATTACTACAATTATTAATATACGATCCCCTGGTATAAAATTTGAAATAATATCATTATTTAATTGAGCTGTATTAATTACAGCCTTTCTACTATTATTATCATTACCTGTATTAGCCGGTGCTATTACTATACTATTAACTGAC---------------------------------------------------------------------
CNKJN680_14_Euconnus_COI_5P_KR126446                  -----ACTTTATATTTCATTTTTGGTATTTGAAGAGGATTAATAGGATCGTCATTAAGAATATTAATTCGATTAGAATTAGGATTACCTGGACCTATTATTAATAATGATCAATTATATAATGTTATTGTAACTGCTCATGCTTTTATTATAATTTTTTTTATAGTTATACCTATTATAATTGGAGGATTTGGAAATTGATTAATTCCATTAATATTAGGAGCTCCTGATATAGCATTCCCACGAATAAATAATATAAGATTTTGATTACTACCCCCATCATTAAGACTACTTTTAATAAGAAGAATAATTGAAATAGGAAGAGGTACTGGATGAACAGTTTATCCCCCCCTTTCATCTAATATTGCCCATAGAGGCCCTTCAGTAGATCTAACAATTTTTAGATTACATTTAGCTGGAATTTCATCTATTTTAGGTGCAATTAATTTTATTACTACAATTATTAATATACGATCCCCTGGTATAAAATTTGAAATAATATCATTATTTAATTGAGCTGTATTAATTACAGCCTTTCTACTATTATTATCATTACCTGTATTAGCCGGTGCTATTACTATACTATTAACTGAC---------------------------------------------------------------------
MPCAN1834_19_Euconnus_COI_5P                          -------ATTATATTTTCTATTTGGAATTTGAAGAGGATTAATTGGTACATCATTAAGATTAATAATTCGAACTGAATTAGGATTCCCCGGATCATTAATTGGTAATGATCAGATTTATAATGTAATTGTAACAGCTCATGCATTTATTATAATTTTTTTTATAGTTATACCAATTATGATTGGAGGATTTGGAAACTGACTAGTTCCTTTAATATTAGGAGCACCAGATATAGCATTCCCCCGAATAAATAATATAAGATTTTGATTTTTACCCCCTTCAATTACATTATTATTATTGAGTAGAGTAGTAGAAAGAGGGGCTGGAACAGGATGAACTGTCTACCCTCCATTATCTTCTAATATTGCACATAGAGGATCTTCAGTAGATTTAGCTATTTTTAGACTTCATTTAGCTGGAATTTCCTCTATTTTAGGAGCAGTTAATTTTATTTCTACAATTATTAATATACGATCTCCTGGAATAAATTTTGATAGAATACCTTTATTTGTATGAGCAGTAAGAATTACTGCTCTTCTTTTATTATTATCTTTACCAGTTTTAGCAGGAGCAATTACTATATTATTAACAGACCGAAATTTAAATACATCATTTTTTGACCCTAGAGGAGGAGGAGACCCAATTTTGTATCAACATCTATT-
MPCAN1828_19_Euconnus_COI_5P                          -------ATTATATTTTCTATTTGGAATTTGAAGAGGATTAATTGGTACATCATTAAGATTAATAATTCGAACTGAATTAGGATTCCCCGGATCATTAATTGGTAATGATCAGATTTATAATGTAATTGTAACAGCTCATGCATTTATTATAATTTTTTTTATAGTTATACCAATTATGATTGGAGGATTTGGAAACTGACTAGTTCCTTTAATATTAGGAGCACCAGATATAGCATTCCCCCGAATAAATAATATAAGATTTTGATTTTTACCCCCTTCAATTACATTATTATTATTGAGTAGAGTAGTAGAAAGAGGGGCTGGAACAGGATGAACTGTCTACCCTCCATTATCTTCTAATATTGCACATAGAGGATCTTCAGTAGATTTAGCTATTTTTAGACTTCATTTAGCTGGAATTTCCTCTATTTTAGGAGCAGTTAATTTTATTTCTACAATTATTAATATACGATCTCCTGGAATAAATTTTGATAGAATACCTTTATTTGTATGAGCAGTAAGAATTACTGCTCTTCTTTTATTATTATCTTTACCAGTTTTAGCAGGAGCAATTACTATATTATTAACAGACCGAAATTTAAATACATCATTTTTTGACCCTAGAGGAGGAGGAGACCCAATTTTGTATCAACATCTATT-
MPCAN1829_19_Euconnus_COI_5P                          -------ATTATATTTTCTATTTGGAATTTGAAGAGGATTAATTGGTACATCATTAAGATTAATAATTCGAACTGAATTAGGATTCCCCGGATCATTAATTGGTAATGATCAGATTTATAATGTAATTGTAACAGCTCATGCATTTATTATAATTTTTTTTATAGTTATACCAATTATGATTGGAGGATTTGGAAACTGACTAGTTCCTTTAATATTAGGAGCACCAGATATAGCATTCCCCCGAATAAATAATATAAGATTTTGATTTTTACCCCCTTCAATTACATTATTATTATTGAGTAGAGTAGTAGAAAGAGGGGCTGGAACAGGATGAACTGTCTACCCTCCATTATCTTCTAATATTGCACATAGAGGATCTTCAGTAGATTTAGCTATTTTTAGACTTCATTTAGCTGGAATTTCCTCTATTTTAGGAGCAGTTAATTTTATTTCTACAATTATTAATATACGATCTCCTGGAATAAATTTTGATAGAATACCTTTATTTGTATGAGCAGTAAGAATTACTGCTCTTCTTTTATTATTATCTTTACCAGTTTTAGCAGGAGCAATTACTATATTATTAACAGACCGAAATTTAAATACATCATTTTTTGACCCTAGAGGAGGAGGAGACCCAATTTTGTATCAACATCTATT-
MPCAN1888_19_Euconnus_COI_5P                          -------ATTATATTTTCTATTTGGAATTTGAAGAGGATTAATTGGTACATCATTAAGATTAATAATTCGAACTGAATTAGGATTCCCCGGATCATTAATTGGTAATGATCAGATTTATAATGTAATTGTAACAGCTCATGCATTTATTATAATTTTTTTTATAGTTATACCAATTATGATTGGAGGATTTGGAAACTGACTAGTTCCTTTAATATTAGGAGCACCAGATATAGCATTCCCCCGAATAAATAATATAAGATTTTGGTTTTTACCCCCTTCAATTACATTATTACTATTGAGTAGAGTAGTAGAAAGAGGGGCTGGAACAGGATGAACTGTCTACCCTCCATTATCTTCTAATATTGCACATAGAGGATCTTCAGTAGATTTAGCTATTTTTAGACTTCATTTAGCTGGAATTTCCTCTATTTTAGGAGCAGTTAATTTTATTTCTACAATTATTAATATACGATCTCCTGGAATAAATTTTGATAGAATACCTTTATTTGTATGAGCAGTAAGAATTACTGCTCTTCTTTTATTATTATCTTTACCAGTTTTAGCAGGAGCAATTACTATATTATTAACAGACCGAAATTTAAATACATCATTTTTTGACCCTAGAGGAGGAGGAGACCCAATTTTATATCAACATCTAT--
MPCAN1827_19_Euconnus_COI_5P                          --------TTATATTTTCTATTTGGAATTTGAAGAGGATTAATTGGTACATCATTAAGATTAATAATTCGAACTGAATTAGGATTCCCCGGATCATTAATTGGTAATGATCAGATTTATAATGTAATTGTAACAGCTCATGCATTTATTATAATTTTTTTTATAGTTATACCAATTATGATTGGAGGATTTGGAAACTGACTAGTTCCTTTAATATTAGGAGCACCAGATATAGCATTCCCCCGAATAAATAATATAAGATTTTGATTTTTACCCCCTTCAATTACATTATTATTATTGAGTAGAGTAGTAGAAAGAGGGGCTGGAACAGGATGAACTGTCTACCCTCCATTATCTTCTAATATTGCACATAGAGGATCTTCAGTAGATTTAGCTATTTTTAGACTTCATTTAGCTGGAATTTCCTCTATTTTAGGAGCAGTTAATTTTATTTCTACAATTATTAATATACGATCTCCTGGAATAAATTTTGATAGAATACCTTTATTTGTATGAGCAGTAAGAATTACTGCTCTTCTTTTATTATTATCTTTACCAGTTTTAGCAGGAGCAATTACTATATTATTAACAGACCGAAATTTAAATACATCATTTTTTGACCCTAGAGGAGGAGGAGACCCAATTTTGTATCAACATCTAT--
MPCAN1826_19_Euconnus_COI_5P                          --------TTATATTTTCTATTTGGAATTTGAAGAGGATTAATTGGTACATCATTAAGATTAATAATTCGAACTGAATTAGGATTCCCCGGATCATTAATTGGTAATGATCAGATTTATAATGTAATTGTAACAGCTCATGCATTTATTATAATTTTTTTTATAGTTATACCAATTATGATTGGAGGATTTGGAAACTGACTAGTTCCTTTAATATTAGGAGCACCAGATATAGCATTCCCCCGAATAAATAATATAAGATTTTGATTTTTACCCCCTTCAATTACATTATTATTATTGAGTAGAGTAGTAGAAAGAGGGGCTGGAACAGGATGAACTGTCTACCCTCCATTATCTTCTAATATTGCACATAGAGGATCTTCAGTAGATTTAGCTATTTTTAGACTTCATTTAGCTGGAATTTCCTCTATTTTAGGAGCAGTTAATTTTATTTCTACAATTATTAATATACGATCTCCTGGAATAAATTTTGATAGAATACCTTTATTTGTATGAGCAGTAAGAATTACTGCTCTTCTTTTATTATTATCTTTACCAGTTTTAGCAGGAGCAATTACTATATTATTAACAGACCGAAATTTAAATACATCATTTTTTGACCCTAGAGGAGGAGGAGACCCAATTTTGTATCAACATCTAT--
ELPCG336_17_Euconnus_COI_5P_MG061494                  --------------TTTATTTTTGGAATTTGAAGAGGATTAATNNGAGCATCAATAAGAATAATTATTCGATCAGAATTAGGATTTCCAGGATCATTAATT---AATGATCAAATTTATAATGTAATTGTAACTTCTCATGCTTTTATTATAATTTTTTTTATAGTAATACCAATTATAATTGGAGGATTTGGAAATTGATTAATTCCATTAATATTAGGAGCTCCTGATATAGCTTTTCCACGAATAAATAATTTAAGATTNTGACTTCTTCCTCCTTCATTATCTTTACTTTTATTAAGAAGAATAATTGAAACTGGATCAGGAACAGGATGAACTGTTTATCCTCCTTTATCTTCTAATATTGCCCATAGAAGATCTTCAGTTGATTTAACAATTTTTAGTTTACATTTAGCTGGAATTTCATCAATTTTAGGAGCAATTAATTTCATTTCAACTATAATTAATATACGAACTCCAGGAATAAAATTTGATTTAATATCTTTATTTATTTGATCTGTAAGAATTACCGCATTNNTTTTATTATTATCTCTTCCTGTTTTAGCA------------------------------------------------------------------------------------------------
CNKJH881_14_Euconnus_COI_5P_KR122705                  ----AACTTTATATTTTTTATTTGGAATTTGAAGAGGGTTAATTGGAGCCTCTATAAGATTAATTATTCGATCAGAATTAGGATTTCCAGGTAGATTAATTGGAAATGATCAAATTTATAATGTTATTGTAACTGCTCATGCTTTTATTATAATTTTTTTTATAGTTATACCAATTATAATTGGAGGATTTGGAAATTGATTAATTCCTTTGATACTAGGAGCTCCAGATATAGCATTCCCACGAATAAATAATTTAAGTTTTTGATTATTACCCCCTGCAATTTCACTTTTATTAATAAGTTCAATAATTGAAAGAGGAGCTGGAACTGGATGAACAGTATACCCCCCTTTATCATCAAATTTAGCACATAGAGGATCATCAGTAGACTTAACAATTTTTTCATTACATTTAGCAGGTATTTCATCAATTCTAGGAGCTATTAATTTTATTTCCACAATTTTTAATATAAAACCATTAAATATAAAATTTGATATAATACCTTTATTCATTTGAGCAATTTTAATTACTACTATCTTACTTTTATTGTCATTACCAGTTTTAGCTGGAGCTATTACAATATTATTAACTGATCGTAATATTAATACATCATTTTTTGATCCTAGTGGAGGAGGAGATCCTATTTTATATCAACATTTATTT
ACNBRR064_14_Euconnus_COI_5P_KR126300                 --------------TTTTTATTTGGAATTTGAAGAGGATTAATTGGAGCATCTATAAGATTAATTATTCGATCAGAATTAGGATTTCCAGGTAGTTTAATTGGAAATGATCAAATTTATAATGTTATTGTTACTGCTCATGCTTTTATTATAATTTTTTTTATAGTAATACCAATTATAATTGGAGGATTTGGAAATTGATTAATTCCTTTAATACTAGGAGCCCCAGATATAGCATTTCCACGAATAAATAATTTAAGTTTTTGATTACTTCCTCCTGCAATTTCTCTATTATTAATAAGTTCAATAATCGAAAGAGGAGCTGGAACTGGTTGAACAGTTTATCCCCCTCTTTCATCAAATTTAGCCCATAGAGGATCATCAGTTGATCTAACAATTTTTTCCTTACATTTAGCAGGTATTTCATCAATTTTAGGAGCTATTAATTTTATTTCTACTATTTTTAATATAAAACCATTAGAAATAAAATTTGATATAATACCTCTATTTATTTGAGCAGTTTTAATTACCGCTATTTTACTTTTACTATCATTACCTGTTCTAGCAGGAGCTATTACAATATTGTTAACAGAT---------------------------------------------------------------------
CNKJM2264_14_Euconnus_COI_5P_KR131056                 --------------TTTTTATTTGGAATTTGAAGAGGATTAATTGGAGCATCAATAAGATTAATTATTCGATCAGAATTAGGATTTCCAGGTAGTTTAATTGGAAATGATCAAATTTATAATGTTATTGTTACTGCTCATGCTTTTATTATAATTTTTTTTATAGTAATACCAATTATAATTGGAGGATTTGGAAATTGATTAATTCCTTTAATACTAGGAGCCCCAGATATAGCATTTCCACGAATAAATAATTTAAGTTTTTGATTACTTCCTCCTGCAATTTCTCTATTATTAATAAGTTCAATAATCGAAAGAGGAGCTGGAACTGGTTGAACAGTTTATCCCCCTCTTTCATCAAATTTAGCCCATAGAGGATCATCAGTTGATTTAACAATTTTTTCCTTACATTTAGCAGGTATTTCATCAATTTTAGGAGCTATTAATTTTATTTCTACTATTTTTAATATAAAACCATTAGAAATAAAATTTGATATAATGCCTCTATTTATTTGAGCAGTTTTAATTACCGCTATTTTACTTTTACTATCATTACCTGTTCTAGCAGGAGCTATTACAATATTGTTAACAGAT---------------------------------------------------------------------
CNLMH1486_14_Euconnus_COI_5P_KR122718                 -----ACTTTATACTTTTTATTTGGAATTTGAAGAGGATTAATTGGAGCATCTATAAGATTAATTATTCGATCAGAATTAGGATTTCCAGGTAGTTTAATTGGAAATGATCAAATTTATAATGTTATTGTTACTGCTCATGCTTTTATTATAATTTTTTTTATAGTAATACCAATTATAATTGGAGGATTTGGAAATTGATTAATTCCTTTAATACTAGGAGCCCCAGATATAGCATTTCCACGAATAAATAATTTAAGTTTTTGATTACTTCCTCCTGCAATTTCTCTATTATTAATAAGTTCAATAATCGAAAGAGGAGCTGGAACTGGTTGAACAGTTTATCCCCCTCTTTCATCAAATTTAGCCCATAGAGGATCATCAGTTGATCTAACAATTTTTTCCTTACATTTAGCAGGTATTTCATCAATTTTAGGAGCTATTAATTTTATTTCTACTATTTTTAATATAAAACCATTAGAAATAAAATTTGATATAATACCTCTATTTATTTGAGCAGTTTTAATTACCGCTATTTTACTTTTACTATCATTACCTGTTCTAGCAGGAGCTATTACAATATTGTTAACAGAT---------------------------------------------------------------------
CNKJI588_14_Euconnus_COI_5P_KR123903                  -----ACTTTATACTTTTTATTTGGAATTTGAAGAGGATTAATTGGAGCATCAATAAGATTGATTATTCGATCAGAATTAGGATTTCCAGGTAGTTTAATTGGAAATGATCAAATTTATAATGTTATTGTTACTGCTCATGCTTTTATTATAATTTTTTTTATAGTAATACCAATTATAATTGGAGGATTTGGAAATTGATTAATTCCTTTAATACTAGGAGCCCCAGATATAGCATTTCCACGAATAAATAATTTAAGTTTTTGATTACTTCCTCCTGCAATTTCTCTATTATTAATAAGTTCAATAATCGAAAGAGGAGCTGGAACTGGTTGAACAGTTTATCCCCCTCTTTCATCAAATTTAGCCCATAGAGGATCATCAGTTGATTTAACAATTTTTTCCTTACATTTAGCAGGTATTTCATCAATTTTAGGAGCTATTAATTTTATTTCTACTATTTTTAATATAAAACCATTAGAAATAAAATTTGATATAATACCTCTATTTATTTGAGCAGTTTTAATTACCGCTATTTTACTTTTACTATCATTACCTGTTCTAGCAGGAGCTATTACAATATTATTAACAGAT---------------------------------------------------------------------
CNKJG947_14_Euconnus_COI_5P_KR119568                  -----ACTTTATACTTTTTATTTGGAATTTGAAGAGGATTAATTGGAGCNTCAATAAGATTAATTATTCGATCAGAATTAGGATTTCCAGGTAGTTTAATTGGAAATGATCAAATTTATAATGTTATTGTTACTGCTCATGCTTTTATTATAATTTTTTTTATAGTAATACCAATTATAATTGGAGGATTTGGAAATTGATTAATTCCTTTAATACTAGGAGCCCCAGATATAGCATTTCCACGAATAAATAATTTAAGTTTTTGATTACTTCCTCCTGCAATTTCTCTATTATTAATAAGTTCAATAATCGAAAGAGGAGCTGGAACTGGTTGAACAGTTTATCCCCCTCTTTCATCAAATTTAGCCCATAGAGGATCATCAGTTGATTTAACAATTTTTTCCTTACATTTAGCAGGTATTTCATCAATTTTAGGAGCTATTAATTTTATTTCTACTATTTTTAATATAAAACCATTAGAAATAAAATTTGATATAATACCTCTATTTATTTGAGCAGTTTTAATTACCGCTATTTTACTTTTACTATCATTACCTGTTCTAGCAGGAGCTATTACAATATTATTAACAGAT---------------------------------------------------------------------
SSKJB2419_14_Euconnus_COI_5P_MF634717                 -----ACTTTATACTTTTTATTTGGAATTTGAAGAGGATTAATTGGAGCATCAATAAGATTAATTATTCGATCAGAATTAGGATTTCCAGGTAGTTTAATTGGAAATGATCAAATTTATAATGTTATTGTTACTGCTCATGCTTTTATTATAATTTTTTTTATAGTAATACCAATTATAATTGGAGGATTTGGAAATTGATTAATTCCTTTAATACTAGGAGCCCCAGATATAGCATTTCCACGAATAAATAATTTAAGTTTTTGATTACTTCCTCCTGCAATTTCTCTATTATTAATAAGTTCAATAATCGAAAGAGGAGCTGGAACTGGTTGAACAGTTTATCCCCCTCTTTCATCAAATTTAGCCCATAGAGGATCATCAGTTGATTTAACAATTTTTTCCTTACATTTAGCAGGTATTTCATCAATTTTAGGAGCTATTAATTTTATTTCTACTATTTTTAATATAAAACCATTAGAAATAAAATTTGATATAATACCTCTATTTATTTGAGCAGTTTTAATTACCGCTATTTTACTTTTACTATCATTACCTGTTCTAGCAGGAGCTATTACAATATTATTAACAGAT---------------------------------------------------------------------
SSBRB2072_14_Euconnus_COI_5P_KR482688                 -----ACTTTATACTTTTTATTTGGAATTTGAAGAGGATTAATTGGAGCATCAATAAGATTAATTATTCGATCAGAATTAGGATTTCCAGGTAGTTTAATTGGAAATGATCAAATTTATAATGTTATTGTTACTGCTCATGCTTTTATTATAATTTTTTTTATAGTAATACCAATTATAATTGGAGGATTTGGAAATTGATTAATTCCTTTAATACTAGGAGCCCCAGATATAGCATTTCCACGAATAAATAATTTAAGTTTTTGATTACTTCCTCCTGCAATTTCTCTATTATTAATAAGTTCAATAATCGAAAGAGGAGCTGGAACTGGTTGAACAGTTTATCCCCCTCTTTCATCAAATTTAGCCCATAGAGGATCATCAGTTGATTTAACAATTTTTTCCTTACATTTAGCAGGTATTTCATCAATTTTAGGAGCTATTAATTTTATTTCTACTATTTTTAATATAAAACCATTAGAAATAAAATTTGATATAATACCTCTATTTATTTGAGCAGTTTTAATTACCGCTATTTTACTTTTACTATCATTACCTGTTCTAGCAGGAGCTATTACAATATTATTAACAGAT---------------------------------------------------------------------
CNKJP1146_14_Euconnus_COI_5P_KR120656                 -----ACTTTATACTTTTTATTTGGAATTTGAAGAGGATTAATTGGAGCATCAATAAGATTAATTATTCGATCAGAATTAGGATTTCCAGGTAGTTTAATTGGAAATGATCAAATTTATAATGTTATTGTTACTGCTCATGCTTTTATTATAATTTTCTTTATAGTAATACCAATTATAATTGGAGGATTTGGAAATTGATTAATTCCTTTAATACTAGGAGCCCCAGATATAGCATTTCCACGAATAAATAATTTAAGTTTTTGATTACTTCCTCCTGCAATTTCTCTATTATTAATAAGTTCAATAATCGAAAGAGGAGCTGGAACTGGTTGAACAGTTTATCCCCCTCTTTCATCAAATTTAGCCCATAGAGGATCATCAGTTGATTTAACAATTTTTTCCTTACATTTAGCAGGTATTTCATCAATTTTAGGAGCTATTAATTTTATTTCTACTATTTTTAATATAAAACCATTAGAAATAAAATTTGATATAATGCCTCTATTTATTTGAGCAGTTTTAATTACCGCTATTTTACTTTTACTATCATTACCTGTTCTAGCAGGAGCTATTACAATATTGTTAACAGAT---------------------------------------------------------------------
SSFDC3765_14_Euconnus_COI_5P_KR487467                 -----ACTTTATACTTTTTATTTGGAATTTGAAGAGGATTAATTGGAGCCTCAATAAGATTAATTATTCGATCAGAATTAGGATTTCCAGGTAGTTTAATTGGAAATGATCAAATTTATAATGTTATTGTTACTGCTCATGCTTTTATTATAATTTTTTTTATAGTAATACCAATTATAATTGGAGGATTTGGAAATTGATTAATTCCTTTAATACTAGGAGCCCCAGATATAGCATTTCCACGAATAAATAATTTAAGTTTTTGATTACTTCCTCCTGCAATTTCTCTATTATTAATAAGTTCAATAATCGAAAGAGGAGCAGGAACTGGTTGAACAGTTTATCCCCCTCTTTCATCAAATTTAGCCCATAGAGGATCATCAGTTGATTTAACAATTTTTTCCTTACATTTAGCAGGTATTTCATCAATTTTAGGAGCTATTAATTTTATTTCTACTATTTTTAATATAAAACCATTAGAAATAAAATTTGATATAATGCCTCTATTTATTTGAGCAGTTTTAATTACCGCTATTTTACTTTTATTATCATTACCTGTTCTAGCAGGAGCTATTACAATATTATTAACAGAT---------------------------------------------------------------------
CNKJA322_14_Euconnus_COI_5P_KR124452                  ----AACTTTATACTTTTTATTTGGAATTTGAAGAGGATTAATTGGAGCATCAATAAGATTAATTATTCGATCAGAATTAGGATTTCCAGGTAGTTTAATTGGAAATGATCAAATTTATAATGTTATTGTTACTGCTCATGCTTTTATTATAATTTTTTTTATAGTAATACCAATTATAATTGGAGGATTTGGAAATTGATTAATTCCTTTAATACTAGGAGCCCCAGATATAGCATTTCCACGAATAAATAATTTAAGTTTTTGATTACTTCCTCCTGCAATTTCTCTATTATTAATAAGTTCAATAATCGAAAGAGGAGCTGGAACTGGTTGAACAGTTTATCCCCCTCTTTCATCAAATTTAGCCCATAGAGGATCATCAGTTGATTTAACAATTTTTTCCTTACATTTAGCAGGTATTTCATCAATTTTAGGAGCTATTAATTTTATTTCTACTATTTTTAATATAAAACCATTAGAAATAAAATTTGATATAATACCTCTATTTATTTGAGCAGTTTTAATTACCGCTATTTTACTTTTACTATCATTACCTGTTCTAGCAGGAGCTATTACAATATTATTAACAGATCGTAATATTAATACTTCATTTT-----------------------------------------------
SSFDB2957_14_Euconnus_COI_5P_KR490383                 ----AACTTTATACTTTTTATTTGGAATTTGAAGAGGATTAATTGGAGCATCAATAAGATTAATTATTCGATCAGAATTAGGATTTCCAGGTAGTTTAATTGGAAATGATCAAATTTATAATGTTATTGTTACTGCTCATGCTTTTATTATAATTTTTTTTATAGTAATACCAATTATAATTGGAGGATTTGGAAATTGATTAATTCCTTTAATACTAGGAGCCCCAGATATAGCATTTCCACGAATAAATAATTTAAGTTTTTGATTACTTCCTCCTGCAATTTCTCTATTATTAATAAGTTCAATAATCGAAAGAGGAGCTGGAACTGGTTGAACAGTTTATCCCCCTCTTTCATCAAATTTAGCCCATAGAGGATCATCAGTTGATTTAACAATTTTTTCCTTACATTTAGCAGGTATTTCATCAATTTTAGGAGCTATTAATTTTATTTCTACTATTTTTAATATAAAACCATTAGAAATAAAATTTGATATAATACCTCTATTTATTTGAGCAGTTTTAATTACCGCTATTTTACTTTTACTATCATTACCTGTTCTAGCAGGAGCTATTACAATATTATTAACAGAT---------------------------------------------------------------------
CNSLJ005_12_Euconnus_COI_5P_KM848327                  ----AACTTTATACTTTTTATTTGGAATTTGAAGAGGATTAATTGGAGCATCAATAAGATTAATTATTCGATCAGAATTAGGATTTCCAGGTAGTTTAATTGGAAATGATCAAATTTATAATGTTATTGTTACTGCTCATGCTTTTATTATAATTTTTTTTATAGTAATACCAATTATAATTGGAGGATTTGGAAATTGATTAATTCCTTTAATACTAGGAGCCCCAGATATAGCATTTCCACGAATAAATAATTTAAGTTTTTGATTACTTCCTCCTGCAATTTCTCTATTATTAATAAGTTCAATAATCGAAAGAGGAGCTGGAACTGGTTGAACAGTTTATCCCCCTCTTTCATCAAATTTAGCCCATAGAGGATCATCAGTTGATTTAACAATTTTTTCCTTACATTTAGCAGGTATTTCATCAATTTTAGGAGCTATTAATTTTATTTCTACTATTTTTAATATAAAACCATTAGAAATAAAATTTGATATAATACCTCTATTTATTTGAGCAGTTTTAATTACCGCTATTTTACTTTTACTATCATTACCTGTTCTAGCAGGAGCTATTACAATATTATTAACAGATCGTAATATTAATACTTCATTTTTTGATCCTAGAGGAGGAGGAGACCCTATTTTATATCAACATTTATTT
TWCOL530_10_Euconnus_COI_5P_HQ983162                  ----AACTTTATACTTTTTATTTGGAATTTGAAGAGGATTAATTGGAGCATCAATAAGATTAATTATTCGATCAGAATTAGGATTTCCAGGTAGTTTAATTGGAAATGATCAAATTTATAATGTTATTGTTACTGCTCATGCTTTTATTATAATTTTTTTTATAGTAATACCAATTATAATTGGAGGATTTGGAAATTGATTAATTCCTTTAATACTAGGAGCCCCAGATATAGCATTTCCACGAATAAATAATTTAAGTTTTTGATTACTTCCTCCTGCAATTTCTCTATTATTAATAAGTTCAATAATCGAAAGAGGAGCTGGAACTGGTTGAACAGTTTATCCCCCTCTTTCATCAAATTTAGCCCATAGAGGATCATCAGTTGATTTAACAATTTTTTCCTTACATTTAGCAGGTATTTCATCAATTTTAGGAGCTATTAATTTTATTTCTACTATTTTTAATATAAAACCATTAGAAATAAAATTTGATATAATACCTCTATTTATTTGAGCAGTTTTAATTACCGCTATTTTACTTTTACTATCATTACCTGTTCTAGCAGGAGCTATTACAATATTATTAACAGATCGTAATATTAATACTTCATTTTTTGATCCTAGAGGAGGAGGAGACCCTATTTTATATCAACATTTATTT
ASALC523_13_Euconnus_COI_5P                           ----AACTTTATACTTTTTATTTGGAATTTGAAGAAGATTAATTGGAGCATCAATAAGATTAATTATTCGATCAGAATTAGGATTTCCAGGTAGTTTAATTGGAAATGATCAAATTTATAATGTTATTGTTACTGCTCATGCTTTTATTATAATTTTTTTTATAGTAATACCAATTATAATTGGAGGATTTGGAAATTGATTAATTCCTTTAATACTAGGAGCCCCAGATATAGCATTTCCACGAATAAATAATTTAAGTTTTTGATTACTTCCTCCTGCAATTTCTCTATTATTAATAAGTTCAATAATTGAAAGAGGAGCTGGAACTGGTTGAACAGTTTATCCCCCTCTTTCATCAAATTTAGCCCATAGAGGATCATCAGTTGATTTAACAATTTTTTCCTTACATTTAGCAGGTATTTCATCAATTTTAGGAGCTATTAATTTTATTTCTACTATTTTTAATATAAAACCATTAGAAATAAAATTTGATATAATGCCTCTATTTATTTGAGCAGTTTTAATTACCGCTATTTTACTTTTACTATCATTACCTGTTCTAGCAGGAGCTATTACAATATTATTAACAGATCGTAATATTAATACTTCATTTTTTGATCCTAGAGGAGGAGGAGACCCTATTTTATATCAACATTTATTT
CNPEC1780_14_Euconnus_COI_5P_KR123767                 ---------------------TTGGAATTTGAAGAGGATTAATTGGAGCATCAATAAGATTGATTATTCGATCAGAATTAGGATTTCCAGGTAGTTTAATTGGAAATGATCAAATTTATAATGTTATTGTTACTGCTCATGCTTTTATTATAATTTTTTTTATAGTAATACCAATTATAATTGGAGGATTTGGAAATTGATTAATTCCTTTAATACTAGGAGCCCCAGATATAGCATTTCCACGAATAAATAATTTAAGTTTTTGATTACTTCCTCCTGCAATTTCTCTATTATTAATAAGTTCAATAATCGAAAGAGGAGCTGGAACTGGTTGAACAGTTTATCCCCCTCTTTCATCAAATTTAGCCCATAGAGGATCATCAGTTGATTTAACAATTTTTTCCTTACATTTAGCAGGTATTTCATCAATTTTAGGAGCTATTAATTTTATTTCTACTATTTTTAATATAAAACCATTAGAAATAAAATTTGATATAATACCTCTATTTATTTGAGCAGTTTTAATTACCGCTATTTTACTTTTACTATCATTACCTGTTCTAGCAGGAGCTATTACAATATTATTAACAGAT---------------------------------------------------------------------
CNKJQ919_14_Euconnus_COI_5P_KR121534                  -----------------TTATTTGGAATTTGAAGAGGATTAATTGGAGCATCAATAAGATTAATTATTCGATCAGAATTAGGATTTCCAGGTAGTTTAATTGGAAATGATCAAATTTATAATGTTATTGTTACTGCTCATGCTTTTATTATAATTTTTTTTATAGTAATACCAATTATAATTGGAGGATTTGGAAATTGATTAATTCCTTTAATACTAGGAGCCCCAGATATAGCATTTCCACGAATAAATAATTTAAGTTTTTGATTACTTCCTCCTGCAATTTCTCTATTATTAATAAGTTCAATAATCGAAAGAGGAGCTGGAACTGGTTGAACAGTTTATCCCCCTCTTTCATCAAATTTAGCCCATAGAGGATCATCAGTTGATTTAACAATTTTTTCCTTACATTTAGCAGGTATTTCATCAATTTTAGGAGCTATTAATTTTATTTCTACTATTTTTAATATAAAACCATTAGAAATAAAATTTGATATAATACCTCTATTTATTTGAGCAGTTTTAATTACCGCTATTTTACTTTTACTATCATTACCTGTTCTAGCAGGA---------------------------------------------------------------------------------------------
CNKJQ918_14_Euconnus_COI_5P_KR125337                  -----------------TTATTTGGAATTTGAAGAGGATTAATTGGAGCATCAATAAGATTAATTATTCGATCAGAATTAGGATTTCCAGGTAGTTTAATCGGAAATGATCAAATTTATAACGTTATTGTTACTGCTCATGCTTTTATTATAATTTTTTTTATAGTAATACCAATTATAATTGGAGGATTTGGAAATTGATTAATTCCTTTAATACTAGGAGCTCCAGATATAGCATTTCCACGAATAAATAATTTAAGTTTTTGATTACTTCCTCCTGCAATTTCTCTATTATTAATAAGTTCAATAATCGAAAGAGGAGCTGGAACTGGTTGAACAGTTTATCCCCCTCTTTCATCAAATTTAGCCCATAGAGGATCATCAGTTGATTTAACAATTTTTTCCTTACATTTAGCAGGTATTTCATCAATTTTAGGAGCTATTAATTTTATTTCTACTATTTTTAATATAAAACCATTAGAAATAAAATTTGATATAATACCTCTATTTATTTGAGCAGTTTTAATTACCGCTATTTTACTTTTACTATCATTACCTGTTCTAGCAGGA---------------------------------------------------------------------------------------------
CNKOO735_14_Euconnus_COI_5P_KR127303                  --------------TTTTTATTTGGAATTTGAAGAGGATTAATTGGAGCATCAATAAGATTAATTATTCGATCAGAATTAGGATTTCCAGGTAGTTTAATCGGAAATGATCAAATTTATAACGTTATTGTTACTGCTCATGCTTTTATTATAATTTTTTTTATAGTAATACCAATTATAATTGGAGGATTTGGAAATTGATTAATTCCTTTAATACTAGGAGCTCCAGATATAGCATTTCCACGAATAAATAATTTAAGTTTTTGATTACTTCCTCCTGCAATTTCTCTATTATTAATAAGTTCAATAATCGAAAGAGGAGCTGGAACTGGTTGAACAGTTTATCCCCCTCTTTCATCAAATTTAGCCCATAGAGGATCATCAGTTGATTTAACAATTTTTTCCTTACATTTAGCAGGTATTTCATCAATTTTAGGAGCTATTAATTTTATTTCTACTATTTTTAATATAAAACCATTAGAAATAAAATTTGATATAATACCTCTATTTATTTGAGCAGTTTTAATTACCGCTATTTTACTTTTACTATCATTACCTGTTCTAGCAGGA---------------------------------------------------------------------------------------------
CNKJC363_14_Euconnus_COI_5P_KR125032                  -----ACTTTATACTTTTTATTTGGAATTTGAAGAGGATTAATTGGAGCATCAATAAGATTAATTATTCGATCAGAATTAGGATTTCCAGGTAGTTTAATCGGAAATGATCAAATTTATAACGTTATTGTTACTGCTCATGCTTTTATTATAATTTTTTTTATAGTAATACCAATTATAATTGGAGGATTTGGAAATTGATTAATTCCTTTAATACTAGGAGCTCCAGATATAGCATTTCCACGAATAAATAATTTAAGTTTTTGATTACTTCCTCCTGCAATTTCTCTATTATTAATAAGTTCAATAATCGAAAGAGGAGCTGGAACTGGTTGAACAGTTTATCCCCCTCTTTCATCAAATTTAGCCCATAGAGGATCATCAGTTGATTTAACAATTTTTTCCTTACATTTAGCAGGTATTTCATCAATTTTAGGAGCTATTAATTTTATTTCTACTATTTTTAATATAAAACCATTAGAAATAAAATTTGATATAATACCTCTATTTATTTGAGCAGTTTTAATTACCGCTATTTTACTTTTACTATCATTACCTGTTCTAGCAGGA---------------------------------------------------------------------------------------------
CNTIE1514_15_Euconnus_COI_5P_MF632721                 -----------------TTATTTGGAATTTGAAGAGGATTAATTGGAGCATCAATAAGATTAATTATTCGATCAGAATTAGGATTTCCAGGTAGTTTAATTGGAAATGATCAAATTTATAATGTTATTGTTACTGCTCATGCTTTTATTATAATTTTTTTTATAGTAATACCAATTATAATTGGAGGATTTGGAAATTGATTAATTCCTTTAATACTAGGAGCCCCAGATATAGCATTTCCACGAATAAATAATTTAAGTTTTTGATTACTTCCTCCTGCAATTTCTCTATTATTAATAAGTTCAATAATCGAAAGAGGAGCTGGAACTGGTTGAACAGTTTATCCCCCTCTTTCATCAAATTTAGCCCATAGAGGATCATCAGTTGATTTAACAATTTTTTCCTTACATTTAGCAGGTATTTCATCAATTTTAGGAGCTATTAATTTTATTTCTACTATTTTTAATATAAAACCATTAGAAATAAAATTTGATATAATACCTCTATTTATTTGAGCAGTTTTAATTACCGCTATTTTACTTTTACTATCATTACCTGTTCTAGCAGGAGCTATTACAATATTATTAACAGAT---------------------------------------------------------------------
SSKJB2560_14_Euconnus_COI_5P_MF639249                 -----------------TTATTTGGAATTTGAAGAGGGTTAATTGGAGCATCAATAAGATTAATTATTCGATCAGAATTAGGATTTCCAGGTAGTTTAATTGGAAATGATCAAATTTATAATGTTATTGTTACTGCTCATGCTTTTATTATAATTTTTTTTATAGTAATACCAATTATAATTGGAGGATTTGGAAATTGATTAATTCCTTTAATACTAGGAGCCCCAGATATAGCATTTCCACGAATAAATAATTTAAGTTTTTGATTACTTCCTCCTGCAATTTCTCTATTATTAATAAGTTCAATAATCGAAAGAGGAGCTGGAACTGGTTGAACAGTTTATCCCCCTCTTTCATCAAATTTAGCCCATAGAGGATCATCAGTTGATTTAACAATTTTTTCCTTACATTTAGCAGGTATTTCATCAATTTTAGGAGCTATTAATTTTATTTCTACTATTTTTAATATAAAACCATTAGAAATAAAATTTGATATAATACCTCTATTTATTTGAGCAGTTTTAATTACCGCTATTTTACTTTTACTATCATTACCTGTTCTAGCAGGAGCTATTNCNNTATTGTTAACAGAT---------------------------------------------------------------------
CNKJI590_14_Euconnus_COI_5P_KR126149                  -----------------TTATTTGGAATTTGAAGAGGATTAATTGGAGCATCAATAAGATTAATTATTCGATCAGAATTAGGATTTCCAGGTAGTTTAATCGGAAATGATCAAATTTATAACGTTATTGTTACTGCTCATGCTTTTATTATAATTTTTTTTATAGTAATACCAATTATAATTGGAGGATTTGGAAATTGATTAATTCCTTTAATACTAGGAGCTCCAGATATAGCATTTCCACGAATAAATAATTTAAGTTTTTGATTACTTCCTCCTGCAATTTCTCTATTATTAATAAGTTCAATAATCGAAAGAGGAGCTGGAACTGGTTGAACAGTTTATCCCCCTCTTTCATCAAATTTAGCCCATAGAGGATCATCAGTTGATTTAACAATTTTTTCCTTACATTTAGCAGGTATTTCATCAATTTTAGGAGCTATTAATTTTATTTCTACTATTTTTAATATAAAACCATTAGAAATAAAATTTGATATAATACCTCTATTTATTTGAGCAGTTTTAATTACCGCTATTTTACTTTTACTATCATTACCTGTTCTAGCAGGAGCTATTACAATATTATTAACAGAT---------------------------------------------------------------------
CNKJC365_14_Euconnus_COI_5P_KR119898                  --------------TTTTTATTTGGAATTTGAAGAGGATTAATTGGAGCATCAATAAGATTGATTATTCGATCAGAATTAGGATTTCCAGGTAGTTTAATTGGAAATGATCAAATTTATAATGTTATTGTTACTGCTCATGCTTTTATTATAATTTTTTTTATAGTAATACCAATTATAATTGGAGGATTTGGAAATTGATTAATTCCTTTAATACTAGGAGCCCCAGATATAGCATTTCCACGAATAAATAATTTAAGTTTTTGATTACTTCCTCCTGCAATTTCTCTATTATTAATAAGTTCAATAATCGAAAGAGGAGCTGGAACTGGTTGAACAGTTTATCCCCCTCTTTCATCAAATTTAGCCCATAGAGGATCATCAGTTGATTTAACAATTTTTTCCTTACATTTAGCAGGTATTTCATCAATTTTAGGAGCTATTAATTTTATTTCTACTATTTTTAATATAAAACCATTAGAAATAAAATTTGATATAATACCTCTATTTATTTGAGCAGTTTTAATT---------------------------------------------------------------------------------------------------------------------------------------
CNKJQ917_14_Euconnus_COI_5P_KR125411                  --------------TTTTTATTTGGAATTTGAAGAGGATTAATTGGAGCATCAATAAGATTGATTATTCGATCAGAATTAGGATTTCCAGGTAGTTTAATTGGAAATGATCAAATTTATAATGTTATTGTTACTGCTCATGCTTTTATTATAATTTTTTTTATAGTAATACCAATTATAATTGGAGGATTTGGAAATTGATTAATTCCTTTAATACTAGGAGCCCCAGATATAGCATTTCCACGAATAAATAATTTAAGTTTTTGATTACTTCCTCCTGCAATTTCTCTATTATTAATAAGTTCAATAATCGAAAGAGGAGCTGGAACTGGTTGAACAGTTTATCCCCCTCTTTCATCAAATTTAGCCCATAGAGGATCATCAGTTGATTTAACAATTTTTTCCTTACATTTAGCAGGTATTTCATCAATTTTAGGAGCTATTAATTTTATTTCTACTATTTTTAATATAAAACCATTAGAAATAAAATTTGATATAATACCTCTATTTATTTGAGCAGTTTTAATTACCGCT---------------------------------------------------------------------------------------------------------------------------------
CNKJM2059_14_Euconnus_COI_5P_KR122020                 --------------TTTTTATTTGGAATTTGAAGAGGATTAATNGGAGCATCAATAAGATTAATTATTCGATCAGAATTAGGATTTCCAGGTAGTTTAATCGGAAATGATCAAATTTATAACGTTATTGTTACTGCTCATGCTTTTATTATAATTTTTTTTATAGTAATACCAATTATAATTGGAGGATTTGGAAATTGATTAATTCCTTTAATACTAGGAGCTCCAGATATAGCATTTCCACGAATAAATAATTTAAGTTTTTGATTACTTCCTCCTGCAATTTCTCTATTATTAATAAGTTCAATAATCGAAAGAGGAGCTGGAACTGGTTGAACAGTTTATCCCCCTCTTTCATCAAATTTAGCCCATAGAGGATCATCAGTTGATTTAACAATTTTTTCCTTACATTTAGCAGGTATTTCATCAATTTTAGGAGCTATTAATTTTATTTCTACTATTTTTAATATAAAACCATTAGAAATAAAATTTGATATAATACCTCTATTTATTTGAGCAGTTTTAATTACCGCT---------------------------------------------------------------------------------------------------------------------------------
CNKJN673_14_Euconnus_COI_5P_KR122229                  -----ACTTTATACTTTTTATTTGGAATTTGAAGAGGATTAATTGGAGCATCAATAAGATTGATTATTCGATCAGAATTAGGATTTCCAGGTAGTTTAATTGGAAATGATCAAATTTATAATGTTATTGTTACTGCTCATGCTTTTATTATAATTTTTTTTATAGTAATACCAATTATAATTGGAGGATTTGGAAATTGATTAATTCCTTTAATACTAGGAGCCCCAGATATAGCATTTCCACGAATAAATAATTTAAGTTTTTGATTACTTCCTCCTGCAATTTCTCTATTATTAATAAGTTCAATAATCGAAAGAGGAGCTGGAACTGGTTGAACAGTTTATCCCCCTCTTTCATCAAATTTAGCCCATAGAGGATCATCAGTTGATTTAACAATTTTTTCCTTACATTTAGCAGGTATTTCATCAATTTTAGGAGCTATTAATTTTATTTCTACTATTTTTAATATAAAACCATTAGAAATAAAATTTGATATAATACCTCTATTTATTTGAGCAGTTTTAATTACCGCTATTTTACTTTTACTA------------------------------------------------------------------------------------------------------------------
CNKOT238_14_Euconnus_COI_5P_KR127389                  -----ACTTTATACTTTTTATTTGGAATTTGAAGAGGATTAATTGGAGCATCAATAAGATTAATTATTCGATCAGAATTAGGATTTCCAGGTAGTTTAATTGGAAATGATCAAATTTATAATGTTATTGTCACTGCTCATGCTTTTATTATAATTTTTTTTATAGTAATACCAATTATAATTGGAGGATTTGGAAATTGATTAATTCCTTTAATACTAGGAGCCCCAGATATAGCATTTCCACGAATAAATAATTTAAGTTTTTGATTACTTCCTCCTGCAATTTCTCTATTATTAATAAGTTCAATAATCGAAAGAGGAGCTGGAACTGGTTGAACAGTTTATCCCCCTCTTTCATCAAATTTAGCCCATAGAGGATCATCAGTTGATTTAACAATTTTTTCCTTACATTTAGCAGGTATTTCATCAATTTTAGGAGCTATTAATTTTATTTCTACTATTTTTAATATAAAACCATTAGAAATAAAATTTGATATAATACCTCTATTTATTTGAGCAGTTTTAATTACCGCTATTTTACTTTTACTA------------------------------------------------------------------------------------------------------------------
SSGBC3488_14_Euconnus_COI_5P_MF637020                 -----ACTTTATACTTTTTATTTGGAATTTGAAGAGGATTAATTGGAGCATCAATAAGATTGATTATTCGATCAGAATTAGGATTTCCAGGTAGTTTAATTGGAAATGATCAAATTTATAATGTTATTGTTACTGCTCATGCTTTTATTATAATTTTTTTTATAGTAATACCAATTATAATTGGAGGATTTGGAAATTGATTAATTCCTTTAATACTAGGAGCCCCAGATATAGCATTTCCACGAATAAATAATTTAAGTTTTTGATTACTTCCTCCTGCAATTTCTCTATTATTAATAAGTTCAATAATCGAAAGAGGAGCTGGAACTGGTTGAACAGTTTATCCCCCTCTTTCATCAAATTTAGCCCATAGAGGGTCATCAGTTGATTTAACAATTTTTTCCTTACATTTAGCAGGTATTTCATCAATTTTAGGAGCTATTAATTTTATTTCTACTATTTTTAATATAAAACCATTAGAAATAAAATTTGATATAATACCTCTATTTATTTGAGCAGTTTTAATTACCGCTATTTTACTTTTACTATCATTACCTGTTCTAGCAGGAGCTATTACAATATTATTAACAGATCGTAAT---------------------------------------------------------------
CNKJM2195_14_Euconnus_COI_5P_KR122059                 -----ACTTTATACTTTTTATTTGGAATTNGAAGAGGATTAATTGGAGCATCAATAAGATTGATTATTCGATCAGAATTAGGATTTCCAGGTAGTTTAATTGGAAATGATCAAATTTATAATGTTATTGTTACTGCTCATGCTTTTATTATAATTTTTTTTATAGTAATACCAATTATAATTGGAGGATTTGGAAATTGATTAATTCCTTTAATACTAGGAGCCCCAGATATAGCATTTCCACGAATAAATAATTTAAGTTTTTGATTACTTCCTCCTGCAATTTCTCTATTATTAATAAGTTCAATAATCGAAAGAGGAGCTGGAACTGGTTGAACAGTTTATCCCCCTCTTTCATCAAATTTAGCCCATAGAGGATCATCAGTTGATTTAACAATTTTTTCCTTACATTTAGCAGGTATTTCATCAATTTTAGGAGCTATTAATTTTATTTCTACTATTTTTAATATAAAACCATTAGAAATAAAATTTGATATAATACCTCTATTTATTTGAGCAGTTTTAATTACCGCTATTTTACTTTTACTATCATTACCTGTTCTAGCAGGAGCTATTACAATATTATTAACAGATCGTAATATTAATACTTCATTTTTT---------------------------------------------
CNKOS1560_14_Euconnus_COI_5P_KR122671                 -----ACTTTATACTTTTTATTTGGAATTTGAAGAGGATTAATTGGAGCATCTATAAGATTAATTATTCGATCAGAATTAGGATTTCCAGGTAGTTTAATTGGAAATGATCAAATTTATAATGTTATTGTTACTGCTCATGCTTTTATTATAATTTTTTTTATAGTAATACCAATTATAATTGGAGGATTTGGAAATTGATTAATTCCTTTAATACTAGGAGCCCCAGATATAGCATTTCCACGAATAAATAATTTAAGTTTTTGATTACTTCCTCCTGCAATTTCTCTATTATTAATAAGTTCAATAATCGAAAGAGGAGCTGGAACTGGTTGAACAGTTTATCCCCCTCTTTCATCAAATTTAGCCCATAGAGGATCATCAGTTGATCTAACAATTTTTTCCTTACATTTAGCAGGTATTTCATCAATTTTAGGAGCTATTAATTTTATTTCTACTATTTTTAATATAAAACCATTAGAAATAAAATTTGATATAATACCTCTATTTATTTGAGCAGTTTTAATTACCGCTATTTTACTTTTACTATCATTACCTGTTCTAGCAGGAGCTATTACAATATTGTTA---------------------------------------------------------------------------
CNPKF160_14_Euconnus_COI_5P_KR120542                  TTGGAACTTTATACTTTTTATTTGGAATTTGAAGAGGATTAATTGGAGCATCAATAAGATTAATTATTCGATCAGAATTAGGATTTCCAGGTAGTTTAATTGGAAATGATCAAATTTATAATGTTATTGTTACTGCTCATGCTTTTATTATAATTTTTTTTATAGTAATACCAATTATAATTGGAGGATTTGGAAATTGATTAATTCCTTTAATACTAGGAGCTCCAGATATAGCATTTCCACGAATAAATAATTTAAGTTTTTGATTACTTCCTCCTGCAATTTCTCTATTATTAATAAGTTCAATAATCGAAAGAGGAGCTGGAACTGGTTGAACAGTTTATCCCCCTCTTTCATCAAATTTAGCCCATAGAGGATCATCAGTTGATTTAACAATTTTTTCCTTACATTTAGCAGGTATTTCATCAATTTTAGGAGCTATTAATTTTATTTCTACTATTTTTAATATAAAACCATTAGAAATAAAATTTGATATAATACCTCTATTTATTTGAGCAGTTTTAATTACCGCTATTTTACTTTTACTATCATTACCTGTTCTAGCAGGAGCTATTACAATA---------------------------------------------------------------------------------
CNPEC1763_14_Euconnus_COI_5P_KR130850                 ---GAACTTTATACTTTTTATTTGGAATTTGAAGAGGATTAATTGGAGCATCAATAAGATTAATTATTCGATCAGAATTAGGATTTCCAGGTAGTTTAATTGGAAATGATCAAATTTATAATGTTATTGTTACTGCTCATGCTTTTATTATAATTTTTTTTATAGTAATACCAATTATAATTGGAGGATTTGGAAATTGATTAATTCCTTTAATACTTGGAGCCCCAGATATAGCATTTCCACGAATAAATAATTTAAGTTTTTGATTACTTCCTCCTGCAATTTCTCTATTATTAATAAGTTCAATAATCGAAAGAGGAGCTGGAACTGGTTGAACAGTTTATCCCCCTCTTTCATCAAATTTAGCCCATAGAGGATCATCAGTTGATTTAACAATTTTTTCCTTACATTTAGCAGGTATTTCATCAATTTTAGGAGCTATTAATTTTATTTCTACTATTTTTAATATAAAACCATTAGAAATAAAATTTGATATAATACCTCTATTTATTTGAGCAGTTTTAATTACCGCTATTTTACTTTTACTATCATTACCTGTTCTAGCAGGAGCTATTACA------------------------------------------------------------------------------------
OPPOA991_17_Euconnus_COI_5P                           ----TACTTTATATTTTCTATTTGGAATCTGAAGAGGCTTAATTGGAGCCTCAATAAGATTAATTATTCGATCAGAATTAGGATTCCCAGGAAGTTTAATTGGAAATGATCAAATTTATAATGTTATCGTTACTGCTCACGCTTTTATTATGATTTTTTTTATAGTTATACCAATTATAATTGGAGGTTTTGGAAATTGATTAATTCCTTTAATACTCGGAGCTCCAGATATAGCATTTCCACGAATAAATAATTTAAGTTTTTGACTATTACCTCCTGCAATTTCACTCTTATTAATAAGTTCAATAATTGAAAGAGGTACAGGAACTGGTTGAACAATCTACCCTCCTCTTTCATCAAATTTAGCTCACAGAGGATCATCAGTTGATTTAACAATTTTTTCTTTACATTTAGCAGGTATTTCATCAATTTTAGGTGCTATTAATTTTATTTCTACAATTTTTAATATAAAACCTTTAGAAATAAAATTTGATATAATACCTCTATTTATTTGAGCTGTTTTAATTACAGCTATCTTACTTTTACTCTCATTACCAGTATTAGCAGGAGCTATTACAATATTATTAACAGATCGTAATATTAATACTTCATTTTTTGATCCTAGAGGAGGAGGAGACCCTATCCTATATCAACATCTATTT
ELPCH616_17_Euconnus_COI_5P                           ----TACTTTATATTTTCTATTTGGAATCTGAAGAGGCTTAATTGGAGCCTCAATAAGATTAATTATTCGATCAGAATTAGGATTCCCAGGAAGTTTAATTGGAAATGATCAAATTTATAATGTTATCGTTACTGCTCACGCTTTTATTATGATTTTTTTTATAGTTATACCAATTATAATTGGAGGTTTTGGAAATTGATTAATTCCTTTAATACTCGGAGCTCCAGATATAGCATTTCCACGAATAAATAATTTAAGTTTTTGACTATTACCTCCTGCAATTTCACTCTTATTAATAAGTTCAATAATTGAAAGAGGTACAGGAACTGGTTGAACAATCTACCCTCCTCTTTCATCAAATTTAGCTCACAGAGGATCATCAGTTGATTTAACAATTTTTTCTTTACATTTAGCAGGTATTTCATCAATTTTAGGTGCTATTAATTTTATTTCTACAATTTTTAATATAAAACCTTTAGAAATAAAATTTGATATAATACCTCTATTTATTTGAGCTGTTTTAATTACAGCTATCTTACTTTTACTCTCATTACCAGTATTAGCAGGAGCTATTACAATATTATTAACAGATCGTAATATTAATACTTCATTTTTTGATCCTAGAGGAGGAGGAGACCCTATCCTATATCAACATCTATTT
OPPEO4287_17_Euconnus_COI_5P                          ----TACTTTATATTTTCTATTTGGAATCTGAAGAGGCTTAATTGGAGCCTCAATAAGATTAATTATTCGATCAGAATTAGGATTCCCAGGAAGTTTAATTGGAAATGATCAAATTTATAATGTTATCGTTACTGCTCACGCTTTTATTATGATTTTTTTTATAGTTATACCAATTATAATTGGAGGTTTTGGAAATTGATTAATTCCTTTAATACTCGGAGCTCCAGATATAGCATTTCCACGAATAAATAATTTAAGTTTTTGACTATTACCTCCTGCAATTTCACTCTTATTAATAAGTTCAATAATTGAAAGAGGTACAGGAACTGGTTGAACAATCTACCCTCCTCTTTCATCAAATTTAGCTCACAGAGGATCATCAGTTGATTTAACAATTTTTTCTTTACATTTAGCAGGTATTTCATCAATTTTAGGTGCTATTAATTTTATTTCTACAATTTTTAATATAAAACCTTTAGAAATAAAATTTGATATAATACCTCTATTTATTTGAGCTGTTTTAATTACAGCTATCTTACTTTTACTCTCATTACCAGTATTAGCAGGAGCTATTACAATATTATTAACAGATCGTAATATTAATACTTCATTTTTTGATCCTAGAGGAGGAGGAGACCCTATCCTATATCAACATCTATTT
SWFRN047_15_Euconnus_COI_5P_MG055585                  ----TACTTTATATTTTCTATTTGGAATCTGAAGAGGCTTAATTGGAGCCTCAATAAGATTAATTATTCGATCAGAATTAGGATTCCCAGGAAGTTTAATTGGAAATGATCAAATTTATAATGTTATCGTTACTGCTCACGCTTTTATTATGATTTTTTTTATAGTTATACCAATTATAATTGGAGGTTTTGGAAATTGATTAATTCCTTTAATACTCGGAGCTCCAGATATAGCATTTCCACGAATAAATAATTTAAGTTTTTGACTATTACCTCCTGCAATTTCACTCTTATTAATAAGTTCAATAATTGAAAGAGGTACAGGAACTGGTTGAACAATCTACCCTCCTCTTTCATCAAATTTAGCTCACAGAGGATCATCAGTTGATTTAACAATTTTTTCTTTACATTTAGCAGGTATTTCATCAATTTTAGGTGCTATTAATTTTATTTCTACAATTTTTAATATAAAACCTTTAGAAATAAAATTTGATATAATACCTCTATTTATTTGAGCTGTTTTAATTACAGCTATCTTACTTTTACTCTCATTACCAGTATTAGCAGGAGCTATTACAATATTATTAACAGATCGTAATATTAATACTTCATTTTTTGATCCTAGAGGAGGAGGAGACCCTATCCTATATCAACATCTATTT
ELPCH2223_17_Euconnus_COI_5P                          ----TACTTTATATTTTCTATTTGGAATCTGAAGAGGCTTAATTGGAGCCTCAATAAGATTAATTATTCGATCAGAATTAGGATTCCCAGGAAGTTTAATTGGAAATGATCAAATTTATAATGTTATCGTTACTGCTCACGCTTTTATTATGATTTTTTTTATAGTTATACCAATTATAATTGGAGGTTTTGGAAATTGATTAATTCCTTTAATACTCGGAGCTCCAGATATAGCATTTCCACGAATAAATAATTTAAGTTTTTGACTATTACCTCCTGCAATTTCACTCTTATTAATAAGTTCAATAATTGAAAGAGGTACAGGAACTGGTTGAACAATCTACCCTCCTCTTTCATCAAATTTAGCTCACAGAGGATCATCAGTTGATTTAACAATTTTTTCTTTACATTTAGCAGGTATTTCATCAATTTTAGGTGCTATTAATTTTATTTCTACAATTTTTAATATAAAACCTTTAGAAATAAAATTTGATATAATACCTCTATTTATTTGAGCTGTTTTAATTACAGCTATCTTACTTTTACTCTCATTACCAGTATTAGCAGGAGCTATTACAATATTATTAACAGATCGTAAT---------------------------------------------------------------
CNGBK1535_14_Euconnus_COI_5P_KR129392                 -----ACTTTATATTTTCTATTTGGAATCTGAAGAGGCTTAATTGGAGCCTCAATAAGATTAATTATTCGATCAGAATTAGGATTCCCAGGAAGTTTAATTGGAAATGATCAAATTTATAATGTTATCGTTACTGCTCACGCTTTTATTATAATCTTTTTTATAGTTATACCAATTATAATTGGAGGTTTTGGAAATTGATTAATTCCTTTAATACTCGGAGCTCCAGATATAGCATTTCCACGAATAAATAATTTAAGTTTTTGACTATTACCTCCTGCAATTTCACTCTTATTAATAAGTTCAATAATTGAAAGAGGTACAGGAACTGGTTGAACAATCTACCCTCCTCTTTCATCAAATTTAGCTCACAGAGGATCATCAGTTGATTTAACAATTTTTTCTTTACATTTAGCAGGTATTTCATCAATTTTAGGTGCTATTAATTTTATTTCTACAATTTTTAATATAAAACCTTTAGATATAAAATTTGATATAATGCCTCTATTTATTTGAGCTGTTTTAGTTACAGCTATCTTACTTTTACTCTCATTACCAGTATTAGCAGGAGCTATTACAATATTATTAACAGATCGTAATATTAATACT------------------------------------------------------
SSKJB2437_14_Euconnus_COI_5P_MF637173                 ----AACTCTATATTTCTTATTTGGAATTTGAAGAGGATTAATTGGGGCATCAATAAGATTAATTATTCGATCAGAATTAGGATTTCCCGGTAGTTTAATCGGAAATGACCAAATCTATAATGTTATTGTAACTGCTCATGCTTTTATTATAATTTTTTTTATAGTTATACCAATTATAATTGGAGGTTTCGGAAATTGACTAATTCCTCTAATATTAGGAGCTCCCGACATAGCATTTCCACGAATAAATAATTTAAGTTTTTGACTACTCCCCCCTGCAATTTCATTATTATTAATAAGATCAATAATTGAAAGAGGCGCAGGAACTGGTTGAACTGTATATCCCCCCCTCTCATCAAATTTAGCCCACAGAGGATCATCAGTTGATCTAACAATTTTCTCTCTACATTTAGCAGGTATTTCATCAATTTTAGGAGCTATTAATTTTATTTCTACAATTTTTAATATAAAACCATTAGAAATAAAATTTGATATACTCCCCCTATTTATTTGAGCAGTCTTAATTACTGCTATTTTACTTTTACTATCTTTACCGGTACTAGCAGGAGCTATTACAATGCTACTTACAGACCGTAATATTAATACCTCATTTTTCGACCCTAGAGGAGGTGGAGACCCAATCTTATATCAACACTTATTT
ELPCH634_17_Euconnus_COI_5P                           ----AACCTTATATTTTTTATTCGGAATTTGAAGAGGATTAATTGGAGCATCTATAAGATTAATTATTCGTTCAGAATTAGGATTTCCTGGAAATTTAATTGGTAATGATCAAATTTACAATGTTATTGTTACTGCTCATGCTTTTATTATAATTTTCTTTATAGTTATGCCAATTATAATTGGAGGATTTGGTAATTGATTAATTCCATTAATATTAGGAGCTCCAGATATAGCATTTCCACGTATAAATAATTTAAGTTTTTGACTTTTACCTCCTGCTATTTCACTTTTATTAATAAGATCATTAATTGAAAGAGGAGCTGGAACTGGATGAACTGTTTATCCTCCTCTTTCATCTAATTTAGCACATAGAGGGGCATCTGTAGATTTAACAATTTTTTCATTACATTTAGCAGGAATTTCTTCAATTTTAGGAGCTATTAATTTTATTTCTACAATTTTTAATATAAAACCTATAGAAATAAAATTTGACATAATACCTCTTTTTATTTGAGCAGTTTTAATTACTGCTATTTTACTTTTATTATCTTTACCAGTATTAGCTGGAGCAATTACAATATTACTTACAGATCGTAATCTTAATACTTCTTTCTTTGACCCTAGAGGAGGGGGAGACCCTATCTTATACCAACATTTATTT
	;
End;
